# Supplementary material for: FANCI is Associated with Poor Prognosis and Immune Infiltration in Liver Hepatocellular Carcinoma
Source: Int J Med Sci. 2023 May 12;20(7):918–32. doi: 10.7150/ijms.83760 (PMC10266051; doi:10.7150/ijms.83760)
Supplement: Supplementary file 2 — Supplementary tables. [file ijmsv20p0918s2.zip]

Archive with 3 entries (3 files):
- Supplementary Table 1-3/Supplementary Table 1.xlsx
- Supplementary Table 1-3/Supplementary Table 2.xlsx
- Supplementary Table 1-3/Supplementary Table 3.xlsx
