# Supplementary material for: FANCI is Associated with Poor Prognosis and Immune Infiltration in Liver Hepatocellular Carcinoma
Source: Int J Med Sci. 2023 May 12;20(7):918–32. doi: 10.7150/ijms.83760 (PMC10266051; doi:10.7150/ijms.83760)
Supplement: Supplementary file 2 — Supplementary tables. [file ijmsv20p0918s2.zip › Supplementary Table 1-3/Supplementary Table 1.xlsx]

## Sheet: Origin Data
ID	adj.P.Val	P.Value	t	B	logFC	Gene.symbol	Gene.title
209365_s_at	7.84e-158	3.52e-162	-43.9702	360.105	-2.38383	ECM1	extracellular matrix protein 1
205019_s_at	4.01e-151	3.6e-155	-42.001	344.068	-2.84593	VIPR1	vasoactive intestinal peptide receptor 1
218002_s_at	1.27e-149	1.71e-153	-41.5382	340.231	-3.46329	CXCL14	C-X-C motif chemokine ligand 14
220114_s_at	1.01e-139	1.82e-143	-38.8329	317.276	-1.91859	STAB2	stabilin 2
205866_at	4.45e-132	9.99e-136	-36.8137	299.545	-3.36768	FCN3	ficolin 3
207609_s_at	1.37e-127	3.69e-131	-35.6484	289.077	-4.22576	CYP1A2	cytochrome P450 family 1 subfamily A member 2
204428_s_at	2.41e-125	7.58e-129	-35.0655	283.777	-3.02326	LCAT	lecithin-cholesterol acyltransferase
207804_s_at	2.46e-118	8.85e-122	-33.3121	267.574	-2.6746	FCN2	ficolin 2
220496_at	3.93e-118	1.59e-121	-33.2498	266.991	-2.25148	CLEC1B	C-type lectin domain family 1 member B
205911_at	3.73e-116	1.67e-119	-32.7559	262.354	-1.69353	PTH1R	parathyroid hormone 1 receptor
203554_x_at	1.29e-115	6.37e-119	32.6147	261.022	2.52223	PTTG1	pituitary tumor-transforming 1
205225_at	2.32e-114	1.25e-117	-32.3013	258.058	-2.81877	ESR1	estrogen receptor 1
211762_s_at	6.66e-114	3.89e-117	32.1819	256.926	2.48701	KPNA2	karyopherin subunit alpha 2
210481_s_at	2.82e-113	1.77e-116	-32.023	255.416	-2.12391	CLEC4M	C-type lectin domain family 4 member M
200910_at	8.69e-112	5.85e-115	31.6575	251.932	1.57424	CCT3	chaperonin containing TCP1 subunit 3
207608_x_at	9.12e-112	6.55e-115	-31.6458	251.82	-5.18681	CYP1A2	cytochrome P450 family 1 subfamily A member 2
206797_at	2.18e-111	1.66e-114	-31.5487	250.892	-3.82383	NAT2	N-acetyltransferase 2
219918_s_at	2.64e-109	2.13e-112	31.0451	246.058	3.04078	ASPM	abnormal spindle microtubule assembly
201088_at	3.69e-109	3.15e-112	31.0046	245.668	2.33014	KPNA2	karyopherin subunit alpha 2
212554_at	2.19e-106	1.97e-109	30.3416	239.255	2.53871	CAP2	CAP, adenylate cyclase-associated protein, 2 (yeast)
222077_s_at	4.84e-106	4.56e-109	30.2554	238.417	2.22439	RACGAP1	Rac GTPase activating protein 1
209189_at	6.57e-104	6.49e-107	-29.7488	233.478	-3.73153	FOS	Fos proto-oncogene, AP-1 transcription factor subunit
207262_at	1.11e-103	1.15e-106	-29.6904	232.906	-3.5305	APOF	apolipoprotein F
206755_at	2.85e-103	3.07e-106	-29.5905	231.928	-3.46567	CYP2B6	cytochrome P450 family 2 subfamily B member 6
218009_s_at	3.89e-103	4.36e-106	29.5548	231.578	2.45756	PRC1	protein regulator of cytokinesis 1
207584_at	1.22e-102	1.42e-105	-29.435	230.404	-2.73648	LPA	lipoprotein(a)
214710_s_at	1.32e-102	1.6e-105	29.423	230.286	2.51553	CCNB1	cyclin B1
201890_at	1.52e-102	1.91e-105	29.4046	230.105	3.10816	RRM2	ribonucleotide reductase regulatory subunit M2
203316_s_at	6.13e-102	7.99e-105	29.2598	228.682	1.57158	SNRPE	small nuclear ribonucleoprotein polypeptide E
206938_at	6.75e-100	9.09e-103	-28.7814	223.963	-2.59996	SRD5A2	steroid 5 alpha-reductase 2
220432_s_at	6.88e-100	9.58e-103	-28.7761	223.911	-3.41071	CYP39A1	cytochrome P450 family 39 subfamily A member 1
207828_s_at	2.84e-98	4.09e-101	28.3986	220.171	2.38941	CENPF	centromere protein F
213629_x_at	2.93e-98	4.34e-101	-28.3926	220.111	-3.99809	MT1F	metallothionein 1F
201693_s_at	3.46e-98	5.29e-101	-28.3728	219.914	-2.76174	EGR1	early growth response 1
211609_x_at	8.22e-98	1.29e-100	28.2832	219.024	1.23493	PSMD4	proteasome 26S subunit, non-ATPase 4
218039_at	9.47e-98	1.53e-100	28.2661	218.854	2.42386	NUSAP1	nucleolar and spindle associated protein 1
220491_at	1.19e-97	1.97e-100	-28.2407	218.601	-5.44511	HAMP	hepcidin antimicrobial peptide
205554_s_at	2.56e-97	4.36e-100	-28.1613	217.811	-2.94888	DNASE1L3	deoxyribonuclease 1 like 3
220070_at	2.61e-96	4.57e-99	-27.9264	215.47	-1.84756	KDM8	lysine demethylase 8
218728_s_at	3.7e-96	6.64e-99	27.8891	215.098	2.01537	CNIH4	cornichon family AMPA receptor auxiliary protein 4
209773_s_at	4.07e-96	7.49e-99	27.877	214.977	2.87227	RRM2	ribonucleotide reductase regulatory subunit M2
201128_s_at	5.19e-96	9.79e-99	27.8503	214.711	1.61627	ACLY	ATP citrate lyase
214431_at	5.6e-96	1.08e-98	27.8405	214.612	1.29916	GMPS	guanine monophosphate synthase
209714_s_at	8.34e-96	1.65e-98	27.7984	214.192	2.42109	CDKN3	cyclin dependent kinase inhibitor 3
201291_s_at	2.26e-95	4.57e-98	27.6967	213.175	3.04428	TOP2A	topoisomerase (DNA) II alpha
204023_at	2.47e-95	5.1e-98	27.6858	213.066	2.18495	RFC4	replication factor C subunit 4
202503_s_at	4.96e-95	1.05e-97	27.6142	212.35	2.77559	KIAA0101	KIAA0101
209687_at	8.39e-95	1.81e-97	-27.5597	211.804	-3.17585	CXCL12	C-X-C motif chemokine ligand 12
201292_at	1.26e-94	2.77e-97	27.5173	211.379	2.72117	TOP2A	topoisomerase (DNA) II alpha
209531_at	1.34e-94	3.01e-97	-27.509	211.296	-2.44185	GSTZ1	glutathione S-transferase zeta 1
203213_at	5e-94	1.15e-96	27.3762	209.964	2.47367	CDK1	cyclin dependent kinase 1
217946_s_at	5.79e-94	1.35e-96	27.3598	209.799	1.60588	SAE1	SUMO1 activating enzyme subunit 1
200052_s_at	6.01e-94	1.43e-96	27.3542	209.744	1.85828	ILF2	interleukin enhancer binding factor 2
202690_s_at	8.88e-94	2.15e-96	27.3135	209.335	1.70389	SNRPD1	small nuclear ribonucleoprotein D1 polypeptide
214420_s_at	1.1e-93	2.72e-96	-27.2905	209.104	-2.28097	CYP2C9	cytochrome P450 family 2 subfamily C member 9
204955_at	1.9e-93	4.77e-96	-27.2346	208.542	-2.56602	SRPX	sushi repeat containing protein, X-linked
210524_x_at	2.63e-93	6.72e-96	-27.2006	208.2	-3.42242
201577_at	3.32e-93	8.64e-96	27.1758	207.951	1.51313	NME1	NME/NM23 nucleoside diphosphate kinase 1
206380_s_at	3.49e-93	9.26e-96	-27.1689	207.882	-1.43766	CFP	complement factor properdin
206680_at	1.04e-92	2.81e-95	-27.059	206.776	-2.41828	CD5L	CD5 molecule like
207995_s_at	1.08e-92	2.97e-95	-27.0534	206.72	-2.01049	CLEC4M	C-type lectin domain family 4 member M
211978_x_at	1.3e-92	3.63e-95	27.0335	206.52	0.783647	PPIA	peptidylprolyl isomerase A
210106_at	2.8e-92	7.94e-95	-26.9561	205.74	-1.45027	RDH5	retinol dehydrogenase 5
203666_at	7.1e-92	2.04e-94	-26.8627	204.799	-2.43145	CXCL12	C-X-C motif chemokine ligand 12
209609_s_at	1.3e-91	3.8e-94	26.8013	204.179	1.25527	MRPL9	mitochondrial ribosomal protein L9
208079_s_at	1.3e-91	3.85e-94	26.8001	204.166	2.27537	AURKA	aurora kinase A
211378_x_at	1.61e-91	4.84e-94	26.7773	203.937	0.794941	PPIA	peptidylprolyl isomerase A
220186_s_at	1.93e-91	5.91e-94	-26.7577	203.739	-2.30583	CDHR2	cadherin related family member 2
204026_s_at	2.1e-91	6.52e-94	26.748	203.641	2.46146	ZWINT	ZW10 interacting kinetochore protein
217165_x_at	2.91e-91	9.16e-94	-26.7144	203.302	-3.50289	MT1F	metallothionein 1F
221848_at	4.73e-91	1.51e-93	-26.6653	202.805	-2.30142	ZGPAT	zinc finger CCCH-type and G-patch domain containing
204170_s_at	7.02e-91	2.27e-93	26.6248	202.397	2.37802	CKS2	CDC28 protein kinase regulatory subunit 2
211489_at	7.72e-91	2.53e-93	-26.6142	202.289	-1.97165	ADRA1A	adrenoceptor alpha 1A
57539_at	1.28e-90	4.26e-93	-26.5628	201.77	-2.41348	ZGPAT	zinc finger CCCH-type and G-patch domain containing
203429_s_at	1.4e-90	4.73e-93	26.5525	201.665	1.69437	SUCO	SUN domain containing ossification factor
209614_at	1.43e-90	4.9e-93	-26.5491	201.631	-3.94915	ADH1C///ADH1B///ADH1A	alcohol dehydrogenase 1C (class I), gamma polypeptide///alcohol dehydrogenase 1B (class I), beta polypeptide///alcohol dehydrogenase 1A (class I), alpha polypeptide
218350_s_at	1.48e-90	5.12e-93	26.5447	201.587	2.24909	GMNN	geminin, DNA replication inhibitor
209335_at	2.15e-90	7.52e-93	-26.5069	201.204	-2.62638	DCN	decorin
206102_at	2.66e-90	9.44e-93	26.4845	200.977	2.37634	GINS1	GINS complex subunit 1
222083_at	8.72e-89	3.13e-91	-26.14	197.486	-3.5683	GLYAT	glycine-N-acyltransferase
212247_at	1.62e-88	5.89e-91	26.078	196.856	1.17719	NUP205	nucleoporin 205
211765_x_at	2.01e-88	7.41e-91	26.0555	196.628	0.811172	PPIA	peptidylprolyl isomerase A
201293_x_at	2.14e-88	7.98e-91	26.0482	196.553	0.810034	PPIA	peptidylprolyl isomerase A
215712_s_at	2.46e-88	9.3e-91	-26.0332	196.401	-2.0361	IGFALS	insulin like growth factor binding protein acid labile subunit
208644_at	5.18e-88	1.98e-90	25.9592	195.649	1.13006	PARP1	poly(ADP-ribose) polymerase 1
217546_at	5.38e-88	2.08e-90	-25.9544	195.6	-4.13674	MT1M	metallothionein 1M
200882_s_at	6.58e-88	2.57e-90	25.9335	195.388	1.18201	PSMD4	proteasome 26S subunit, non-ATPase 4
209219_at	8.46e-88	3.34e-90	25.9077	195.126	1.38739	NELFE	negative elongation factor complex member E
212661_x_at	9.19e-88	3.71e-90	25.8975	195.022	0.791633	PPIA	peptidylprolyl isomerase A
213375_s_at	9.19e-88	3.71e-90	-25.8974	195.021	-1.94725	N4BP2L1	NEDD4 binding protein 2 like 1
204767_s_at	1.38e-87	5.65e-90	25.8563	194.603	1.78148	FEN1	flap structure-specific endonuclease 1
201714_at	1.51e-87	6.23e-90	25.8467	194.505	1.53181	TUBG1	tubulin gamma 1
201694_s_at	1.57e-87	6.55e-90	-25.8418	194.455	-2.88495	EGR1	early growth response 1
222291_at	1.76e-87	7.42e-90	-25.8296	194.331	-1.97923	FAM149A	family with sequence similarity 149 member A
209836_x_at	2.65e-87	1.13e-89	25.7884	193.911	1.42523	BOLA2B///BOLA2	bolA family member 2B///bolA family member 2
208822_s_at	1.45e-86	6.23e-89	25.6213	192.209	1.20414	DAP3	death associated protein 3
202861_at	1.45e-86	6.3e-89	-25.6202	192.198	-1.81012	PER1	period circadian clock 1
336_at	5.43e-86	2.39e-88	-25.4899	190.869	-1.07444	TBXA2R	thromboxane A2 receptor
209220_at	1.5e-85	6.73e-88	25.389	189.838	4.82695	GPC3	glypican 3
212551_at	1.5e-85	6.73e-88	25.3888	189.837	2.06518	CAP2	CAP, adenylate cyclase-associated protein, 2 (yeast)
214906_x_at	1.9e-85	8.63e-88	-25.3647	189.59	-1.30622	N4BP2L1	NEDD4 binding protein 2 like 1
209044_x_at	2.96e-85	1.36e-87	25.3205	189.138	1.45077	SF3B4	splicing factor 3b subunit 4
206610_s_at	3.05e-85	1.41e-87	-25.3168	189.101	-2.25446	F11	coagulation factor XI
218594_at	7.46e-85	3.49e-87	25.2285	188.198	1.50431	HEATR1	HEAT repeat containing 1
205449_at	1.21e-84	5.72e-87	25.1801	187.703	1.58299	SAC3D1	SAC3 domain containing 1
218585_s_at	1.39e-84	6.6e-87	25.1663	187.562	2.28324	DTL	denticleless E3 ubiquitin protein ligase homolog
36829_at	3.05e-84	1.46e-86	-25.0887	186.767	-1.31835	PER1	period circadian clock 1
203120_at	3.06e-84	1.48e-86	25.0874	186.755	1.65739	TP53BP2	tumor protein p53 binding protein 2
204745_x_at	5.26e-84	2.58e-86	-25.0336	186.204	-3.48659	MT1G	metallothionein 1G
214180_at	6.73e-84	3.32e-86	-25.0088	185.95	-1.57289	MAN1C1	mannosidase alpha class 1C member 1
214419_s_at	2.51e-83	1.25e-85	-24.8801	184.63	-1.47617	CYP2C9	cytochrome P450 family 2 subfamily C member 9
205307_s_at	3.59e-83	1.8e-85	-24.8443	184.264	-2.49329	KMO	kynurenine 3-monooxygenase (kynurenine 3-hydroxylase)
205436_s_at	5.75e-83	2.92e-85	24.7977	183.785	1.67959	H2AFX	H2A histone family member X
211072_x_at	6.4e-83	3.28e-85	24.7863	183.669	1.35337	TUBA1B	tubulin alpha 1b
201090_x_at	8.19e-83	4.23e-85	24.7616	183.415	1.34576	TUBA1B	tubulin alpha 1b
207718_x_at	8.56e-83	4.46e-85	-24.7565	183.362	-2.74975	CYP2A13///CYP2A7P1///CYP2A7///CYP2A6	cytochrome P450 family 2 subfamily A member 13///cytochrome P450 family 2 subfamily A member 7 pseudogene 1///cytochrome P450 family 2 subfamily A member 7///cytochrome P450 family 2 subfamily A member 6
210460_s_at	8.98e-83	4.72e-85	24.7509	183.305	1.25017	PSMD4	proteasome 26S subunit, non-ATPase 4
218595_s_at	9.02e-83	4.78e-85	24.7496	183.292	1.28479	HEATR1	HEAT repeat containing 1
205984_at	9.02e-83	4.82e-85	-24.7489	183.284	-2.28251	CRHBP	corticotropin releasing hormone binding protein
201664_at	9.95e-83	5.36e-85	24.7385	183.178	1.89891	SMC4	structural maintenance of chromosomes 4
206453_s_at	1.18e-82	6.41e-85	-24.7211	183	-1.59155	NDRG2	NDRG family member 2
202469_s_at	1.46e-82	8.03e-85	24.6993	182.776	1.31459	CPSF6	cleavage and polyadenylation specific factor 6
201663_s_at	1.74e-82	9.62e-85	24.6817	182.595	1.91428	SMC4	structural maintenance of chromosomes 4
211231_x_at	1.77e-82	9.84e-85	-24.6796	182.573	-2.52144	CYP4A11	cytochrome P450 family 4 subfamily A member 11
202244_at	2.06e-82	1.16e-84	24.6639	182.412	0.926959	PSMB4	proteasome subunit beta 4
210105_s_at	2.62e-82	1.48e-84	-24.6398	182.164	-1.65414	FYN	FYN proto-oncogene, Src family tyrosine kinase
202366_at	2.82e-82	1.61e-84	-24.6319	182.083	-1.24974	ACADS	acyl-CoA dehydrogenase, C-2 to C-3 short chain
217820_s_at	3.35e-82	1.93e-84	24.6143	181.902	1.95571	ENAH	enabled homolog (Drosophila)
200829_x_at	3.52e-82	2.04e-84	24.6088	181.846	0.92337	ZNF207	zinc finger protein 207
213646_x_at	5.44e-82	3.18e-84	24.5659	181.405	1.34241	TUBA1B	tubulin alpha 1b
201377_at	6.12e-82	3.6e-84	24.5536	181.279	1.49786	UBAP2L	ubiquitin associated protein 2 like
200826_at	6.44e-82	3.82e-84	24.548	181.221	1.11195	SNRPD2	small nuclear ribonucleoprotein D2 polypeptide
213661_at	8.64e-82	5.16e-84	-24.5188	180.921	-1.30894	PAMR1	peptidase domain containing associated with muscle regeneration 1
218622_at	1.16e-81	6.99e-84	24.4894	180.619	1.45861	NUP37	nucleoporin 37
213175_s_at	1.43e-81	8.7e-84	24.4681	180.4	1.45833	SNRPB	small nuclear ribonucleoprotein polypeptides B and B1
202261_at	1.68e-81	1.03e-83	24.4519	180.233	1.23713	VPS72	vacuolar protein sorting 72 homolog
201327_s_at	2.55e-81	1.57e-83	24.4108	179.811	1.53615	CCT6A	chaperonin containing TCP1 subunit 6A
207027_at	3.27e-81	2.03e-83	-24.3862	179.557	-3.03913	HGFAC	HGF activator
208369_s_at	3.38e-81	2.11e-83	-24.3823	179.517	-1.96017	GCDH	glutaryl-CoA dehydrogenase
209447_at	3.57e-81	2.24e-83	-24.3763	179.455	-1.55778	SYNE1	spectrin repeat containing nuclear envelope protein 1
218544_s_at	3.83e-81	2.42e-83	-24.3688	179.379	-2.06867	RCL1	RNA terminal phosphate cyclase like 1
219787_s_at	4e-81	2.55e-83	24.3639	179.328	2.05803	ECT2	epithelial cell transforming 2
217197_x_at	4.88e-81	3.13e-83	-24.344	179.123	-1.39896	N4BP2L1	NEDD4 binding protein 2 like 1
201587_s_at	6.57e-81	4.25e-83	24.3145	178.819	1.28999	IRAK1	interleukin 1 receptor associated kinase 1
204326_x_at	6.65e-81	4.33e-83	-24.3127	178.801	-3.18766	MT1X	metallothionein 1X
213832_at	9.7e-81	6.36e-83	-24.2754	178.417	-2.22762
208581_x_at	1.07e-80	7.07e-83	-24.2651	178.311	-3.03746	MT1X	metallothionein 1X
205789_at	1.15e-80	7.63e-83	-24.2577	178.235	-1.77526	CD1D	CD1d molecule
211058_x_at	1.62e-80	1.09e-82	24.2235	177.883	1.31293	TUBA1B	tubulin alpha 1b
201930_at	1.69e-80	1.14e-82	24.2192	177.838	2.08537	MCM6	minichromosome maintenance complex component 6
206754_s_at	1.92e-80	1.3e-82	-24.2058	177.701	-3.607	CYP2B7P	cytochrome P450 family 2 subfamily B member 7, pseudogene
201897_s_at	2.11e-80	1.44e-82	24.196	177.6	1.58964	CKS1B	CDC28 protein kinase regulatory subunit 1B
200788_s_at	3.33e-80	2.28e-82	24.1516	177.142	1.37481	PEA15	phosphoprotein enriched in astrocytes 15
220446_s_at	4.14e-80	2.86e-82	-24.1298	176.918	-1.40046	CHST4	carbohydrate sulfotransferase 4
219037_at	7.33e-80	5.1e-82	24.0738	176.341	1.49799	RRP15	ribosomal RNA processing 15 homolog
207165_at	1.4e-79	9.84e-82	24.0103	175.686	1.9586	HMMR	hyaluronan mediated motility receptor
205531_s_at	1.59e-79	1.12e-81	-23.9976	175.555	-3.43636	GLS2	glutaminase 2
218424_s_at	1.81e-79	1.28e-81	-23.9847	175.422	-1.96865	STEAP3	STEAP3 metalloreductase
206461_x_at	2.09e-79	1.49e-81	-23.9702	175.272	-3.08379	MT1H	metallothionein 1H
202992_at	2.42e-79	1.74e-81	-23.9552	175.117	-3.28546	C7	complement component 7
202954_at	3.18e-79	2.3e-81	23.9285	174.842	1.76341	UBE2C///PAK3	ubiquitin conjugating enzyme E2 C///p21 (RAC1) activated kinase 3
207076_s_at	3.44e-79	2.5e-81	-23.9202	174.756	-1.94444	ASS1	argininosuccinate synthase 1
200652_at	4.6e-79	3.37e-81	23.8915	174.46	1.3568	SSR2	signal sequence receptor subunit 2
200843_s_at	5.93e-79	4.37e-81	23.8663	174.2	1.19765	EPRS	glutamyl-prolyl-tRNA synthetase
213706_at	1.22e-78	9.02e-81	-23.7963	173.477	-2.20219	GPD1	glycerol-3-phosphate dehydrogenase 1
209218_at	1.54e-78	1.15e-80	23.7732	173.239	2.88406	SQLE	squalene epoxidase
202422_s_at	1.77e-78	1.32e-80	23.7592	173.094	3.30015	ACSL4	acyl-CoA synthetase long-chain family member 4
209825_s_at	1.86e-78	1.4e-80	23.7539	173.039	1.44318	UCK2	uridine-cytidine kinase 2
216336_x_at	1.88e-78	1.43e-80	-23.7521	173.021	-2.84667	MT1M	metallothionein 1M
218285_s_at	2.06e-78	1.57e-80	-23.7428	172.925	-2.00491	BDH2	3-hydroxybutyrate dehydrogenase, type 2
207069_s_at	2.6e-78	2e-80	-23.7195	172.684	-1.29747	SMAD6	SMAD family member 6
203714_s_at	6.07e-78	4.69e-80	23.6371	171.833	1.50843	TBCE	tubulin folding cofactor E
220878_at	6.57e-78	5.1e-80	-23.629	171.75	-2.54082
201252_at	8.31e-78	6.5e-80	23.6058	171.509	1.02371	LOC652826///PSMC4	26S protease regulatory subunit 6B-like///proteasome 26S subunit, ATPase 4
211594_s_at	8.94e-78	7.02e-80	23.5982	171.431	1.18998	MRPL9	mitochondrial ribosomal protein L9
206541_at	1.13e-77	8.96e-80	-23.5748	171.189	-2.47473	KLKB1	kallikrein B1
210377_at	1.13e-77	8.97e-80	-23.5746	171.187	-2.27311	ACSM3	acyl-CoA synthetase medium-chain family member 3
211456_x_at	1.18e-77	9.41e-80	-23.57	171.139	-2.60443	MT1HL1	metallothionein 1H-like 1
210565_at	1.3e-77	1.04e-79	-23.5602	171.038	-1.57599	GCGR	glucagon receptor
212591_at	1.4e-77	1.13e-79	23.5521	170.954	1.27402	RBM34	RNA binding motif protein 34
212185_x_at	2.58e-77	2.1e-79	-23.4926	170.339	-2.48877	MT2A	metallothionein 2A
218755_at	2.8e-77	2.29e-79	23.4842	170.252	1.69596	KIF20A	kinesin family member 20A
214621_at	3.35e-77	2.75e-79	-23.4665	170.069	-3.39907	GYS2	glycogen synthase 2
211813_x_at	4.11e-77	3.4e-79	-23.4463	169.86	-3.0717	DCN	decorin
212639_x_at	4.57e-77	3.79e-79	23.4356	169.749	1.3102	TUBA1B	tubulin alpha 1b
211896_s_at	6.23e-77	5.21e-79	-23.4051	169.434	-3.31265	DCN	decorin
207244_x_at	7.79e-77	6.54e-79	-23.3831	169.206	-3.51122	CYP2A6	cytochrome P450 family 2 subfamily A member 6
212832_s_at	1.03e-76	8.67e-79	23.356	168.925	1.0735	CKAP5	cytoskeleton associated protein 5
201518_at	1.52e-76	1.29e-78	23.318	168.533	1.43387	CBX1	chromobox 1
202243_s_at	1.83e-76	1.56e-78	23.2994	168.34	1.04181	PSMB4	proteasome subunit beta 4
217319_x_at	1.95e-76	1.67e-78	-23.2929	168.273	-2.9706	LOC654164///CYP4A22///CYP4A11	similar to cytochrome P450, family 4, subfamily A, polypeptide 22///cytochrome P450 family 4 subfamily A member 22///cytochrome P450 family 4 subfamily A member 11
203358_s_at	2.06e-76	1.78e-78	23.2868	168.21	1.75787	EZH2	enhancer of zeste 2 polycomb repressive complex 2 subunit
219954_s_at	3.5e-76	3.03e-78	-23.2354	167.677	-3.07721	GBA3	glucosylceramidase beta 3 (gene/pseudogene)
221923_s_at	3.78e-76	3.29e-78	23.2275	167.596	1.38708	NPM1	nucleophosmin
204641_at	3.8e-76	3.33e-78	23.2264	167.584	1.80005	NEK2	NIMA related kinase 2
208937_s_at	4.01e-76	3.53e-78	-23.2207	167.525	-2.74429	ID1	inhibitor of DNA binding 1, HLH protein
217755_at	4.09e-76	3.62e-78	23.2184	167.501	1.73647	HN1	hematological and neurological expressed 1
220116_at	4.34e-76	3.86e-78	-23.2122	167.437	-2.72107	KCNN2	potassium calcium-activated channel subfamily N member 2
203547_at	4.49e-76	4.02e-78	-23.2084	167.397	-1.60031	CD4	CD4 molecule
202544_at	5.02e-76	4.51e-78	23.1972	167.282	1.28313	GMFB	glia maturation factor beta
211295_x_at	7.54e-76	6.81e-78	-23.1576	166.871	-3.81024	CYP2A6	cytochrome P450 family 2 subfamily A member 6
210766_s_at	8.26e-76	7.49e-78	23.1484	166.776	1.13316	CSE1L	chromosome segregation 1 like
205998_x_at	9.27e-76	8.45e-78	-23.1368	166.655	-2.80574	CYP3A4	cytochrome P450 family 3 subfamily A member 4
203500_at	1.1e-75	1.01e-77	-23.1198	166.48	-1.75628	GCDH	glutaryl-CoA dehydrogenase
201841_s_at	1.25e-75	1.15e-77	23.1068	166.345	1.51875	MEIS3///HSPB1	Meis homeobox 3///heat shock protein family B (small) member 1
205773_at	2.31e-75	2.14e-77	-23.0474	165.73	-1.79124	CPEB3	cytoplasmic polyadenylation element binding protein 3
205819_at	2.43e-75	2.26e-77	-23.0421	165.675	-2.01033	MARCO	macrophage receptor with collagenous structure
215014_at	3.21e-75	3e-77	-23.015	165.394	-1.17279
220975_s_at	3.44e-75	3.23e-77	-23.0077	165.318	-1.29515	C1QTNF1	C1q and tumor necrosis factor related protein 1
219485_s_at	3.61e-75	3.4e-77	23.0028	165.268	1.40833	PSMD10	proteasome 26S subunit, non-ATPase 10
209251_x_at	3.69e-75	3.49e-77	23.0003	165.241	1.28651	TUBA1C	tubulin alpha 1c
201555_at	3.8e-75	3.62e-77	22.9969	165.206	1.59067	MCM3	minichromosome maintenance complex component 3
209382_at	3.82e-75	3.66e-77	22.9958	165.195	1.09424	POLR3C	RNA polymerase III subunit C
209268_at	4.52e-75	4.35e-77	22.9792	165.023	1.22567	VPS45	vacuolar protein sorting 45 homolog
202846_s_at	6.81e-75	6.57e-77	22.9395	164.61	1.25959	PIGC	phosphatidylinositol glycan anchor biosynthesis class C
208694_at	9.28e-75	9e-77	22.9092	164.297	1.48241	PRKDC	protein kinase, DNA-activated, catalytic polypeptide
200064_at	1.36e-74	1.32e-76	22.8722	163.913	1.18343	HSP90AB1	heat shock protein 90 alpha family class B member 1
212859_x_at	1.76e-74	1.72e-76	-22.8469	163.651	-3.1748	MT1E	metallothionein 1E
212296_at	3.87e-74	3.81e-76	22.7707	162.86	1.17103	PSMD14	proteasome 26S subunit, non-ATPase 14
202963_at	4.9e-74	4.84e-76	22.7476	162.62	1.47358	RFX5	regulatory factor X5
202324_s_at	5.5e-74	5.46e-76	22.736	162.5	1.13757	ACBD3	acyl-CoA binding domain containing 3
205053_at	6.39e-74	6.37e-76	22.7212	162.346	1.5246	PRIM1	primase (DNA) subunit 1
214512_s_at	6.51e-74	6.52e-76	22.719	162.323	1.24643	SUB1	SUB1 homolog, transcriptional regulator
204825_at	8.02e-74	8.07e-76	22.6985	162.111	1.68554	MELK	maternal embryonic leucine zipper kinase
220801_s_at	8.39e-74	8.48e-76	-22.6937	162.061	-3.46863	HAO2	hydroxyacid oxidase 2
212766_s_at	8.4e-74	8.52e-76	22.6933	162.056	1.40694	ISG20L2	interferon stimulated exonuclease gene 20 like 2
218768_at	8.82e-74	8.99e-76	22.6882	162.003	1.30168	NUP107	nucleoporin 107
217047_s_at	1.15e-73	1.18e-75	-22.6621	161.732	-2.23998	FAM13A	family with sequence similarity 13 member A
203509_at	1.15e-73	1.18e-75	-22.6619	161.731	-1.84747	SORL1	sortilin related receptor 1
201893_x_at	1.25e-73	1.3e-75	-22.653	161.638	-3.20123	DCN	decorin
1494_f_at	1.95e-73	2.02e-75	-22.6105	161.197	-4.07212	CYP2A6	cytochrome P450 family 2 subfamily A member 6
214320_x_at	1.99e-73	2.07e-75	-22.6079	161.17	-3.95498	CYP2A6	cytochrome P450 family 2 subfamily A member 6
202095_s_at	2.15e-73	2.25e-75	22.6002	161.09	1.77319	BIRC5	baculoviral IAP repeat containing 5
208821_at	2.28e-73	2.4e-75	22.5939	161.025	1.21353	SNRPB	small nuclear ribonucleoprotein polypeptides B and B1
205392_s_at	2.33e-73	2.46e-75	-22.5916	161	-1.85797	CCL15///CCL14	C-C motif chemokine ligand 15///C-C motif chemokine ligand 14
206867_at	3.22e-73	3.41e-75	-22.56	160.673	-1.81215	GCKR	glucokinase (hexokinase 4) regulator
213071_at	3.26e-73	3.47e-75	-22.5584	160.656	-1.49285	DPT	dermatopontin
211750_x_at	3.81e-73	4.07e-75	22.5432	160.498	1.28359	TUBA1C	tubulin alpha 1c
208815_x_at	4.84e-73	5.19e-75	22.5197	160.254	1.13693	HSPA4	heat shock protein family A (Hsp70) member 4
202184_s_at	5.17e-73	5.57e-75	22.513	160.184	1.36196	NUP133	nucleoporin 133
217978_s_at	5.64e-73	6.1e-75	22.5043	160.094	1.11129	UBE2Q1	ubiquitin conjugating enzyme E2 Q1
201268_at	6.62e-73	7.19e-75	22.4885	159.93	0.97118	NME1-NME2///NME2	NME1-NME2 readthrough///NME/NM23 nucleoside diphosphate kinase 2
201342_at	8.28e-73	9.03e-75	22.4667	159.703	0.898629	SNRPC	small nuclear ribonucleoprotein polypeptide C
201112_s_at	8.39e-73	9.19e-75	22.465	159.685	1.21153	CSE1L	chromosome segregation 1 like
206629_at	8.94e-73	9.84e-75	-22.4584	159.617	-1.06168	ADAMTSL2	ADAMTS like 2
210691_s_at	9.02e-73	9.96e-75	22.4572	159.605	1.42469	CACYBP	calcyclin binding protein
200703_at	1.04e-72	1.16e-74	22.4428	159.455	0.93655	DYNLL1	dynein light chain LC8-type 1
202651_at	1.39e-72	1.54e-74	22.4152	159.169	1.7436	LPGAT1	lysophosphatidylglycerol acyltransferase 1
206753_at	1.41e-72	1.57e-74	-22.4134	159.15	-2.88564	RDH16	retinol dehydrogenase 16 (all-trans)
208696_at	1.54e-72	1.73e-74	22.4044	159.056	1.11972	CCT5	chaperonin containing TCP1 subunit 5
210143_at	1.68e-72	1.9e-74	-22.3954	158.963	-2.47877	ANXA10	annexin A10
218233_s_at	1.8e-72	2.04e-74	22.3885	158.891	0.752973	PRICKLE4	prickle planar cell polarity protein 4
218361_at	2.1e-72	2.38e-74	22.3736	158.736	1.3214	GOLPH3L	golgi phosphoprotein 3 like
213820_s_at	2.73e-72	3.12e-74	-22.3478	158.468	-1.23131	STARD5	StAR related lipid transfer domain containing 5
219313_at	3.14e-72	3.6e-74	-22.3341	158.325	-1.81851	GRAMD1C	GRAM domain containing 1C
202870_s_at	4.08e-72	4.69e-74	22.3085	158.06	1.92716	CDC20	cell division cycle 20
209540_at	4.39e-72	5.07e-74	-22.3012	157.984	-2.77276	IGF1	insulin like growth factor 1
213222_at	4.85e-72	5.62e-74	22.2913	157.881	2.19519	PLCB1	phospholipase C beta 1
214142_at	5.15e-72	5.98e-74	-22.2852	157.817	-2.1517
201731_s_at	5.27e-72	6.16e-74	22.2825	157.789	1.04275	BTRC///TPR	beta-transducin repeat containing E3 ubiquitin protein ligase///translocated promoter region, nuclear basket protein
201656_at	7.07e-72	8.28e-74	22.254	157.493	1.44996	ITGA6	integrin subunit alpha 6
203721_s_at	8.01e-72	9.42e-74	22.2417	157.365	1.35795	UTP18	UTP18, small subunit processome component
209960_at	8.1e-72	9.57e-74	-22.2402	157.35	-1.67959	HGF	hepatocyte growth factor
214274_s_at	1.08e-71	1.28e-73	-22.2121	157.057	-1.53544	ACAA1	acetyl-CoA acyltransferase 1
218162_at	1.53e-71	1.83e-73	-22.1783	156.706	-1.69637	OLFML3	olfactomedin like 3
207877_s_at	1.64e-71	1.96e-73	22.1713	156.633	1.00516	NVL	nuclear VCP-like
218662_s_at	1.72e-71	2.06e-73	22.1666	156.585	1.87809	NCAPG	non-SMC condensin I complex subunit G
209696_at	1.93e-71	2.32e-73	-22.1551	156.465	-2.45362	FBP1	fructose-bisphosphatase 1
208370_s_at	2.43e-71	2.94e-73	-22.1327	156.231	-1.88618	RCAN1	regulator of calcineurin 1
206030_at	2.53e-71	3.06e-73	-22.1287	156.19	-1.75425	ASPA	aspartoacylase
210589_s_at	3.55e-71	4.32e-73	22.0956	155.846	1.39672	GBAP1///GBA	glucosylceramidase beta pseudogene 1///glucosylceramidase beta
202973_x_at	3.78e-71	4.62e-73	-22.0893	155.78	-2.54231	FAM13A	family with sequence similarity 13 member A
207201_s_at	4.37e-71	5.36e-73	-22.075	155.632	-4.07721	SLC22A1	solute carrier family 22 member 1
200068_s_at	4.4e-71	5.42e-73	22.074	155.622	0.857169	CANX	calnexin
209160_at	4.67e-71	5.77e-73	22.0679	155.558	1.78373	AKR1C3	aldo-keto reductase family 1, member C3
203755_at	4.93e-71	6.11e-73	22.0625	155.501	1.71828	BUB1B	BUB1 mitotic checkpoint serine/threonine kinase B
213491_x_at	5.14e-71	6.4e-73	22.058	155.455	0.771237	RPN2	ribophorin II
218252_at	5.14e-71	6.42e-73	22.0577	155.452	1.48438	CKAP2	cytoskeleton associated protein 2
201477_s_at	5.27e-71	6.6e-73	22.055	155.424	1.26078	RRM1	ribonucleotide reductase catalytic subunit M1
218552_at	5.56e-71	6.99e-73	-22.0496	155.367	-1.63943	ECHDC2	enoyl-CoA hydratase domain containing 2
218918_at	5.84e-71	7.37e-73	-22.0445	155.315	-2.04502	MAN1C1	mannosidase alpha class 1C member 1
46323_at	5.86e-71	7.42e-73	22.0439	155.308	0.967257	CANT1	calcium activated nucleotidase 1
221188_s_at	6.84e-71	8.69e-73	-22.0287	155.15	-1.91209	CIDEB	cell death-inducing DFFA-like effector b
202025_x_at	8.31e-71	1.06e-72	-22.0097	154.952	-1.58484	ACAA1	acetyl-CoA acyltransferase 1
219293_s_at	8.38e-71	1.07e-72	22.0086	154.941	1.20018	OLA1	Obg-like ATPase 1
200062_s_at	1.04e-70	1.33e-72	21.9876	154.722	0.690555	RPL30	ribosomal protein L30
201326_at	1.07e-70	1.38e-72	21.9844	154.689	1.03201	CCT6A	chaperonin containing TCP1 subunit 6A
200842_s_at	1.42e-70	1.84e-72	21.957	154.404	1.10615	EPRS	glutamyl-prolyl-tRNA synthetase
210559_s_at	1.44e-70	1.87e-72	21.9553	154.386	1.65938	CDK1	cyclin dependent kinase 1
218296_x_at	1.51e-70	1.97e-72	21.9504	154.336	1.16484	LOC731059///MSTO1	similar to misato///misato 1, mitochondrial distribution and morphology regulator
209541_at	2.58e-70	3.37e-72	-21.8988	153.798	-3.00541	IGF1	insulin like growth factor 1
203270_at	2.87e-70	3.77e-72	21.8882	153.688	1.07909	DTYMK	deoxythymidylate kinase
213399_x_at	4.43e-70	5.83e-72	21.8463	153.252	0.794193	RPN2	ribophorin II
201771_at	4.75e-70	6.28e-72	21.8393	153.179	1.0863	SCAMP3	secretory carrier membrane protein 3
213355_at	4.96e-70	6.58e-72	-21.8348	153.132	-1.74442	ST3GAL6	ST3 beta-galactoside alpha-2,3-sialyltransferase 6
209852_x_at	7.03e-70	9.34e-72	21.8011	152.782	1.22423	PSME3	proteasome activator subunit 3
212724_at	7.87e-70	1.05e-71	-21.79	152.666	-2.10204	RND3	Rho family GTPase 3
208926_at	8.59e-70	1.15e-71	21.7813	152.575	1.6812	NEU1	neuraminidase 1 (lysosomal sialidase)
207184_at	8.75e-70	1.17e-71	-21.7793	152.554	-1.2076	SLC6A13	solute carrier family 6 member 13
202144_s_at	1.02e-69	1.37e-71	21.7643	152.398	1.14493	ADSL	adenylosuccinate lyase
205858_at	1.55e-69	2.09e-71	-21.7241	151.98	-0.824132	NGFR	nerve growth factor receptor
202972_s_at	1.62e-69	2.2e-71	-21.7191	151.928	-1.42425	FAM13A	family with sequence similarity 13 member A
208034_s_at	1.65e-69	2.24e-71	-21.7173	151.909	-2.0922	PROZ	protein Z, vitamin K dependent plasma glycoprotein
204092_s_at	1.9e-69	2.59e-71	21.7034	151.765	1.71012	AURKA	aurora kinase A
202824_s_at	2.16e-69	2.95e-71	21.691	151.635	1.23585	TCEB1	transcription elongation factor B subunit 1
222036_s_at	2.19e-69	3.01e-71	21.6892	151.617	1.59127	SLC12A4	solute carrier family 12 member 4
209421_at	2.89e-69	3.98e-71	21.6623	151.337	1.28359	MSH2	mutS homolog 2
214413_at	3.45e-69	4.77e-71	-21.645	151.157	-2.47198	TAT	tyrosine aminotransferase
213194_at	4.82e-69	6.69e-71	21.6127	150.82	2.75951	ROBO1	roundabout guidance receptor 1
205361_s_at	4.88e-69	6.79e-71	21.6112	150.805	1.46602	PFDN4	prefoldin subunit 4
218883_s_at	5.24e-69	7.32e-71	21.6041	150.731	1.99299	CENPU	centromere protein U
210942_s_at	5.88e-69	8.24e-71	-21.5927	150.612	-1.70549	ST3GAL6	ST3 beta-galactoside alpha-2,3-sialyltransferase 6
206916_x_at	6.42e-69	9.02e-71	-21.584	150.522	-2.41343	TAT	tyrosine aminotransferase
204244_s_at	7.29e-69	1.03e-70	21.5715	150.392	1.25975	DBF4	DBF4 zinc finger
205442_at	8.8e-69	1.25e-70	-21.5532	150.2	-2.21242	MFAP3L	microfibrillar associated protein 3 like
213911_s_at	8.86e-69	1.26e-70	21.5523	150.191	1.46796	H2AFZ	H2A histone family member Z
207407_x_at	1.03e-68	1.47e-70	-21.5372	150.034	-2.93201	CYP4A11	cytochrome P450 family 4 subfamily A member 11
203218_at	1.18e-68	1.69e-70	21.5238	149.895	1.28927	MAPK9	mitogen-activated protein kinase 9
218672_at	1.21e-68	1.73e-70	21.5215	149.871	1.03051	SCNM1	sodium channel modifier 1
210052_s_at	1.21e-68	1.73e-70	21.5215	149.871	1.68408	TPX2	TPX2, microtubule nucleation factor
200765_x_at	1.26e-68	1.82e-70	21.5168	149.822	0.959458	CTNNA1	catenin alpha 1
218782_s_at	1.43e-68	2.07e-70	21.5045	149.693	1.69882	ATAD2	ATPase family, AAA domain containing 2
210909_x_at	1.45e-68	2.1e-70	-21.5031	149.679	-1.18275	LPAL2	lipoprotein(a) like 2, pseudogene
200792_at	1.72e-68	2.5e-70	21.4865	149.506	0.86974	XRCC6	X-ray repair cross complementing 6
218905_at	1.85e-68	2.7e-70	21.4791	149.429	1.23187	INTS8	integrator complex subunit 8
201453_x_at	2.53e-68	3.7e-70	21.4489	149.114	0.897112	RHEB	Ras homolog enriched in brain
217133_x_at	2.97e-68	4.36e-70	-21.4331	148.95	-1.83465	CYP2B6	cytochrome P450 family 2 subfamily B member 6
212371_at	3.24e-68	4.78e-70	21.4244	148.86	1.40554	DESI2	desumoylating isopeptidase 2
202487_s_at	3.46e-68	5.11e-70	21.4181	148.793	1.05315	H2AFV	H2A histone family member V
221498_at	4.06e-68	6.02e-70	21.4023	148.629	0.970392	SNX27	sorting nexin family member 27
211303_x_at	4.1e-68	6.1e-70	-21.4011	148.616	-1.93681	FOLH1B	folate hydrolase 1B
206450_at	4.16e-68	6.21e-70	-21.3994	148.599	-0.944842	DBH	dopamine beta-hydroxylase
214890_s_at	5.22e-68	7.81e-70	-21.3775	148.37	-1.63993	FAM149A	family with sequence similarity 149 member A
218576_s_at	6.57e-68	9.86e-70	21.3551	148.138	1.08822	DUSP12	dual specificity phosphatase 12
218532_s_at	7.39e-68	1.11e-69	-21.3436	148.018	-2.26368	FAM134B	family with sequence similarity 134 member B
222303_at	7.51e-68	1.13e-69	-21.3418	147.999	-1.91945
213931_at	9.8e-68	1.48e-69	-21.316	147.731	-1.70921	ID2B///ID2	inhibitor of DNA binding 2B, HLH protein (pseudogene)///inhibitor of DNA binding 2, HLH protein
212067_s_at	1.46e-67	2.22e-69	-21.2776	147.33	-1.80395	C1R	complement C1r subcomponent
219148_at	1.47e-67	2.24e-69	21.2764	147.318	1.59042	PBK	PDZ binding kinase
200783_s_at	1.51e-67	2.3e-69	21.2739	147.292	1.24184	STMN1	stathmin 1
206305_s_at	1.84e-67	2.82e-69	-21.2546	147.091	-2.53908	C8A	complement component 8 alpha subunit
209035_at	1.93e-67	2.97e-69	21.2497	147.04	2.30296	MDK	midkine (neurite growth-promoting factor 2)
201956_s_at	2.11e-67	3.25e-69	21.2411	146.95	1.06264	GNPAT	glyceronephosphate O-acyltransferase
213626_at	2.47e-67	3.81e-69	-21.2256	146.789	-1.33251	CBR4	carbonyl reductase 4
218541_s_at	2.57e-67	3.99e-69	-21.2213	146.743	-2.26627	C8orf4	chromosome 8 open reading frame 4
204478_s_at	2.57e-67	4e-69	21.2212	146.743	1.07372	RABIF	RAB interacting factor
210095_s_at	2.62e-67	4.08e-69	-21.2192	146.722	-1.98567	IGFBP3	insulin like growth factor binding protein 3
202882_x_at	2.82e-67	4.4e-69	21.2119	146.646	1.16719	NOL7	nucleolar protein 7
218061_at	3.04e-67	4.77e-69	21.2043	146.567	0.830905	MEA1	male-enhanced antigen 1
201584_s_at	3.57e-67	5.6e-69	21.1888	146.405	1.39669	DDX39A	DEAD-box helicase 39A
204905_s_at	4.21e-67	6.63e-69	21.1727	146.237	1.24863	EEF1E1	eukaryotic translation elongation factor 1 epsilon 1
212271_at	4.52e-67	7.14e-69	21.1657	146.164	1.11081	MAPK1	mitogen-activated protein kinase 1
201531_at	5.07e-67	8.04e-69	-21.1543	146.046	-1.46142	ZFP36	ZFP36 ring finger protein
218355_at	5.29e-67	8.41e-69	21.1499	146	1.425	KIF4A	kinesin family member 4A
216058_s_at	5.71e-67	9.11e-69	-21.1424	145.921	-2.24677	CYP2C19	cytochrome P450 family 2 subfamily C member 19
221570_s_at	6.46e-67	1.03e-68	21.1304	145.797	1.10228	METTL5	methyltransferase like 5
202543_s_at	8.47e-67	1.36e-68	21.1042	145.523	1.48468	GMFB	glia maturation factor beta
201111_at	8.53e-67	1.37e-68	21.1032	145.513	1.28478	CSE1L	chromosome segregation 1 like
33494_at	1.19e-66	1.92e-68	-21.0708	145.176	-1.799	ETFDH	electron transfer flavoprotein dehydrogenase
204822_at	1.54e-66	2.49e-68	21.0461	144.919	1.67667	TTK	TTK protein kinase
218561_s_at	1.64e-66	2.66e-68	21.0399	144.854	1.18242	LYRM4	LYR motif containing 4
207102_at	2.16e-66	3.51e-68	-21.0134	144.578	-3.39946	AKR1D1	aldo-keto reductase family 1, member D1
219481_at	2.85e-66	4.64e-68	20.9865	144.298	1.22337	TTC13	tetratricopeptide repeat domain 13
201381_x_at	2.95e-66	4.82e-68	20.9829	144.26	1.32186	CACYBP	calcyclin binding protein
202107_s_at	2.98e-66	4.89e-68	20.9816	144.246	1.64113	MCM2	minichromosome maintenance complex component 2
205644_s_at	3.06e-66	5.04e-68	20.9787	144.216	0.79936	SNRPG	small nuclear ribonucleoprotein polypeptide G
207735_at	3.49e-66	5.75e-68	-20.9661	144.085	-1.67933	RNF125	ring finger protein 125
206052_s_at	3.74e-66	6.18e-68	20.9591	144.012	1.27611	SLBP	stem-loop binding protein
212168_at	4.12e-66	6.82e-68	20.9497	143.914	1.32682	RBM12	RNA binding motif protein 12
201472_at	4.45e-66	7.39e-68	20.942	143.834	1.25613	VBP1	VHL binding protein 1
222056_s_at	4.63e-66	7.72e-68	-20.9379	143.791	-1.26276	FAHD2A	fumarylacetoacetate hydrolase domain containing 2A
218239_s_at	5.72e-66	9.56e-68	20.9174	143.577	0.950433	GTPBP4	GTP binding protein 4
204700_x_at	5.91e-66	9.9e-68	20.9141	143.543	1.18266	DIEXF	digestive organ expansion factor homolog (zebrafish)
205440_s_at	7.75e-66	1.3e-67	-20.8879	143.27	-1.28501	NPY1R	neuropeptide Y receptor Y1
205813_s_at	9.37e-66	1.58e-67	-20.8694	143.078	-1.84557	MAT1A	methionine adenosyltransferase 1A
204134_at	9.9e-66	1.67e-67	-20.8639	143.02	-0.922812	PDE2A	phosphodiesterase 2A
221928_at	1.13e-65	1.91e-67	-20.8511	142.887	-1.68161	ACACB	acetyl-CoA carboxylase beta
215450_at	1.54e-65	2.61e-67	20.8214	142.577	1.32234
202145_at	1.61e-65	2.74e-67	-20.8167	142.528	-2.01633	LY6E	lymphocyte antigen 6 complex, locus E
43427_at	1.68e-65	2.87e-67	-20.8124	142.483	-1.84635	ACACB	acetyl-CoA carboxylase beta
213330_s_at	1.72e-65	2.94e-67	20.8098	142.456	1.20502	STIP1	stress induced phosphoprotein 1
206550_s_at	2.72e-65	4.67e-67	20.7657	141.997	1.09083	NUP155	nucleoporin 155
210097_s_at	2.79e-65	4.8e-67	20.7631	141.97	1.17949	NOL7	nucleolar protein 7
220218_at	3.06e-65	5.27e-67	-20.7541	141.876	-1.01477	SPATA6L	spermatogenesis associated 6 like
202580_x_at	3.28e-65	5.68e-67	20.7469	141.801	1.17942	FOXM1	forkhead box M1
218984_at	4.26e-65	7.39e-67	20.7217	141.539	1.26882	PUS7	pseudouridylate synthase 7 (putative)
212051_at	4.69e-65	8.15e-67	20.7124	141.441	1.02189	WIPF2	WAS/WASL interacting protein family member 2
200713_s_at	5.04e-65	8.78e-67	20.7053	141.367	1.35916	MAPRE1	microtubule associated protein RP/EB family member 1
202475_at	5.26e-65	9.2e-67	20.7008	141.321	0.94636	TMEM147	transmembrane protein 147
211621_at	5.54e-65	9.7e-67	-20.6957	141.268	-1.18376	AR	androgen receptor
220112_at	6.74e-65	1.18e-66	-20.6767	141.069	-0.584106	ANKRD55	ankyrin repeat domain 55
201425_at	6.95e-65	1.22e-66	-20.6735	141.036	-1.4891	ALDH2	aldehyde dehydrogenase 2 family (mitochondrial)
219029_at	6.97e-65	1.23e-66	20.673	141.031	0.936598	TMEM267	transmembrane protein 267
202395_at	8.05e-65	1.42e-66	20.659	140.885	0.958651	NSF	N-ethylmaleimide sensitive factor, vesicle fusing ATPase
201764_at	8.31e-65	1.47e-66	20.6557	140.851	1.22125	TMEM106C	transmembrane protein 106C
200021_at	8.41e-65	1.5e-66	20.6543	140.836	0.701483	CFL1	cofilin 1
203073_at	1e-64	1.78e-66	20.6374	140.66	1.05944	COG2	component of oligomeric golgi complex 2
221139_s_at	1.26e-64	2.25e-66	-20.6153	140.429	-1.48159	CSAD	cysteine sulfinic acid decarboxylase
205530_at	1.3e-64	2.33e-66	-20.612	140.395	-1.68868	ETFDH	electron transfer flavoprotein dehydrogenase
205657_at	1.93e-64	3.47e-66	-20.5739	139.998	-1.5404	HAAO	3-hydroxyanthranilate 3,4-dioxygenase
208693_s_at	1.99e-64	3.59e-66	20.5706	139.964	1.09085	GARS	glycyl-tRNA synthetase
213684_s_at	2.07e-64	3.74e-66	-20.5666	139.922	-1.24265	PDLIM5	PDZ and LIM domain 5
202246_s_at	2.3e-64	4.16e-66	20.5564	139.816	1.28589	CDK4	cyclin dependent kinase 4
211458_s_at	2.37e-64	4.29e-66	-20.5534	139.785	-1.60452	GABARAPL3///GABARAPL1	GABA type A receptor associated protein like 3 pseudogene///GABA type A receptor associated protein like 1
204224_s_at	2.48e-64	4.5e-66	-20.5488	139.737	-1.64237	GCH1	GTP cyclohydrolase 1
206930_at	2.86e-64	5.21e-66	-20.5348	139.591	-2.76633	GLYAT	glycine-N-acyltransferase
209236_at	3.04e-64	5.55e-66	-20.5288	139.528	-1.56542	SLC23A2	solute carrier family 23 member 2
212143_s_at	3.55e-64	6.5e-66	-20.5138	139.372	-2.30385	IGFBP3	insulin like growth factor binding protein 3
218510_x_at	4.07e-64	7.48e-66	-20.5003	139.232	-1.81934	FAM134B	family with sequence similarity 134 member B
202705_at	4.24e-64	7.8e-66	20.4963	139.189	1.40282	CCNB2	cyclin B2
218921_at	4.89e-64	9.03e-66	-20.4823	139.044	-1.45738	SIGIRR	single Ig and TIR domain containing
206856_at	4.89e-64	9.05e-66	-20.4821	139.041	-0.7306	LILRB5	leukocyte immunoglobulin like receptor B5
52940_at	5.58e-64	1.04e-65	-20.4692	138.907	-1.53152	SIGIRR	single Ig and TIR domain containing
212857_x_at	5.62e-64	1.04e-65	20.4683	138.898	0.905533	SUB1	SUB1 homolog, transcriptional regulator
204127_at	5.98e-64	1.11e-65	20.4622	138.834	1.38704	RFC3	replication factor C subunit 3
208029_s_at	6.86e-64	1.28e-65	20.4488	138.695	2.324	LAPTM4B	lysosomal protein transmembrane 4 beta
213320_at	7.27e-64	1.36e-65	20.443	138.634	1.12293	PRMT3	protein arginine methyltransferase 3
213478_at	7.93e-64	1.49e-65	-20.4345	138.546	-1.05857	KAZN	kazrin, periplakin interacting protein
219733_s_at	1.06e-63	2e-65	-20.4064	138.253	-2.60609	SLC27A5	solute carrier family 27 member 5
218983_at	1.11e-63	2.09e-65	-20.4018	138.205	-1.52677	C1RL	complement C1r subcomponent like
205498_at	1.18e-63	2.23e-65	-20.3959	138.144	-2.71232	GHR	growth hormone receptor
204719_at	1.37e-63	2.6e-65	-20.381	137.989	-2.96162	ABCA8	ATP binding cassette subfamily A member 8
49452_at	1.46e-63	2.77e-65	-20.3751	137.927	-1.93272	ACACB	acetyl-CoA carboxylase beta
205582_s_at	1.58e-63	3e-65	-20.3673	137.846	-1.0464	GGT5	gamma-glutamyltransferase 5
202309_at	1.59e-63	3.03e-65	-20.3665	137.837	-1.57928	MTHFD1	methylenetetrahydrofolate dehydrogenase, cyclohydrolase and formyltetrahydrofolate synthetase 1
203411_s_at	1.73e-63	3.31e-65	20.358	137.749	1.13836	LMNA	lamin A/C
222250_s_at	2.03e-63	3.89e-65	20.3424	137.587	1.22153	INTS7	integrator complex subunit 7
204159_at	2.1e-63	4.04e-65	20.339	137.551	1.65835	CDKN2C	cyclin dependent kinase inhibitor 2C
216381_x_at	2.13e-63	4.11e-65	-20.3374	137.534	-2.36192	AKR7A3	aldo-keto reductase family 7 member A3
221529_s_at	2.29e-63	4.43e-65	20.3302	137.459	1.54463	PLVAP	plasmalemma vesicle associated protein
219343_at	2.37e-63	4.59e-65	-20.3268	137.424	-1.53585	CDC37L1	cell division cycle 37 like 1
201177_s_at	2.55e-63	4.94e-65	20.3196	137.349	1.11134	UBA2	ubiquitin like modifier activating enzyme 2
201378_s_at	2.69e-63	5.24e-65	20.3141	137.291	1.15548	UBAP2L	ubiquitin associated protein 2 like
211015_s_at	3.05e-63	5.94e-65	20.302	137.165	1.39689	HSPA4	heat shock protein family A (Hsp70) member 4
211931_s_at	3.55e-63	6.93e-65	20.2873	137.012	1.20255	HNRNPA3///HNRNPA3P1	heterogeneous nuclear ribonucleoprotein A3///heterogeneous nuclear ribonucleoprotein A3 pseudogene 1
211138_s_at	3.8e-63	7.43e-65	-20.2806	136.942	-2.26188	KMO	kynurenine 3-monooxygenase (kynurenine 3-hydroxylase)
205306_x_at	4.2e-63	8.24e-65	-20.2707	136.84	-2.3234	KMO	kynurenine 3-monooxygenase (kynurenine 3-hydroxylase)
207041_at	5.12e-63	1.01e-64	-20.2515	136.639	-2.2511	MASP2	mannan binding lectin serine peptidase 2
208808_s_at	5.62e-63	1.11e-64	20.2424	136.545	1.74367	HMGB2	high mobility group box 2
206727_at	5.64e-63	1.11e-64	-20.2419	136.539	-3.74872	C9	complement component 9
219978_s_at	5.79e-63	1.15e-64	20.239	136.51	1.96495	NUSAP1	nucleolar and spindle associated protein 1
208869_s_at	6.26e-63	1.24e-64	-20.2315	136.431	-1.41066	GABARAPL1	GABA type A receptor associated protein like 1
207202_s_at	6.44e-63	1.28e-64	-20.2284	136.399	-2.42236	NR1I2	nuclear receptor subfamily 1 group I member 2
217797_at	6.49e-63	1.29e-64	20.2275	136.389	1.00808	UFC1	ubiquitin-fold modifier conjugating enzyme 1
206140_at	6.51e-63	1.3e-64	-20.227	136.384	-1.09601	LHX2	LIM homeobox 2
217917_s_at	6.69e-63	1.34e-64	20.2242	136.355	0.737918	DYNLRB1	dynein light chain roadblock-type 1
201201_at	6.76e-63	1.36e-64	20.223	136.343	1.33731	CSTB	cystatin B
221685_s_at	6.81e-63	1.37e-64	20.2221	136.333	0.944908	SPDL1	spindle apparatus coiled-coil protein 1
202276_at	6.84e-63	1.38e-64	20.2214	136.326	0.582493	SHFM1	split hand/foot malformation (ectrodactyly) type 1
202029_x_at	6.86e-63	1.39e-64	20.2209	136.321	0.546048	RPL38	ribosomal protein L38
202892_at	6.99e-63	1.42e-64	20.2189	136.3	1.03502	CDC23	cell division cycle 23
219277_s_at	7.07e-63	1.43e-64	-20.2177	136.287	-2.11502	OGDHL	oxoglutarate dehydrogenase-like
209284_s_at	9.67e-63	1.97e-64	20.1874	135.972	1.04942	FAM208A	family with sequence similarity 208 member A
204763_s_at	1.06e-62	2.17e-64	-20.1781	135.875	-0.895932	GNAO1	G protein subunit alpha o1
200771_at	1.26e-62	2.58e-64	20.1615	135.702	1.68941	LAMC1	laminin subunit gamma 1
207168_s_at	1.35e-62	2.77e-64	20.1546	135.63	0.944906	H2AFY	H2A histone family member Y
201074_at	1.37e-62	2.81e-64	20.1532	135.615	1.05682	SMARCC1	SWI/SNF related, matrix associated, actin dependent regulator of chromatin subfamily c member 1
211761_s_at	1.39e-62	2.85e-64	20.1519	135.602	1.28236	CACYBP	calcyclin binding protein
203800_s_at	1.5e-62	3.09e-64	20.1443	135.523	0.938472	MRPS14	mitochondrial ribosomal protein S14
213608_s_at	1.58e-62	3.27e-64	20.1389	135.466	0.933086	SRRD	SRR1 domain containing
200594_x_at	1.6e-62	3.31e-64	20.1376	135.453	0.765513	HNRNPU	heterogeneous nuclear ribonucleoprotein U
218909_at	1.61e-62	3.34e-64	20.1369	135.446	1.19275	RPS6KC1	ribosomal protein S6 kinase C1
200853_at	1.74e-62	3.63e-64	20.1288	135.362	1.41688	H2AFZ	H2A histone family member Z
201795_at	1.84e-62	3.84e-64	20.1235	135.307	1.25142	LBR	lamin B receptor
210337_s_at	1.92e-62	4.02e-64	20.1191	135.26	1.28613	ACLY	ATP citrate lyase
218269_at	2.03e-62	4.24e-64	20.1139	135.207	0.949997	DROSHA	drosha ribonuclease III
211758_x_at	2.27e-62	4.76e-64	20.1028	135.091	1.1209	TXNDC9	thioredoxin domain containing 9
216237_s_at	2.54e-62	5.34e-64	20.0918	134.976	1.45632	MCM5	minichromosome maintenance complex component 5
204289_at	3.27e-62	6.88e-64	-20.0675	134.724	-1.25764	ALDH6A1	aldehyde dehydrogenase 6 family member A1
201275_at	3.37e-62	7.12e-64	20.0644	134.69	1.45393	FDPS	farnesyl diphosphate synthase
212560_at	3.46e-62	7.32e-64	-20.0616	134.662	-1.89564
214039_s_at	4.2e-62	8.9e-64	20.0429	134.467	2.08144	LAPTM4B	lysosomal protein transmembrane 4 beta
208021_s_at	4.21e-62	8.93e-64	20.0426	134.464	1.01701	RFC1	replication factor C subunit 1
204162_at	4.77e-62	1.02e-63	20.0303	134.336	1.32122	NDC80	NDC80, kinetochore complex component
202810_at	5.2e-62	1.11e-63	20.0219	134.248	0.685984	DRG1	developmentally regulated GTP binding protein 1
201485_s_at	5.84e-62	1.25e-63	20.0106	134.131	1.38768	RCN2	reticulocalbin 2
214765_s_at	6.32e-62	1.35e-63	-20.0028	134.049	-1.24329	NAAA	N-acylethanolamine acid amidase
209774_x_at	6.9e-62	1.48e-63	-19.9942	133.96	-2.68391	CXCL2	C-X-C motif chemokine ligand 2
202679_at	7.88e-62	1.7e-63	19.9813	133.825	1.27617	NPC1	NPC intracellular cholesterol transporter 1
213088_s_at	8.81e-62	1.9e-63	19.9704	133.712	1.26121	DNAJC9	DnaJ heat shock protein family (Hsp40) member C9
205176_s_at	9.61e-62	2.08e-63	19.9619	133.623	1.38377	ITGB3BP	integrin subunit beta 3 binding protein
202589_at	1.02e-61	2.2e-63	19.9563	133.565	1.97801	TYMS	thymidylate synthetase
206706_at	1.08e-61	2.34e-63	-19.9503	133.502	-0.624626	NTF3	neurotrophin 3
202635_s_at	1.1e-61	2.38e-63	19.9487	133.486	1.31564	POLR2K	RNA polymerase II subunit K
203682_s_at	1.21e-61	2.64e-63	-19.939	133.385	-1.23262	IVD	isovaleryl-CoA dehydrogenase
212160_at	1.3e-61	2.84e-63	19.9318	133.31	1.29814	XPOT	exportin for tRNA
222039_at	1.32e-61	2.89e-63	19.9303	133.294	0.897276	KIF18B	kinesin family member 18B
202868_s_at	1.49e-61	3.27e-63	19.9183	133.17	0.928573	POP4	POP4 homolog, ribonuclease P/MRP subunit
201590_x_at	1.55e-61	3.41e-63	19.9145	133.13	1.80595	ANXA2	annexin A2
215231_at	1.65e-61	3.62e-63	-19.9086	133.068	-1.11911	PRKAG2	protein kinase AMP-activated non-catalytic subunit gamma 2
205790_at	2.08e-61	4.59e-63	-19.8859	132.833	-1.22258	SKAP1	src kinase associated phosphoprotein 1
218213_s_at	2.1e-61	4.63e-63	19.885	132.823	0.842721	TMEM258	transmembrane protein 258
220524_at	2.23e-61	4.94e-63	-19.8789	132.759	-1.30013	EPB41L4B	erythrocyte membrane protein band 4.1 like 4B
210233_at	2.41e-61	5.34e-63	-19.8715	132.682	-2.17476	IL1RAP	interleukin 1 receptor accessory protein
213801_x_at	3.17e-61	7.06e-63	19.8447	132.403	0.780557	RPSAP19///RPSAP58///RPSAP12///RPSA	ribosomal protein SA pseudogene 19///ribosomal protein SA pseudogene 58///ribosomal protein SA pseudogene 12///ribosomal protein SA
213503_x_at	3.23e-61	7.19e-63	19.8429	132.385	1.79925	ANXA2	annexin A2
218253_s_at	3.41e-61	7.61e-63	19.8375	132.329	0.949057	EIF2D	eukaryotic translation initiation factor 2D
205942_s_at	3.52e-61	7.87e-63	-19.8343	132.295	-1.98014	ACSM3	acyl-CoA synthetase medium-chain family member 3
210427_x_at	3.53e-61	7.92e-63	19.8337	132.289	1.80121	ANXA2	annexin A2
220367_s_at	3.79e-61	8.5e-63	19.8269	132.218	0.826925	SAP130	Sin3A associated protein 130
202737_s_at	4.14e-61	9.32e-63	19.818	132.126	1.16601	LSM4	LSM4 homolog, U6 small nuclear RNA and mRNA degradation associated
202081_at	4.71e-61	1.06e-62	-19.8056	131.996	-1.1626	IER2	immediate early response 2
202413_s_at	4.72e-61	1.07e-62	19.8052	131.992	1.24979	USP1	ubiquitin specific peptidase 1
219014_at	4.93e-61	1.12e-62	-19.8008	131.946	-1.77537	PLAC8	placenta specific 8
216958_s_at	5.38e-61	1.22e-62	-19.7923	131.858	-1.18468	IVD	isovaleryl-CoA dehydrogenase
218092_s_at	5.71e-61	1.3e-62	19.7864	131.796	1.20064	AGFG1	ArfGAP with FG repeats 1
218238_at	6.16e-61	1.4e-62	19.7789	131.718	1.18711	GTPBP4	GTP binding protein 4
200877_at	6.62e-61	1.51e-62	19.7719	131.646	0.970621	CCT4	chaperonin containing TCP1 subunit 4
202768_at	7.17e-61	1.64e-62	-19.764	131.563	-2.46661	FOSB	FosB proto-oncogene, AP-1 transcription factor subunit
200999_s_at	9.05e-61	2.07e-62	19.7415	131.33	1.35006	CKAP4	cytoskeleton associated protein 4
204146_at	1.03e-60	2.37e-62	19.7285	131.194	1.37254	RAD51AP1	RAD51 associated protein 1
219543_at	1.12e-60	2.57e-62	-19.7208	131.114	-2.018	PBLD	phenazine biosynthesis like protein domain containing
209787_s_at	1.15e-60	2.64e-62	19.7182	131.087	1.16205	HMGN4	high mobility group nucleosomal binding domain 4
203738_at	1.17e-60	2.7e-62	19.7161	131.065	1.11877	C5orf22	chromosome 5 open reading frame 22
203008_x_at	1.19e-60	2.75e-62	19.7144	131.048	1.17636	TXNDC9	thioredoxin domain containing 9
200889_s_at	1.41e-60	3.27e-62	19.698	130.876	1.35899	SSR1	signal sequence receptor subunit 1
212141_at	1.55e-60	3.59e-62	19.6888	130.781	1.27528	MCM4	minichromosome maintenance complex component 4
201199_s_at	1.65e-60	3.85e-62	19.6822	130.713	0.840033	PSMD1	proteasome 26S subunit, non-ATPase 1
206354_at	1.72e-60	4.01e-62	-19.6782	130.671	-3.55343	SLCO1B3	solute carrier organic anion transporter family member 1B3
207773_x_at	1.89e-60	4.41e-62	-19.6692	130.577	-2.09523	CYP3A43	cytochrome P450 family 3 subfamily A member 43
204768_s_at	2e-60	4.67e-62	19.6637	130.52	1.15877	FEN1	flap structure-specific endonuclease 1
200750_s_at	2.42e-60	5.68e-62	19.6449	130.324	1.37307	RAN	RAN, member RAS oncogene family
201266_at	2.51e-60	5.9e-62	19.6413	130.287	1.75028	TXNRD1	thioredoxin reductase 1
200757_s_at	2.79e-60	6.56e-62	19.6311	130.18	0.982794	CALU	calumenin
221588_x_at	3.4e-60	8e-62	-19.6121	129.983	-1.80541	ALDH6A1	aldehyde dehydrogenase 6 family member A1
202345_s_at	3.59e-60	8.49e-62	19.6064	129.924	2.10126	FABP5P2///FABP5P7///FABP5	fatty acid binding protein 5 pseudogene 2///fatty acid binding protein 5 pseudogene 7///fatty acid binding protein 5
200037_s_at	3.75e-60	8.87e-62	19.6022	129.88	0.916929	LOC653972///CBX3	similar to chromobox homolog 3///chromobox 3
212861_at	3.85e-60	9.13e-62	19.5995	129.852	0.927981	MFSD5	major facilitator superfamily domain containing 5
201985_at	4.4e-60	1.05e-61	19.5864	129.716	1.23867	KIAA0196	KIAA0196
215178_x_at	4.69e-60	1.12e-61	-19.5802	129.652	-0.787732	NAAA	N-acylethanolamine acid amidase
203362_s_at	5.06e-60	1.21e-61	19.5727	129.574	1.5215	MAD2L1	MAD2 mitotic arrest deficient-like 1 (yeast)
209053_s_at	6.3e-60	1.5e-61	19.5516	129.354	1.07491	WHSC1	Wolf-Hirschhorn syndrome candidate 1
209760_at	6.49e-60	1.55e-61	-19.5485	129.321	-1.21986	KIAA0922	KIAA0922
209542_x_at	8.36e-60	2e-61	-19.5241	129.068	-1.90391	IGF1	insulin like growth factor 1
221732_at	9.15e-60	2.2e-61	19.5152	128.976	1.03291	CANT1	calcium activated nucleotidase 1
221590_s_at	9.55e-60	2.3e-61	-19.511	128.932	-2.2386	ALDH6A1	aldehyde dehydrogenase 6 family member A1
214440_at	1.03e-59	2.48e-61	-19.5036	128.855	-1.40662	NAT1	N-acetyltransferase 1
209054_s_at	1.05e-59	2.54e-61	19.5013	128.83	0.938299	WHSC1	Wolf-Hirschhorn syndrome candidate 1
204301_at	1.1e-59	2.67e-61	-19.4966	128.782	-0.927502	KBTBD11	kelch repeat and BTB domain containing 11
212494_at	1.13e-59	2.73e-61	-19.4944	128.759	-1.03715	TNS2	tensin 2
215363_x_at	1.13e-59	2.74e-61	-19.4943	128.758	-2.05079	FOLH1	folate hydrolase (prostate-specific membrane antigen) 1
209712_at	1.13e-59	2.76e-61	-19.4935	128.749	-1.28204	SLC35D1	solute carrier family 35 member D1
206469_x_at	1.17e-59	2.86e-61	-19.49	128.713	-2.20919	AKR7A3	aldo-keto reductase family 7 member A3
200627_at	1.29e-59	3.15e-61	19.4806	128.616	0.878305	PTGES3	prostaglandin E synthase 3
201202_at	1.29e-59	3.17e-61	19.4802	128.612	1.39588	PCNA	proliferating cell nuclear antigen
212688_at	1.48e-59	3.63e-61	19.4673	128.477	0.909265	PIK3CB	phosphatidylinositol-4,5-bisphosphate 3-kinase catalytic subunit beta
219059_s_at	1.52e-59	3.73e-61	-19.4647	128.45	-1.38837	LYVE1	lymphatic vessel endothelial hyaluronan receptor 1
217880_at	1.7e-59	4.18e-61	19.4537	128.336	0.723928	CDC27	cell division cycle 27
213007_at	1.76e-59	4.34e-61	19.4501	128.298	1.19003	FANCI	Fanconi anemia complementation group I
208367_x_at	1.85e-59	4.57e-61	-19.4451	128.246	-3.1229	CYP3A4	cytochrome P450 family 3 subfamily A member 4
214864_s_at	2.02e-59	5e-61	-19.4364	128.156	-1.45479	GRHPR	glyoxylate and hydroxypyruvate reductase
213321_at	2.02e-59	5.01e-61	-19.4364	128.156	-1.1768	BCKDHB	branched chain keto acid dehydrogenase E1 subunit beta
203550_s_at	2.23e-59	5.55e-61	19.4265	128.053	0.85725	FAM189B	family with sequence similarity 189 member B
205860_x_at	2.33e-59	5.8e-61	-19.4223	128.009	-2.01269	FOLH1	folate hydrolase (prostate-specific membrane antigen) 1
201681_s_at	2.4e-59	5.98e-61	19.4193	127.978	1.48499	DLG5	discs large MAGUK scaffold protein 5
209470_s_at	2.44e-59	6.1e-61	-19.4173	127.958	-1.05018	GPM6A	glycoprotein M6A
37201_at	2.55e-59	6.38e-61	-19.4131	127.914	-1.66654	ITIH4	inter-alpha-trypsin inhibitor heavy chain family member 4
202772_at	2.61e-59	6.55e-61	-19.4106	127.888	-1.26825	HMGCL	3-hydroxymethyl-3-methylglutaryl-CoA lyase
57163_at	2.91e-59	7.3e-61	19.4002	127.78	0.842857	ELOVL1	ELOVL fatty acid elongase 1
209015_s_at	3.05e-59	7.66e-61	19.3955	127.731	0.917177	DNAJB6	DnaJ heat shock protein family (Hsp40) member B6
217918_at	3.62e-59	9.12e-61	19.3789	127.558	0.850222	DYNLRB1	dynein light chain roadblock-type 1
203484_at	3.9e-59	9.84e-61	19.3716	127.482	0.965928	SEC61G	Sec61 translocon gamma subunit
208767_s_at	4.27e-59	1.08e-60	19.3626	127.388	2.15003	LAPTM4B	lysosomal protein transmembrane 4 beta
220604_x_at	4.42e-59	1.12e-60	-19.3593	127.354	-2.22433	FTCD	formimidoyltransferase cyclodeaminase
202983_at	4.56e-59	1.16e-60	19.3561	127.321	1.41776	HLTF	helicase like transcription factor
211623_s_at	6.6e-59	1.68e-60	19.3204	126.95	1.07959	FBL	fibrillarin
205042_at	6.89e-59	1.75e-60	-19.3161	126.906	-1.62432	GNE	glucosamine (UDP-N-acetyl)-2-epimerase/N-acetylmannosamine kinase
217558_at	7.43e-59	1.89e-60	-19.3087	126.829	-2.88611	CYP2C9	cytochrome P450 family 2 subfamily C member 9
201479_at	7.62e-59	1.95e-60	19.3061	126.802	1.15034	DKC1	dyskerin pseudouridine synthase 1
202666_s_at	7.82e-59	2e-60	19.3035	126.774	1.31039	ACTL6A	actin like 6A
205194_at	7.98e-59	2.05e-60	19.3014	126.752	1.55689	PSPH	phosphoserine phosphatase
208795_s_at	8.02e-59	2.06e-60	19.3007	126.745	1.10514	MCM7	minichromosome maintenance complex component 7
200608_s_at	9.15e-59	2.35e-60	19.2879	126.613	1.14856	RAD21	RAD21 cohesin complex component
218251_at	9.27e-59	2.39e-60	19.2865	126.598	1.3738	MID1IP1	MID1 interacting protein 1
205476_at	1.14e-58	2.94e-60	19.2665	126.39	3.12323	CCL20	C-C motif chemokine ligand 20
211441_x_at	1.24e-58	3.21e-60	-19.2582	126.304	-1.47025	CYP3A43	cytochrome P450 family 3 subfamily A member 43
203544_s_at	1.24e-58	3.22e-60	19.2579	126.301	1.08119	STAM	signal transducing adaptor molecule
201874_at	1.97e-58	5.12e-60	19.2134	125.839	1.19201	MPZL1	myelin protein zero like 1
205999_x_at	2.28e-58	5.92e-60	-19.1995	125.694	-3.32322	CYP3A4	cytochrome P450 family 3 subfamily A member 4
208659_at	2.28e-58	5.93e-60	19.1992	125.691	1.24084	CLIC1	chloride intracellular channel 1
206210_s_at	2.68e-58	6.98e-60	-19.1836	125.529	-1.47545	CETP	cholesteryl ester transfer protein
203908_at	3.55e-58	9.28e-60	-19.1563	125.245	-2.24853	SLC4A4	solute carrier family 4 member 4
202813_at	3.79e-58	9.93e-60	19.1498	125.178	1.24545	TARBP1	TAR (HIV-1) RNA binding protein 1
203725_at	3.85e-58	1.01e-59	-19.1482	125.162	-1.54429	GADD45A	growth arrest and DNA damage inducible alpha
221970_s_at	4.52e-58	1.19e-59	19.1325	124.999	0.877624	NOL11	nucleolar protein 11
202823_at	4.87e-58	1.28e-59	19.1252	124.923	1.00669	TCEB1	transcription elongation factor B subunit 1
202647_s_at	5.04e-58	1.33e-59	19.1219	124.889	1.38344	NRAS	neuroblastoma RAS viral oncogene homolog
200988_s_at	5.38e-58	1.42e-59	19.1155	124.821	0.612827	PSME3	proteasome activator subunit 3
218308_at	6.12e-58	1.62e-59	19.1029	124.691	1.21346	TACC3	transforming acidic coiled-coil containing protein 3
222231_s_at	6.41e-58	1.7e-59	19.0982	124.642	1.07938	LRRC59	leucine rich repeat containing 59
213097_s_at	6.51e-58	1.73e-59	19.0966	124.626	1.0265	DNAJC2	DnaJ heat shock protein family (Hsp40) member C2
219147_s_at	6.51e-58	1.73e-59	-19.0965	124.624	-1.40813	NMRK1	nicotinamide riboside kinase 1
214501_s_at	8.17e-58	2.18e-59	19.0745	124.396	1.09162	H2AFY///TLR4	H2A histone family member Y///toll like receptor 4
206068_s_at	8.34e-58	2.23e-59	-19.0723	124.373	-1.66171	ACADL	acyl-CoA dehydrogenase, long chain
205363_at	8.35e-58	2.23e-59	-19.072	124.37	-2.47607	BBOX1	gamma-butyrobetaine hydroxylase 1
209974_s_at	8.52e-58	2.28e-59	19.07	124.349	0.974345	BUB3	BUB3, mitotic checkpoint protein
203764_at	8.92e-58	2.39e-59	19.0654	124.302	1.3104	DLGAP5	DLG associated protein 5
203131_at	9.37e-58	2.52e-59	-19.0605	124.251	-2.65919	PDGFRA	platelet derived growth factor receptor alpha
215640_at	1.01e-57	2.72e-59	-19.053	124.173	-0.771282	TBC1D2B	TBC1 domain family member 2B
212765_at	1.02e-57	2.74e-59	19.0524	124.167	1.09047	CAMSAP2	calmodulin regulated spectrin associated protein family member 2
216661_x_at	1.02e-57	2.76e-59	-19.0517	124.16	-2.70318	CYP2C9	cytochrome P450 family 2 subfamily C member 9
212405_s_at	1.02e-57	2.76e-59	19.0516	124.159	0.745983	METTL13	methyltransferase like 13
206840_at	1.12e-57	3.03e-59	-19.0428	124.067	-2.89936	AFM	afamin
200095_x_at	1.29e-57	3.49e-59	19.029	123.924	0.625953	RPS10	ribosomal protein S10
219275_at	1.32e-57	3.59e-59	19.0264	123.897	0.90715	PDCD5	programmed cell death 5
219588_s_at	1.35e-57	3.66e-59	19.0245	123.877	0.961136	NCAPG2	non-SMC condensin II complex subunit G2
205909_at	1.37e-57	3.74e-59	19.0225	123.856	1.25892	POLE2	DNA polymerase epsilon 2, accessory subunit
217127_at	1.52e-57	4.14e-59	-19.0128	123.755	-2.55516	CTH	cystathionine gamma-lyase
213008_at	1.54e-57	4.2e-59	19.0113	123.74	1.16741	FANCI	Fanconi anemia complementation group I
211980_at	1.79e-57	4.89e-59	18.9967	123.588	2.04084	COL4A1	collagen type IV alpha 1 chain
202153_s_at	1.83e-57	5.02e-59	18.9943	123.563	0.865373	NUP62	nucleoporin 62
206424_at	1.84e-57	5.05e-59	-18.9936	123.556	-2.04986	CYP26A1	cytochrome P450 family 26 subfamily A member 1
217519_at	1.91e-57	5.25e-59	-18.9899	123.518	-0.698649	MACF1	microtubule-actin crosslinking factor 1
213009_s_at	2.04e-57	5.64e-59	18.9831	123.447	1.12533	TRIM37	tripartite motif containing 37
203022_at	2.06e-57	5.69e-59	18.9821	123.437	0.988555	RNASEH2A	ribonuclease H2 subunit A
208938_at	2.11e-57	5.83e-59	18.9798	123.413	1.16589	PRCC	papillary renal cell carcinoma (translocation-associated)
205740_s_at	2.33e-57	6.45e-59	18.9702	123.313	0.751028	RBM42	RNA binding motif protein 42
214261_s_at	2.37e-57	6.57e-59	-18.9683	123.294	-1.95242	ADH6	alcohol dehydrogenase 6 (class V)
218788_s_at	2.6e-57	7.23e-59	18.9591	123.199	1.69332	SMYD3	SET and MYND domain containing 3
219212_at	2.87e-57	7.99e-59	18.9496	123.1	1.06269	HSPA14	heat shock protein family A (Hsp70) member 14
210063_at	2.95e-57	8.24e-59	-18.9466	123.069	-1.18334	SARDH	sarcosine dehydrogenase
208678_at	2.99e-57	8.35e-59	18.9453	123.056	0.821315	ATP6V1E1	ATPase H+ transporting V1 subunit E1
209786_at	3.3e-57	9.22e-59	18.9357	122.956	1.22177	HMGN4	high mobility group nucleosomal binding domain 4
208758_at	3.39e-57	9.51e-59	18.9328	122.925	1.11358	ATIC	5-aminoimidazole-4-carboxamide ribonucleotide formyltransferase/IMP cyclohydrolase
202168_at	3.58e-57	1.01e-58	18.9275	122.87	1.13585	TAF9	TATA-box binding protein associated factor 9
202322_s_at	3.97e-57	1.12e-58	18.9175	122.767	0.931834	GGPS1	geranylgeranyl diphosphate synthase 1
213226_at	3.99e-57	1.12e-58	18.9168	122.759	1.28275	CCNA2	cyclin A2
218979_at	4.59e-57	1.29e-58	18.9033	122.619	1.01518	RMI1	RecQ mediated genome instability 1
203077_s_at	4.77e-57	1.35e-58	18.8993	122.578	0.834974	SMAD2	SMAD family member 2
202321_at	4.9e-57	1.39e-58	18.8966	122.55	1.12366	GGPS1	geranylgeranyl diphosphate synthase 1
208689_s_at	4.91e-57	1.39e-58	18.8962	122.546	1.01608	RPN2	ribophorin II
218663_at	5.33e-57	1.51e-58	18.8883	122.464	1.17783	NCAPG	non-SMC condensin I complex subunit G
201608_s_at	6.06e-57	1.72e-58	18.8757	122.333	0.761261	PWP1	PWP1 homolog, endonuclein
211542_x_at	6.54e-57	1.86e-58	18.8683	122.257	0.752336	RPS10	ribosomal protein S10
208805_at	6.74e-57	1.92e-58	18.8652	122.224	0.717585	PSMA6	proteasome subunit alpha 6
202836_s_at	6.79e-57	1.94e-58	18.8644	122.216	0.925561	TXNL4A	thioredoxin like 4A
202779_s_at	7.02e-57	2.01e-58	18.861	122.181	1.34741	LOC731049///UBE2S	similar to Ubiquitin-conjugating enzyme E2S (Ubiquitin-conjugating enzyme E2-24 kDa) (Ubiquitin-protein ligase) (Ubiquitin carrier protein) (E2-EPF5)///ubiquitin conjugating enzyme E2 S
200817_x_at	8.05e-57	2.31e-58	18.8477	122.043	0.733501	RPS10	ribosomal protein S10
206846_s_at	9.59e-57	2.75e-58	-18.8307	121.866	-1.22867	HDAC6	histone deacetylase 6
208103_s_at	1.01e-56	2.89e-58	18.8259	121.817	1.07946	ANP32E	acidic nuclear phosphoprotein 32 family member E
210250_x_at	1.32e-56	3.8e-58	18.7998	121.546	1.15414	ADSL	adenylosuccinate lyase
214737_x_at	1.34e-56	3.85e-58	18.7983	121.531	0.57021	HNRNPC	heterogeneous nuclear ribonucleoprotein C (C1/C2)
211442_x_at	1.4e-56	4.05e-58	-18.7936	121.482	-1.71651	CYP3A43	cytochrome P450 family 3 subfamily A member 43
213828_x_at	1.51e-56	4.37e-58	18.7863	121.407	0.794608	H3F3AP6///H3F3AP4///H3F3A	H3 histone, family 3A, pseudogene 6///H3 histone, family 3A, pseudogene 4///H3 histone, family 3A
203732_at	1.52e-56	4.39e-58	18.7858	121.401	0.878447	TRIP4	thyroid hormone receptor interactor 4
214830_at	1.53e-56	4.43e-58	18.7849	121.392	1.23704	SLC38A6	solute carrier family 38 member 6
201135_at	1.83e-56	5.32e-58	-18.7673	121.209	-1.02754	ECHS1	enoyl-CoA hydratase, short chain 1
203262_s_at	1.97e-56	5.74e-58	18.76	121.134	1.05581	FAM50A	family with sequence similarity 50 member A
218512_at	2.12e-56	6.17e-58	18.753	121.062	1.04926	WDR12	WD repeat domain 12
208700_s_at	2.31e-56	6.75e-58	18.7445	120.973	1.65883	TKT	transketolase
209610_s_at	2.38e-56	6.95e-58	18.7416	120.943	1.22288	SLC1A4	solute carrier family 1 member 4
204744_s_at	2.52e-56	7.37e-58	18.736	120.886	0.991271	IARS	isoleucyl-tRNA synthetase
203138_at	2.77e-56	8.12e-58	18.7267	120.788	1.23138	HAT1	histone acetyltransferase 1
212407_at	3.09e-56	9.07e-58	18.7161	120.679	0.960634	METTL13	methyltransferase like 13
212561_at	3.91e-56	1.15e-57	18.6933	120.442	0.830971	DENND5A	DENN domain containing 5A
200834_s_at	3.94e-56	1.16e-57	18.6922	120.431	0.795445	RPS21	ribosomal protein S21
207812_s_at	3.94e-56	1.16e-57	18.6922	120.431	0.993447	GORASP2	golgi reassembly stacking protein 2
200943_at	4.4e-56	1.3e-57	18.6814	120.319	0.869063	HMGN1	high mobility group nucleosome binding domain 1
202634_at	4.62e-56	1.37e-57	18.6766	120.269	1.09568	POLR2K	RNA polymerase II subunit K
221834_at	4.64e-56	1.38e-57	-18.6759	120.263	-1.47027	LONP2	lon peptidase 2, peroxisomal
220061_at	5.08e-56	1.51e-57	-18.6671	120.171	-2.15949	ACSM5	acyl-CoA synthetase medium-chain family member 5
200639_s_at	5.52e-56	1.64e-57	18.659	120.087	1.02645	YWHAZ	tyrosine 3-monooxygenase/tryptophan 5-monooxygenase activation protein zeta
204997_at	5.82e-56	1.73e-57	-18.6538	120.033	-1.25281	GPD1	glycerol-3-phosphate dehydrogenase 1
213165_at	5.82e-56	1.73e-57	18.6537	120.032	0.935923	CEP350	centrosomal protein 350
202020_s_at	6.17e-56	1.84e-57	18.6479	119.972	1.13437	LANCL1	LanC like 1
218726_at	6.44e-56	1.93e-57	18.6435	119.927	1.0655	HJURP	Holliday junction recognition protein
204977_at	6.91e-56	2.07e-57	18.6367	119.856	0.800716	DDX10	DEAD-box helicase 10
221654_s_at	6.94e-56	2.08e-57	18.6361	119.85	0.897741	USP3	ubiquitin specific peptidase 3
208147_s_at	8.12e-56	2.44e-57	-18.6209	119.692	-3.18362	CYP2C8	cytochrome P450 family 2 subfamily C member 8
203336_s_at	8.23e-56	2.48e-57	18.6194	119.677	1.05262	ITGB1BP1	integrin subunit beta 1 binding protein 1
45288_at	9.22e-56	2.78e-57	-18.6083	119.562	-1.14931	ABHD6	abhydrolase domain containing 6
203155_at	9.89e-56	2.99e-57	18.6014	119.491	0.892942	SETDB1	SET domain bifurcated 1
210168_at	1.01e-55	3.05e-57	-18.5993	119.469	-2.45547	C6	complement component 6
209368_at	1.2e-55	3.64e-57	-18.5824	119.294	-1.92579	EPHX2	epoxide hydrolase 2
204511_at	1.3e-55	3.94e-57	-18.5747	119.214	-0.628815	FARP2	FERM, ARH/RhoGEF and pleckstrin domain protein 2
219060_at	1.3e-55	3.95e-57	18.5744	119.211	1.13877	WDYHV1	WDYHV motif containing 1
209711_at	1.45e-55	4.41e-57	-18.5639	119.102	-1.45941	SLC35D1	solute carrier family 35 member D1
202306_at	1.45e-55	4.41e-57	18.5638	119.102	0.826119	POLR2G	RNA polymerase II subunit G
213279_at	1.57e-55	4.78e-57	-18.5562	119.023	-1.69888	DHRS1	dehydrogenase/reductase 1
205807_s_at	1.57e-55	4.79e-57	18.5559	119.019	1.42951	TUFT1	tuftelin 1
200057_s_at	1.62e-55	4.96e-57	18.5525	118.985	0.691592	NONO	non-POU domain containing, octamer-binding
219157_at	1.63e-55	4.99e-57	-18.5519	118.978	-1.01385	KLHL2	kelch like family member 2
200891_s_at	1.69e-55	5.19e-57	18.5482	118.94	0.82226	SSR1	signal sequence receptor subunit 1
218556_at	1.73e-55	5.33e-57	18.5457	118.914	1.06368	ORMDL2	ORMDL sphingolipid biosynthesis regulator 2
221873_at	1.76e-55	5.4e-57	18.5444	118.9	0.944106	ZNF143	zinc finger protein 143
217774_s_at	1.85e-55	5.7e-57	18.5392	118.847	0.684084	TRMT112	tRNA methyltransferase 11-2 homolog (S. cerevisiae)
219030_at	1.98e-55	6.12e-57	18.5324	118.776	1.08517	TPRKB	TP53RK binding protein
221505_at	2.06e-55	6.36e-57	18.5286	118.737	1.19348	ANP32E	acidic nuclear phosphoprotein 32 family member E
200025_s_at	2.06e-55	6.38e-57	18.5283	118.733	0.581402	RPL27	ribosomal protein L27
200944_s_at	2.12e-55	6.58e-57	18.5254	118.704	0.969242	HMGN1	high mobility group nucleosome binding domain 1
209469_at	2.24e-55	6.96e-57	-18.52	118.648	-1.08354	GPM6A	glycoprotein M6A
216033_s_at	2.28e-55	7.07e-57	-18.5184	118.631	-1.20469	FYN	FYN proto-oncogene, Src family tyrosine kinase
205034_at	2.48e-55	7.72e-57	18.5099	118.543	1.45891	CCNE2	cyclin E2
55065_at	2.67e-55	8.31e-57	18.5029	118.471	0.996687	MARK4	microtubule affinity regulating kinase 4
216025_x_at	2.86e-55	8.92e-57	-18.4961	118.4	-2.76614	CYP2C9///CYP2C19	cytochrome P450 family 2 subfamily C member 9///cytochrome P450 family 2 subfamily C member 19
211110_s_at	3.09e-55	9.66e-57	-18.4884	118.321	-1.7265	AR	androgen receptor
203432_at	3.15e-55	9.85e-57	18.4865	118.301	1.19484	TMPO	thymopoietin
202200_s_at	3.2e-55	1e-56	18.4848	118.284	0.977559	SRPK1	SRSF protein kinase 1
89977_at	3.65e-55	1.15e-56	-18.4718	118.149	-2.46095	ACSM5	acyl-CoA synthetase medium-chain family member 5
209523_at	3.72e-55	1.17e-56	18.4699	118.13	0.974239	TAF2	TATA-box binding protein associated factor 2
212519_at	3.77e-55	1.19e-56	18.4685	118.115	0.939231	UBE2E1	ubiquitin conjugating enzyme E2 E1
209647_s_at	3.97e-55	1.25e-56	18.4635	118.063	0.991859	SOCS5	suppressor of cytokine signaling 5
201458_s_at	4.19e-55	1.32e-56	18.4581	118.008	0.817054	BUB3	BUB3, mitotic checkpoint protein
214421_x_at	4.42e-55	1.4e-56	-18.4527	117.952	-2.87063	CYP2C9	cytochrome P450 family 2 subfamily C member 9
210983_s_at	4.98e-55	1.58e-56	18.4411	117.832	1.24991	MCM7	minichromosome maintenance complex component 7
221523_s_at	5e-55	1.59e-56	18.4406	117.826	1.61554	RRAGD	Ras related GTP binding D
219539_at	5.28e-55	1.68e-56	18.4352	117.77	0.638472	GEMIN6	gem nuclear organelle associated protein 6
209093_s_at	5.32e-55	1.69e-56	18.4344	117.762	1.13201	GBAP1///GBA	glucosylceramidase beta pseudogene 1///glucosylceramidase beta
204704_s_at	5.32e-55	1.69e-56	-18.4342	117.76	-2.90081	ALDOB	aldolase, fructose-bisphosphate B
212626_x_at	5.67e-55	1.81e-56	18.4281	117.697	0.536301	HNRNPC	heterogeneous nuclear ribonucleoprotein C (C1/C2)
200932_s_at	6.18e-55	1.97e-56	18.4196	117.609	0.573967	DCTN2	dynactin subunit 2
202220_at	6.21e-55	1.99e-56	18.4189	117.602	1.05673	KIAA0907	KIAA0907
210328_at	6.52e-55	2.09e-56	-18.4141	117.553	-2.98568	GNMT	glycine N-methyltransferase
204962_s_at	6.87e-55	2.2e-56	18.409	117.499	1.2079	CENPA	centromere protein A
208816_x_at	7.47e-55	2.4e-56	18.4008	117.415	1.38452	ANXA2P2	annexin A2 pseudogene 2
213310_at	7.93e-55	2.55e-56	18.3949	117.353	1.15279	AGO2	argonaute 2, RISC catalytic component
217286_s_at	7.93e-55	2.55e-56	18.3947	117.352	0.837532	NDRG3	NDRG family member 3
201743_at	8.12e-55	2.62e-56	-18.3923	117.326	-1.8524	CD14	CD14 molecule
206364_at	9.19e-55	2.97e-56	18.3802	117.202	0.974194	KIF14	kinesin family member 14
214415_at	9.25e-55	2.99e-56	-18.3795	117.194	-2.05624	PLGLA	plasminogen-like A (pseudogene)
209103_s_at	1.08e-54	3.49e-56	18.3646	117.041	0.949558	UFD1L	ubiquitin fusion degradation 1 like (yeast)
216295_s_at	1.18e-54	3.84e-56	18.3555	116.946	0.851709	CLTA	clathrin light chain A
210720_s_at	1.19e-54	3.85e-56	18.355	116.941	1.10405	NECAB3	N-terminal EF-hand calcium binding protein 3
208755_x_at	1.3e-54	4.22e-56	18.3463	116.851	0.716259	H3F3AP4///H3F3A	H3 histone, family 3A, pseudogene 4///H3 histone, family 3A
208882_s_at	1.37e-54	4.45e-56	18.3413	116.799	1.13724	UBR5	ubiquitin protein ligase E3 component n-recognin 5
200770_s_at	1.37e-54	4.47e-56	18.3407	116.794	1.24688	LAMC1	laminin subunit gamma 1
202961_s_at	1.39e-54	4.53e-56	18.3394	116.779	0.726921	ATP5J2	ATP synthase, H+ transporting, mitochondrial Fo complex subunit F2
201578_at	1.4e-54	4.57e-56	18.3387	116.773	1.41754	PODXL	podocalyxin like
213804_at	1.52e-54	4.99e-56	-18.3302	116.685	-0.712299	INPP5B	inositol polyphosphate-5-phosphatase B
206239_s_at	1.56e-54	5.13e-56	18.3275	116.657	4.27175	SPINK1	serine peptidase inhibitor, Kazal type 1
201347_x_at	1.69e-54	5.54e-56	-18.3202	116.581	-1.46873	GRHPR	glyoxylate and hydroxypyruvate reductase
212541_at	1.72e-54	5.65e-56	18.3182	116.56	0.970356	FLAD1	flavin adenine dinucleotide synthetase 1
200735_x_at	2.05e-54	6.73e-56	18.3013	116.385	0.581948	NACA	nascent polypeptide-associated complex alpha subunit
218059_at	2.07e-54	6.83e-56	18.2999	116.371	1.00381	ZNF706	zinc finger protein 706
218578_at	2.1e-54	6.92e-56	18.2986	116.358	0.769674	CDC73	cell division cycle 73
214889_at	2.15e-54	7.1e-56	-18.2961	116.332	-1.40813	FAM149A	family with sequence similarity 149 member A
212872_s_at	2.34e-54	7.75e-56	18.2877	116.246	0.809402	MED20	mediator complex subunit 20
201594_s_at	3.14e-54	1.04e-55	18.2593	115.951	0.976789	PPP4R1	protein phosphatase 4 regulatory subunit 1
204483_at	3.3e-54	1.1e-55	-18.2543	115.9	-2.18044	ENO3	enolase 3
217022_s_at	3.4e-54	1.13e-55	-18.2514	115.87	-3.17028	IGHA2///IGHA1	immunoglobulin heavy constant alpha 2 (A2m marker)///immunoglobulin heavy constant alpha 1
202223_at	3.44e-54	1.14e-55	18.2501	115.857	0.969851	STT3A	STT3A, catalytic subunit of the oligosaccharyltransferase complex
201940_at	3.59e-54	1.2e-55	18.2458	115.813	1.45047	CPD	carboxypeptidase D
219061_s_at	3.69e-54	1.23e-55	18.243	115.783	1.10048	LAGE3	L antigen family member 3
200708_at	4.18e-54	1.4e-55	-18.2309	115.658	-1.29226	GOT2	glutamic-oxaloacetic transaminase 2
218816_at	4.59e-54	1.54e-55	18.2217	115.563	1.51751	LRRC1	leucine rich repeat containing 1
220148_at	4.75e-54	1.59e-55	-18.2184	115.529	-2.2749	ALDH8A1	aldehyde dehydrogenase 8 family member A1
201127_s_at	4.96e-54	1.66e-55	18.2141	115.485	0.979679	ACLY	ATP citrate lyase
218772_x_at	5.02e-54	1.69e-55	18.2128	115.471	1.18726	TMEM38B	transmembrane protein 38B
208979_at	5.11e-54	1.72e-55	18.2108	115.451	0.696998	NCOA6	nuclear receptor coactivator 6
214193_s_at	5.16e-54	1.74e-55	18.2098	115.44	0.84655	DIEXF	digestive organ expansion factor homolog (zebrafish)
213427_at	5.8e-54	1.95e-55	18.1985	115.323	0.991027	RPP40	ribonuclease P/MRP subunit p40
201405_s_at	7.16e-54	2.42e-55	18.178	115.112	0.907695	COPS6	COP9 signalosome subunit 6
218460_at	8.3e-54	2.81e-55	18.1635	114.963	0.959938	DNAAF5	dynein axonemal assembly factor 5
218272_at	8.4e-54	2.85e-55	-18.1622	114.949	-0.999654	TTC38	tetratricopeptide repeat domain 38
214414_x_at	8.93e-54	3.03e-55	-18.1563	114.888	-2.09655	HBA2	hemoglobin subunit alpha 2
203856_at	9.04e-54	3.07e-55	18.1549	114.873	1.05611	VRK1	vaccinia related kinase 1
201041_s_at	9.69e-54	3.29e-55	-18.1481	114.804	-1.84903	DUSP1	dual specificity phosphatase 1
214829_at	9.83e-54	3.34e-55	-18.1466	114.788	-1.92085	AASS	aminoadipate-semialdehyde synthase
201261_x_at	9.85e-54	3.36e-55	-18.1462	114.784	-1.58104	BGN	biglycan
205259_at	1e-53	3.41e-55	-18.1447	114.768	-1.04228	NR3C2	nuclear receptor subfamily 3 group C member 2
201857_at	1.05e-53	3.59e-55	18.1398	114.718	0.634922	ZFR	zinc finger RNA binding protein
211940_x_at	1.11e-53	3.8e-55	18.1342	114.66	0.824166	H3F3AP6///H3F3AP4///H3F3A	H3 histone, family 3A, pseudogene 6///H3 histone, family 3A, pseudogene 4///H3 histone, family 3A
212530_at	1.18e-53	4.06e-55	18.128	114.596	1.03378	NEK7	NIMA related kinase 7
215578_at	1.25e-53	4.28e-55	-18.1228	114.542	-0.87337	GPHN	gephyrin
213720_s_at	1.32e-53	4.54e-55	18.1172	114.484	1.09015	SMARCA4	SWI/SNF related, matrix associated, actin dependent regulator of chromatin, subfamily a, member 4
212461_at	1.36e-53	4.67e-55	18.1144	114.456	1.35905	AZIN1	antizyme inhibitor 1
213881_x_at	1.39e-53	4.8e-55	18.1118	114.429	0.624621	SUMO2	small ubiquitin-like modifier 2
201077_s_at	1.47e-53	5.08e-55	18.1063	114.372	0.883696	SNU13	SNU13 homolog, small nuclear ribonucleoprotein (U4/U6.U5)
201406_at	1.49e-53	5.15e-55	18.1049	114.357	0.86887	RPL36AP37///RPL36A	ribosomal protein L36a pseudogene 37///ribosomal protein L36a
207203_s_at	1.54e-53	5.31e-55	-18.102	114.328	-0.905998	NR1I2	nuclear receptor subfamily 1 group I member 2
200787_s_at	1.56e-53	5.39e-55	18.1005	114.312	1.24618	PEA15	phosphoprotein enriched in astrocytes 15
208820_at	1.72e-53	5.95e-55	18.0909	114.213	0.984635	PTK2	protein tyrosine kinase 2
205384_at	1.8e-53	6.24e-55	-18.0863	114.166	-2.31698	FXYD1	FXYD domain containing ion transport regulator 1
205189_s_at	2.02e-53	7.04e-55	-18.0748	114.047	-0.934381	FANCC	Fanconi anemia complementation group C
201459_at	2.22e-53	7.74e-55	18.0656	113.952	0.814464	RUVBL2	RuvB like AAA ATPase 2
218193_s_at	2.32e-53	8.07e-55	18.0615	113.91	1.24063	GOLT1B	golgi transport 1B
207544_s_at	2.63e-53	9.18e-55	-18.0491	113.782	-2.14467	ADH6	alcohol dehydrogenase 6 (class V)
207560_at	2.67e-53	9.31e-55	-18.0477	113.768	-1.16434	SLC28A1	solute carrier family 28 member 1
207421_at	2.83e-53	9.89e-55	-18.042	113.708	-1.26633	CA5A	carbonic anhydrase 5A
219960_s_at	2.83e-53	9.9e-55	18.0418	113.707	1.29908	UCHL5	ubiquitin C-terminal hydrolase L5
210386_s_at	3.14e-53	1.1e-54	18.0315	113.6	0.806073	MTX1	metaxin 1
203671_at	3.29e-53	1.16e-54	-18.0269	113.553	-0.921084	TPMT	thiopurine S-methyltransferase
211248_s_at	3.56e-53	1.25e-54	-18.0191	113.472	-1.0832	CHRD	chordin
221555_x_at	3.57e-53	1.26e-54	-18.0188	113.469	-1.33711	CDC14B	cell division cycle 14B
217829_s_at	3.57e-53	1.26e-54	18.0187	113.468	0.739059	USP39	ubiquitin specific peptidase 39
206262_at	3.82e-53	1.35e-54	-18.012	113.399	-3.04284	ADH1C///ADH1B///ADH1A	alcohol dehydrogenase 1C (class I), gamma polypeptide///alcohol dehydrogenase 1B (class I), beta polypeptide///alcohol dehydrogenase 1A (class I), alpha polypeptide
208799_at	4.31e-53	1.52e-54	18.0003	113.278	0.73894	PSMB5	proteasome subunit beta 5
200830_at	4.59e-53	1.62e-54	17.9941	113.214	0.97375	PSMD2	proteasome 26S subunit, non-ATPase 2
220017_x_at	5e-53	1.77e-54	-17.9855	113.126	-2.64585	CYP2C9	cytochrome P450 family 2 subfamily C member 9
212984_at	5.05e-53	1.79e-54	17.9845	113.116	0.779167	ATF2	activating transcription factor 2
210768_x_at	5.54e-53	1.97e-54	17.9754	113.022	0.857033	TMCO1	transmembrane and coiled-coil domains 1
201457_x_at	6e-53	2.13e-54	17.9676	112.941	1.21279	BUB3	BUB3, mitotic checkpoint protein
212811_x_at	6.14e-53	2.19e-54	17.9653	112.917	1.15311	SLC1A4	solute carrier family 1 member 4
218324_s_at	6.5e-53	2.32e-54	17.9597	112.86	0.955981	SPATS2	spermatogenesis associated serine rich 2
202326_at	6.73e-53	2.4e-54	17.9561	112.823	0.832769	EHMT2	euchromatic histone lysine methyltransferase 2
207842_s_at	6.78e-53	2.42e-54	17.9553	112.815	0.677517	CASC3	cancer susceptibility candidate 3
214734_at	7.36e-53	2.63e-54	-17.9473	112.732	-1.45078	EXPH5	exophilin 5
211699_x_at	7.36e-53	2.64e-54	-17.9472	112.731	-2.09693	HBA2///HBA1	hemoglobin subunit alpha 2///hemoglobin subunit alpha 1
216308_x_at	7.56e-53	2.71e-54	-17.9444	112.702	-1.42565	GRHPR	glyoxylate and hydroxypyruvate reductase
215785_s_at	7.69e-53	2.76e-54	-17.9427	112.684	-1.69073	CYFIP2	cytoplasmic FMR1 interacting protein 2
215253_s_at	8.33e-53	3e-54	-17.9348	112.603	-1.57922	RCAN1	regulator of calcineurin 1
203436_at	8.34e-53	3e-54	17.9345	112.6	0.824305	RPP30	ribonuclease P/MRP subunit p30
211946_s_at	8.6e-53	3.1e-54	17.9314	112.569	0.904316	PRRC2C	proline rich coiled-coil 2C
208775_at	1.01e-52	3.64e-54	17.9159	112.408	0.756843	XPO1	exportin 1
219632_s_at	1.02e-52	3.7e-54	-17.9144	112.393	-0.909416	TRPV1	transient receptor potential cation channel subfamily V member 1
213451_x_at	1.06e-52	3.83e-54	-17.9111	112.359	-1.09821	TNXB	tenascin XB
201524_x_at	1.08e-52	3.91e-54	17.909	112.338	0.709445	UBE2N	ubiquitin conjugating enzyme E2 N
212226_s_at	1.09e-52	3.96e-54	-17.9078	112.325	-1.30476	PLPP3	phospholipid phosphatase 3
209709_s_at	1.15e-52	4.18e-54	17.9027	112.272	1.06167	HMMR	hyaluronan mediated motility receptor
203012_x_at	1.33e-52	4.84e-54	17.8885	112.126	0.529022	RPL23A	ribosomal protein L23a
204788_s_at	1.58e-52	5.76e-54	17.8715	111.951	0.881707	PPOX	protoporphyrinogen oxidase
208691_at	1.71e-52	6.25e-54	17.8637	111.871	1.46761	TFRC	transferrin receptor
208834_x_at	1.79e-52	6.53e-54	17.8594	111.826	0.486507	RPL23A	ribosomal protein L23a
211440_x_at	1.95e-52	7.14e-54	-17.8508	111.738	-1.29531	CYP3A43	cytochrome P450 family 3 subfamily A member 43
205433_at	1.99e-52	7.3e-54	-17.8487	111.716	-2.86037	BCHE	butyrylcholinesterase
210944_s_at	2e-52	7.33e-54	-17.8482	111.711	-1.2668	CAPN3	calpain 3
201027_s_at	2.02e-52	7.4e-54	17.8474	111.703	0.701741	EIF5B	eukaryotic translation initiation factor 5B
213577_at	2.13e-52	7.82e-54	17.842	111.647	1.96078	SQLE	squalene epoxidase
206539_s_at	2.22e-52	8.15e-54	-17.838	111.606	-1.27262	CYP4F12	cytochrome P450 family 4 subfamily F member 12
218708_at	2.25e-52	8.27e-54	17.8366	111.591	0.938478	NXT1	nuclear transport factor 2 like export factor 1
215017_s_at	2.27e-52	8.36e-54	17.8355	111.581	0.985671	FNBP1L	formin binding protein 1 like
218931_at	2.32e-52	8.57e-54	-17.8331	111.556	-1.25255	RAB17	RAB17, member RAS oncogene family
201947_s_at	2.44e-52	9.02e-54	17.8282	111.505	1.06613	CCT2	chaperonin containing TCP1 subunit 2
208383_s_at	2.48e-52	9.16e-54	-17.8267	111.49	-2.91034	PCK1	phosphoenolpyruvate carboxykinase 1
207668_x_at	2.53e-52	9.38e-54	17.8244	111.466	0.985169	PDIA6	protein disulfide isomerase family A member 6
217414_x_at	2.54e-52	9.41e-54	-17.8241	111.463	-2.07007	HBA2///HBA1	hemoglobin subunit alpha 2///hemoglobin subunit alpha 1
218117_at	2.84e-52	1.05e-53	17.8132	111.35	0.713327	RBX1	ring-box 1
210243_s_at	2.92e-52	1.08e-53	17.8103	111.321	0.974108	B4GALT3	beta-1,4-galactosyltransferase 3
204541_at	2.96e-52	1.1e-53	-17.8089	111.306	-1.77603	SEC14L2	SEC14 like lipid binding 2
201478_s_at	3.19e-52	1.19e-53	17.8016	111.231	1.00933	DKC1	dyskerin pseudouridine synthase 1
216564_at	3.24e-52	1.21e-53	-17.7998	111.212	-0.676801
202579_x_at	3.36e-52	1.26e-53	17.7961	111.174	1.00216	HMGN4	high mobility group nucleosomal binding domain 4
209326_at	4.04e-52	1.51e-53	17.7783	110.992	0.937949	SLC35A2	solute carrier family 35 member A2
214061_at	4.16e-52	1.56e-53	17.7753	110.96	0.938199	TBC1D31	TBC1 domain family member 31
213726_x_at	4.27e-52	1.6e-53	17.7727	110.933	0.896935	TUBB4B	tubulin beta 4B class IVb
222043_at	4.42e-52	1.66e-53	-17.7693	110.898	-1.36772	CLU	clusterin
203064_s_at	4.72e-52	1.77e-53	17.7627	110.831	0.950708	FOXK2	forkhead box K2
213699_s_at	4.9e-52	1.84e-53	17.759	110.792	0.768734	YWHAQ	tyrosine 3-monooxygenase/tryptophan 5-monooxygenase activation protein theta
213905_x_at	4.93e-52	1.86e-53	-17.7583	110.785	-1.72954	TSHZ1///BGN	teashirt zinc finger homeobox 1///biglycan
206316_s_at	5.51e-52	2.08e-53	17.7473	110.673	1.164	KNTC1	kinetochore associated 1
200614_at	5.59e-52	2.11e-53	17.7459	110.658	0.610324	CLTC	clathrin heavy chain
218187_s_at	5.85e-52	2.21e-53	17.7414	110.612	1.14595	C8orf33	chromosome 8 open reading frame 33
214764_at	6.18e-52	2.34e-53	17.736	110.556	0.769313
208639_x_at	6.24e-52	2.37e-53	17.7349	110.544	1.04131	PDIA6	protein disulfide isomerase family A member 6
204462_s_at	6.41e-52	2.43e-53	-17.7321	110.516	-1.33967	SLC16A2	solute carrier family 16 member 2
214475_x_at	6.46e-52	2.45e-53	-17.7313	110.508	-1.2752	CAPN3	calpain 3
35820_at	6.87e-52	2.61e-53	17.7252	110.445	0.91801	GM2A	GM2 ganglioside activator
203406_at	7.14e-52	2.72e-53	17.7214	110.406	0.915586	MFAP1	microfibrillar associated protein 1
202874_s_at	7.64e-52	2.91e-53	17.7147	110.336	1.33475	ATP6V1C1	ATPase H+ transporting V1 subunit C1
218982_s_at	7.87e-52	3e-53	17.7117	110.306	1.11452	MRPS17	mitochondrial ribosomal protein S17
216333_x_at	8.28e-52	3.16e-53	-17.7067	110.254	-1.04594	TNXB	tenascin XB
205728_at	8.82e-52	3.38e-53	-17.7004	110.19	-1.81178
200065_s_at	8.87e-52	3.4e-53	17.6997	110.183	0.764996	ARF1	ADP ribosylation factor 1
222116_s_at	9.85e-52	3.78e-53	17.6895	110.078	1.05412	TBC1D16	TBC1 domain family member 16
214454_at	1.13e-51	4.35e-53	-17.6758	109.937	-0.844618	ADAMTS2	ADAM metallopeptidase with thrombospondin type 1 motif 2
213134_x_at	1.19e-51	4.57e-53	17.6711	109.889	1.31731	BTG3	BTG anti-proliferation factor 3
214003_x_at	1.22e-51	4.7e-53	17.6684	109.86	0.481422	RPS20	ribosomal protein S20
212099_at	1.29e-51	4.97e-53	-17.663	109.805	-1.37889	RHOB	ras homolog family member B
201092_at	1.34e-51	5.16e-53	17.6594	109.768	0.803119	RBBP7	RB binding protein 7, chromatin remodeling factor
200661_at	1.41e-51	5.45e-53	17.654	109.712	1.1179	CTSA	cathepsin A
218365_s_at	1.42e-51	5.5e-53	17.6531	109.703	0.871555	DARS2	aspartyl-tRNA synthetase 2, mitochondrial
207738_s_at	1.51e-51	5.86e-53	17.647	109.64	0.77958	NCKAP1	NCK associated protein 1
200763_s_at	1.55e-51	6e-53	17.6447	109.617	0.542192	RPLP1	ribosomal protein lateral stalk subunit P1
219281_at	1.69e-51	6.55e-53	-17.6362	109.529	-1.43445	MSRA	methionine sulfoxide reductase A
209567_at	1.69e-51	6.57e-53	17.6359	109.527	1.20843	RRS1	ribosome biogenesis regulator homolog
208825_x_at	1.71e-51	6.64e-53	17.6348	109.515	0.530345	RPL23A	ribosomal protein L23a
207122_x_at	1.73e-51	6.73e-53	-17.6335	109.502	-1.34616	SULT1A2	sulfotransferase family 1A member 2
203776_at	1.75e-51	6.83e-53	17.6322	109.488	0.731479	GPKOW	G-patch domain and KOW motifs
200863_s_at	1.84e-51	7.19e-53	17.6272	109.437	0.766667	RAB11A	RAB11A, member RAS oncogene family
203087_s_at	1.85e-51	7.25e-53	17.6264	109.429	0.987039	KIF2A	kinesin family member 2A
219873_at	1.89e-51	7.41e-53	-17.6243	109.407	-1.99657	COLEC11	collectin subfamily member 11
203502_at	1.91e-51	7.5e-53	17.6231	109.395	0.783425	BPGM	bisphosphoglycerate mutase
217014_s_at	1.93e-51	7.57e-53	-17.6221	109.385	-2.00675	AZGP1P1///AZGP1	alpha-2-glycoprotein 1, zinc-binding pseudogene 1///alpha-2-glycoprotein 1, zinc-binding
212445_s_at	2.12e-51	8.31e-53	17.6131	109.293	1.18721	NEDD4L	neural precursor cell expressed, developmentally down-regulated 4-like, E3 ubiquitin protein ligase
211745_x_at	2.15e-51	8.44e-53	-17.6117	109.277	-2.15267	HBA1	hemoglobin subunit alpha 1
200987_x_at	2.16e-51	8.51e-53	17.6108	109.268	0.770127	PSME3	proteasome activator subunit 3
209458_x_at	2.33e-51	9.18e-53	-17.6034	109.193	-2.19283	HBA2///HBA1	hemoglobin subunit alpha 2///hemoglobin subunit alpha 1
218935_at	2.35e-51	9.25e-53	-17.6027	109.185	-0.949924	EHD3	EH domain containing 3
204018_x_at	2.55e-51	1.01e-52	-17.5943	109.099	-2.13184	HBA2///HBA1	hemoglobin subunit alpha 2///hemoglobin subunit alpha 1
211470_s_at	2.58e-51	1.02e-52	17.5933	109.089	2.34868	SULT1C2	sulfotransferase family 1C member 2
208743_s_at	2.79e-51	1.1e-52	17.5856	109.01	1.00989	YWHAB	tyrosine 3-monooxygenase/tryptophan 5-monooxygenase activation protein beta
209247_s_at	3.12e-51	1.24e-52	17.5746	108.897	0.717702	ABCF2	ATP binding cassette subfamily F member 2
212737_at	3.12e-51	1.24e-52	17.5744	108.894	1.14413	GM2A	GM2 ganglioside activator
211492_s_at	3.21e-51	1.28e-52	-17.5716	108.866	-0.426964	ADRA1A	adrenoceptor alpha 1A
208738_x_at	3.47e-51	1.38e-52	17.5641	108.788	0.574407	LOC728825///SUMO2P3///SUMO2	small ubiquitin-like modifier 2///SUMO2 pseudogene 3///small ubiquitin-like modifier 2
202758_s_at	3.49e-51	1.39e-52	17.5632	108.78	0.911118	RFXANK	regulatory factor X associated ankyrin containing protein
213610_s_at	3.62e-51	1.44e-52	17.5596	108.743	1.17957	KLHL23	kelch like family member 23
212094_at	3.85e-51	1.53e-52	17.5536	108.681	3.77362	PEG10	paternally expressed 10
208977_x_at	4.04e-51	1.61e-52	17.5488	108.632	0.933216	TUBB4B	tubulin beta 4B class IVb
201068_s_at	4.28e-51	1.71e-52	17.5431	108.573	0.740949	PSMC2	proteasome 26S subunit, ATPase 2
205548_s_at	4.4e-51	1.76e-52	17.5403	108.544	1.15966	BTG3	BTG anti-proliferation factor 3
217973_at	4.42e-51	1.77e-52	-17.5398	108.539	-1.86412	DCXR	dicarbonyl and L-xylulose reductase
221509_at	4.44e-51	1.78e-52	17.5392	108.533	0.941184	DENR	density regulated re-initiation and release factor
204290_s_at	4.48e-51	1.8e-52	-17.5382	108.523	-1.91042	ALDH6A1	aldehyde dehydrogenase 6 family member A1
202911_at	4.48e-51	1.8e-52	17.5381	108.522	0.98321	MSH6	mutS homolog 6
212539_at	4.48e-51	1.8e-52	17.538	108.521	1.01544	CHD1L	chromodomain helicase DNA binding protein 1 like
202591_s_at	4.56e-51	1.84e-52	17.5363	108.503	0.89926	SSBP1	single stranded DNA binding protein 1
218049_s_at	4.63e-51	1.87e-52	17.5346	108.486	1.25063	MRPL13	mitochondrial ribosomal protein L13
218757_s_at	4.7e-51	1.9e-52	17.533	108.469	1.00308	UPF3B	UPF3 regulator of nonsense transcripts homolog B (yeast)
202633_at	4.96e-51	2e-52	17.5278	108.415	1.16937	TOPBP1	topoisomerase (DNA) II binding protein 1
203160_s_at	5.31e-51	2.15e-52	17.521	108.346	0.934468	RNF8	ring finger protein 8
211577_s_at	5.41e-51	2.19e-52	-17.519	108.325	-1.58151	IGF1	insulin like growth factor 1
202420_s_at	5.48e-51	2.22e-52	17.5177	108.312	0.630737	DHX9	DEAH-box helicase 9
211890_x_at	5.59e-51	2.27e-52	-17.5156	108.291	-1.04486	CAPN3	calpain 3
203983_at	5.92e-51	2.41e-52	17.5099	108.232	0.972673	TSNAX	translin associated factor X
218014_at	6.16e-51	2.51e-52	17.506	108.191	0.888319	NUP85	nucleoporin 85
201486_at	6.58e-51	2.68e-52	17.4996	108.126	1.14068	RCN2	reticulocalbin 2
205073_at	6.69e-51	2.73e-52	-17.4978	108.107	-1.63001	CYP2J2	cytochrome P450 family 2 subfamily J member 2
203284_s_at	6.92e-51	2.82e-52	17.4945	108.073	1.14801	HS2ST1	heparan sulfate 2-O-sulfotransferase 1
218185_s_at	7.07e-51	2.89e-52	17.4923	108.051	1.21398	ARMC1	armadillo repeat containing 1
212412_at	7.3e-51	2.99e-52	-17.489	108.017	-0.80806	PDLIM5	PDZ and LIM domain 5
213476_x_at	7.55e-51	3.09e-52	17.4857	107.983	0.987136	TUBB3	tubulin beta 3 class III
201898_s_at	7.56e-51	3.1e-52	17.4854	107.98	0.936595	UBE2A	ubiquitin conjugating enzyme E2 A
220108_at	7.97e-51	3.27e-52	-17.4801	107.926	-0.575407	GNA14	G protein subunit alpha 14
200875_s_at	8.04e-51	3.3e-52	17.4792	107.917	1.10134	NOP56	NOP56 ribonucleoprotein
208766_s_at	8.13e-51	3.35e-52	17.478	107.904	1.01431	HNRNPR	heterogeneous nuclear ribonucleoprotein R
208716_s_at	8.54e-51	3.52e-52	17.4732	107.855	1.01782	TMCO1	transmembrane and coiled-coil domains 1
203119_at	8.6e-51	3.54e-52	17.4724	107.847	0.835482	CCDC86	coiled-coil domain containing 86
218336_at	8.6e-51	3.55e-52	17.4723	107.846	0.844502	PFDN2	prefoldin subunit 2
201515_s_at	8.8e-51	3.63e-52	17.4699	107.822	0.807888	TSN	translin
217750_s_at	9.29e-51	3.84e-52	17.4646	107.767	0.85134	UBE2Z	ubiquitin conjugating enzyme E2 Z
209645_s_at	9.33e-51	3.86e-52	-17.464	107.761	-1.45096	ALDH1B1	aldehyde dehydrogenase 1 family member B1
210543_s_at	9.5e-51	3.94e-52	17.4622	107.742	1.30211	PRKDC	protein kinase, DNA-activated, catalytic polypeptide
202027_at	9.67e-51	4.01e-52	17.4603	107.723	0.905512	TMEM184B	transmembrane protein 184B
221922_at	9.72e-51	4.04e-52	17.4598	107.718	0.929052	GPSM2	G-protein signaling modulator 2
211385_x_at	9.81e-51	4.08e-52	-17.4588	107.707	-1.35695	SULT1A2	sulfotransferase family 1A member 2
212155_at	1e-50	4.17e-52	17.4566	107.685	1.05546	RNF187	ring finger protein 187
212563_at	1e-50	4.17e-52	17.4566	107.685	1.25547	BOP1	block of proliferation 1
200710_at	1.18e-50	4.92e-52	-17.4406	107.521	-1.04281	ACADVL	acyl-CoA dehydrogenase, very long chain
204264_at	1.32e-50	5.52e-52	-17.4294	107.406	-1.25823	CPT2	carnitine palmitoyltransferase 2
213241_at	1.37e-50	5.73e-52	17.4257	107.368	1.67576	PLXNC1	plexin C1
203654_s_at	1.39e-50	5.83e-52	17.4241	107.352	0.809821	COIL	coilin
203629_s_at	1.42e-50	5.93e-52	17.4224	107.334	0.736101	COG5	component of oligomeric golgi complex 5
212137_at	1.45e-50	6.07e-52	17.4202	107.312	0.69537	LARP1	La ribonucleoprotein domain family member 1
208843_s_at	1.45e-50	6.08e-52	17.42	107.309	0.894375	GORASP2	golgi reassembly stacking protein 2
213092_x_at	1.46e-50	6.13e-52	17.4193	107.302	0.984851	DNAJC9	DnaJ heat shock protein family (Hsp40) member C9
221486_at	1.64e-50	6.91e-52	17.4075	107.181	0.884985	ENSA	endosulfine alpha
214719_at	1.67e-50	7.04e-52	-17.4057	107.163	-1.93795	SLC46A3	solute carrier family 46 member 3
210087_s_at	1.77e-50	7.48e-52	17.3998	107.103	0.99356	MPZL1	myelin protein zero like 1
203622_s_at	1.91e-50	8.05e-52	17.3928	107.03	1.04916	PNO1	partner of NOB1 homolog
203046_s_at	2.31e-50	9.76e-52	17.374	106.838	0.845945	TIMELESS	timeless circadian clock
219791_s_at	2.36e-50	9.99e-52	-17.3717	106.814	-0.606723	HAND2-AS1	HAND2 antisense RNA 1 (head to head)
218853_s_at	2.37e-50	1.01e-51	17.3711	106.808	1.28474	MOSPD1	motile sperm domain containing 1
213084_x_at	2.42e-50	1.02e-51	17.3693	106.789	0.576336	RPL23A	ribosomal protein L23a
209849_s_at	2.44e-50	1.03e-51	17.3684	106.781	0.897326	RAD51C	RAD51 paralog C
208635_x_at	2.46e-50	1.04e-51	17.3675	106.771	0.59454	NACA	nascent polypeptide-associated complex alpha subunit
207420_at	2.58e-50	1.1e-51	-17.3626	106.721	-0.868726	COLEC10	collectin subfamily member 10
220365_at	2.6e-50	1.11e-51	-17.3618	106.712	-0.774492	ALLC	allantoicase
213988_s_at	2.61e-50	1.11e-51	-17.3612	106.707	-0.98603	SAT1	spermidine/spermine N1-acetyltransferase 1
219413_at	2.77e-50	1.18e-51	-17.3554	106.647	-1.089	ACBD4	acyl-CoA binding domain containing 4
219129_s_at	2.87e-50	1.23e-51	17.3518	106.61	0.714276	SAP30L	SAP30 like
209572_s_at	2.89e-50	1.24e-51	17.351	106.602	0.873859	EED	embryonic ectoderm development
212370_x_at	2.89e-50	1.24e-51	17.351	106.602	1.02572	FAM21A	family with sequence similarity 21 member A
201343_at	2.89e-50	1.24e-51	17.3509	106.601	0.871378	UBE2D2	ubiquitin conjugating enzyme E2 D2
214086_s_at	2.91e-50	1.25e-51	17.3501	106.593	0.768473	PARP2	poly(ADP-ribose) polymerase 2
208939_at	2.98e-50	1.28e-51	17.3478	106.569	0.912459	SEPHS1	selenophosphate synthetase 1
212467_at	3.08e-50	1.32e-51	17.3445	106.536	0.708428	DNAJC13	DnaJ heat shock protein family (Hsp40) member C13
213404_s_at	3.11e-50	1.34e-51	17.3432	106.522	1.08639	RHEB	Ras homolog enriched in brain
212055_at	3.17e-50	1.36e-51	17.3414	106.504	1.21475	TPGS2	tubulin polyglutamylase complex subunit 2
201943_s_at	3.17e-50	1.37e-51	17.3413	106.502	1.46982	CPD	carboxypeptidase D
202872_at	3.46e-50	1.49e-51	17.3328	106.415	1.21601	ATP6V1C1	ATPase H+ transporting V1 subunit C1
212597_s_at	3.53e-50	1.53e-51	17.3305	106.392	0.813764	HMGXB4	HMG-box containing 4
220949_s_at	3.63e-50	1.57e-51	17.3278	106.364	0.823747	C7orf49	chromosome 7 open reading frame 49
201390_s_at	3.71e-50	1.61e-51	17.3255	106.341	0.706835	CSNK2B	casein kinase 2 beta
34868_at	3.75e-50	1.62e-51	17.3245	106.33	0.880515	SMG5	SMG5, nonsense mediated mRNA decay factor
221833_at	3.76e-50	1.63e-51	-17.324	106.325	-1.53223	LONP2	lon peptidase 2, peroxisomal
206093_x_at	3.82e-50	1.66e-51	-17.3224	106.308	-1.02015	TNXB	tenascin XB
206287_s_at	3.95e-50	1.72e-51	-17.3191	106.275	-1.94424	ITIH4	inter-alpha-trypsin inhibitor heavy chain family member 4
208726_s_at	4.19e-50	1.82e-51	17.3133	106.216	1.00566	EIF2S2	eukaryotic translation initiation factor 2 subunit beta
201941_at	4.32e-50	1.88e-51	17.3101	106.183	1.25425	CPD	carboxypeptidase D
202003_s_at	4.78e-50	2.09e-51	-17.3002	106.081	-1.42381	ACAA2	acetyl-CoA acyltransferase 2
205565_s_at	5.02e-50	2.19e-51	-17.2954	106.032	-0.87508	FXN	frataxin
219177_at	5.07e-50	2.22e-51	17.2943	106.021	0.564316	BRIX1	BRX1, biogenesis of ribosomes
81737_at	5.37e-50	2.35e-51	-17.2886	105.963	-0.705509	PDXDC1	pyridoxal dependent decarboxylase domain containing 1
203840_at	5.77e-50	2.53e-51	17.2816	105.891	0.770672	BLZF1	basic leucine zipper nuclear factor 1
200717_x_at	5.94e-50	2.6e-51	17.2786	105.86	0.63509	RPL7	ribosomal protein L7
202754_at	6.34e-50	2.78e-51	17.2723	105.795	0.82648	R3HDM1	R3H domain containing 1
209460_at	6.37e-50	2.8e-51	-17.2715	105.788	-1.69009	ABAT	4-aminobutyrate aminotransferase
202655_at	6.51e-50	2.86e-51	17.2694	105.766	0.951379	MANF	mesencephalic astrocyte derived neurotrophic factor
219862_s_at	7.19e-50	3.17e-51	17.2596	105.665	0.982821	NARF	nuclear prelamin A recognition factor
204318_s_at	7.51e-50	3.31e-51	17.2553	105.621	0.950227	GTSE1	G2 and S-phase expressed 1
201260_s_at	7.74e-50	3.41e-51	17.2523	105.591	0.908021	SYPL1	synaptophysin like 1
209459_s_at	8.26e-50	3.65e-51	-17.2458	105.524	-1.78246	ABAT	4-aminobutyrate aminotransferase
212287_at	8.35e-50	3.69e-51	17.2448	105.513	1.01448	SUZ12	SUZ12 polycomb repressive complex 2 subunit
200593_s_at	8.42e-50	3.73e-51	17.2438	105.503	0.894984	HNRNPU	heterogeneous nuclear ribonucleoprotein U
203105_s_at	1.01e-49	4.48e-51	17.2258	105.319	0.922063	DNM1L	dynamin 1 like
201755_at	1.03e-49	4.59e-51	17.2235	105.296	0.827564	MCM5	minichromosome maintenance complex component 5
209903_s_at	1.05e-49	4.66e-51	17.222	105.28	0.968081	ATR	ATR serine/threonine kinase
213247_at	1.07e-49	4.75e-51	-17.22	105.26	-0.837933	SVEP1	sushi, von Willebrand factor type A, EGF and pentraxin domain containing 1
215791_at	1.17e-49	5.19e-51	-17.2115	105.173	-0.865977	ITSN1	intersectin 1
200640_at	1.28e-49	5.7e-51	17.2024	105.079	1.21912	YWHAZ	tyrosine 3-monooxygenase/tryptophan 5-monooxygenase activation protein zeta
202916_s_at	1.29e-49	5.74e-51	17.2016	105.072	0.84385	FAM20B	family with sequence similarity 20 member B
201091_s_at	1.32e-49	5.88e-51	17.1993	105.048	0.840452	LOC653972///CBX3	similar to chromobox homolog 3///chromobox 3
202558_s_at	1.33e-49	5.95e-51	17.1981	105.036	1.07829	HSPA13	heat shock protein family A (Hsp70) member 13
201020_at	1.34e-49	5.99e-51	17.1975	105.03	1.15715	YWHAH	tyrosine 3-monooxygenase/tryptophan 5-monooxygenase activation protein eta
209889_at	1.37e-49	6.15e-51	-17.195	105.004	-0.772958	SEC31B	SEC31 homolog B, COPII coat complex component
203832_at	1.39e-49	6.22e-51	17.1939	104.993	0.73804	SNRPF	small nuclear ribonucleoprotein polypeptide F
214946_x_at	1.54e-49	6.9e-51	17.1837	104.889	0.788393	FAM21D///FAM21A///FAM21C	family with sequence similarity 21, member D///family with sequence similarity 21 member A///family with sequence similarity 21 member C
203145_at	1.71e-49	7.69e-51	17.1732	104.781	1.04318	SPAG5	sperm associated antigen 5
209408_at	1.79e-49	8.06e-51	17.1687	104.735	1.11255	KIF2C	kinesin family member 2C
211933_s_at	1.81e-49	8.15e-51	17.1676	104.723	0.779485	HNRNPA3///HNRNPA3P1	heterogeneous nuclear ribonucleoprotein A3///heterogeneous nuclear ribonucleoprotein A3 pseudogene 1
217972_at	1.83e-49	8.25e-51	17.1663	104.711	0.854565	CHCHD3	coiled-coil-helix-coiled-coil-helix domain containing 3
210859_x_at	1.87e-49	8.42e-51	17.1644	104.691	1.11133	CLN3	CLN3, battenin
218504_at	2.05e-49	9.24e-51	-17.1553	104.598	-1.28176	FAHD2A	fumarylacetoacetate hydrolase domain containing 2A
204033_at	2.05e-49	9.27e-51	17.155	104.594	1.10539	TRIP13	thyroid hormone receptor interactor 13
200890_s_at	2.18e-49	9.83e-51	17.1493	104.536	1.1843	SSR1	signal sequence receptor subunit 1
209304_x_at	2.26e-49	1.02e-50	-17.1454	104.497	-1.44108	GADD45B	growth arrest and DNA damage inducible beta
221552_at	2.54e-49	1.15e-50	-17.1341	104.381	-1.12448	ABHD6	abhydrolase domain containing 6
205871_at	2.64e-49	1.19e-50	-17.1304	104.343	-2.09408	PLGLB1///PLGLB2	plasminogen-like B1///plasminogen-like B2
200063_s_at	2.66e-49	1.21e-50	17.1292	104.331	0.6734	NPM1	nucleophosmin
205890_s_at	2.82e-49	1.28e-50	17.1236	104.274	2.38507	UBD	ubiquitin D
208319_s_at	3.08e-49	1.4e-50	17.1148	104.183	1.17947	RBM3	RNA binding motif (RNP1, RRM) protein 3
203214_x_at	3.13e-49	1.42e-50	17.1133	104.169	1.14074	CDK1	cyclin dependent kinase 1
201725_at	3.31e-49	1.51e-50	17.1077	104.111	1.03735	CDC123	cell division cycle 123
218229_s_at	3.45e-49	1.57e-50	17.1036	104.069	1.15703	POGK	pogo transposable element with KRAB domain
220865_s_at	3.74e-49	1.71e-50	17.0956	103.988	0.871533	PDSS1	prenyl (decaprenyl) diphosphate synthase, subunit 1
207185_at	3.76e-49	1.72e-50	-17.095	103.981	-3.04865	SLC10A1	solute carrier family 10 member 1
200960_x_at	4.18e-49	1.91e-50	17.0845	103.874	0.652068	CLTA	clathrin light chain A
210889_s_at	4.18e-49	1.91e-50	-17.0844	103.873	-1.37972	FCGR2B	Fc fragment of IgG receptor IIb
200957_s_at	4.26e-49	1.95e-50	17.0826	103.854	0.754941	SSRP1	structure specific recognition protein 1
218741_at	4.4e-49	2.02e-50	17.0791	103.819	0.87497	CENPM	centromere protein M
215299_x_at	4.41e-49	2.03e-50	-17.0788	103.816	-1.41717	SULT1A1	sulfotransferase family 1A member 1
202926_at	4.51e-49	2.07e-50	17.0766	103.793	0.583203	NBAS	neuroblastoma amplified sequence
207491_at	5.14e-49	2.36e-50	-17.0638	103.662	-0.610506	MOGAT2	monoacylglycerol O-acyltransferase 2
213518_at	5.27e-49	2.42e-50	17.0613	103.637	0.982252	PRKCI	protein kinase C iota
212022_s_at	5.38e-49	2.48e-50	17.0591	103.614	1.25201	MKI67	marker of proliferation Ki-67
218024_at	5.51e-49	2.54e-50	-17.0567	103.589	-1.04563	MPC1	mitochondrial pyruvate carrier 1
209688_s_at	5.65e-49	2.61e-50	17.0542	103.564	0.688675	CCDC93	coiled-coil domain containing 93
201379_s_at	5.67e-49	2.62e-50	17.0537	103.559	0.908042	TPD52L2	tumor protein D52 like 2
205664_at	5.68e-49	2.63e-50	17.0535	103.557	0.868685	KIN	Kin17 DNA and RNA binding protein
204263_s_at	5.7e-49	2.64e-50	-17.0531	103.553	-1.10827	CPT2	carnitine palmitoyltransferase 2
203258_at	5.98e-49	2.77e-50	17.0483	103.504	0.658334	DRAP1	DR1 associated protein 1
206069_s_at	6.04e-49	2.8e-50	-17.0472	103.493	-1.28205	ACADL	acyl-CoA dehydrogenase, long chain
218243_at	6.22e-49	2.89e-50	17.0442	103.462	0.713531	RUFY1	RUN and FYVE domain containing 1
212331_at	6.64e-49	3.08e-50	-17.0378	103.397	-0.803071	RBL2	RB transcriptional corepressor like 2
203228_at	6.97e-49	3.24e-50	17.0329	103.347	0.976511	PAFAH1B3	platelet activating factor acetylhydrolase 1b catalytic subunit 3
207574_s_at	7.05e-49	3.28e-50	-17.0318	103.335	-1.53992	GADD45B	growth arrest and DNA damage inducible beta
201289_at	7.25e-49	3.38e-50	-17.029	103.307	-1.9218	CYR61	cysteine rich angiogenic inducer 61
221522_at	7.35e-49	3.43e-50	17.0275	103.292	0.989074	ANKRD27	ankyrin repeat domain 27
210844_x_at	7.61e-49	3.55e-50	17.024	103.256	0.762397	CTNNA1	catenin alpha 1
202154_x_at	7.81e-49	3.65e-50	17.0215	103.23	0.771519	TUBB3	tubulin beta 3 class III
211297_s_at	7.83e-49	3.66e-50	17.021	103.225	1.08605	CDK7	cyclin dependent kinase 7
218869_at	8.4e-49	3.93e-50	-17.0141	103.155	-0.900579	MLYCD	malonyl-CoA decarboxylase
50374_at	8.58e-49	4.02e-50	17.012	103.133	0.735712	OXLD1	oxidoreductase like domain containing 1
209187_at	8.76e-49	4.11e-50	17.0098	103.111	1.06824	DR1	down-regulator of transcription 1
209104_s_at	8.97e-49	4.21e-50	17.0074	103.086	0.882894	NHP2	NHP2 ribonucleoprotein
201973_s_at	9.67e-49	4.55e-50	17	103.011	0.921258	CCZ1	CCZ1 homolog, vacuolar protein trafficking and biogenesis associated
209899_s_at	9.8e-49	4.61e-50	16.9986	102.996	0.931823	PUF60	poly(U) binding splicing factor 60
201622_at	9.93e-49	4.68e-50	16.9972	102.982	0.512538	SND1	staphylococcal nuclease and tudor domain containing 1
207275_s_at	1.09e-48	5.12e-50	-16.9884	102.892	-1.89704	ACSL1	acyl-CoA synthetase long-chain family member 1
208707_at	1.1e-48	5.17e-50	-16.9874	102.882	-1.00189	EIF5	eukaryotic translation initiation factor 5
201875_s_at	1.15e-48	5.41e-50	16.983	102.837	0.919009	MPZL1	myelin protein zero like 1
201527_at	1.15e-48	5.45e-50	16.9824	102.831	0.723231	ATP6V1F	ATPase H+ transporting V1 subunit F
207840_at	1.21e-48	5.74e-50	-16.9773	102.778	-0.550325	CD160	CD160 molecule
213874_at	1.26e-48	5.99e-50	-16.9731	102.736	-2.02011	SERPINA4	serpin family A member 4
203615_x_at	1.5e-48	7.13e-50	-16.9561	102.563	-1.47084	SULT1A1	sulfotransferase family 1A member 1
210301_at	1.68e-48	7.95e-50	-16.9454	102.453	-1.58426	XDH	xanthine dehydrogenase
210452_x_at	1.73e-48	8.22e-50	-16.9422	102.421	-1.82409	CYP4F2	cytochrome P450 family 4 subfamily F member 2
202918_s_at	1.78e-48	8.49e-50	16.9391	102.389	1.19065	MOB4	MOB family member 4, phocein
202041_s_at	1.86e-48	8.84e-50	16.9351	102.349	0.924173	FIBP	FGF1 intracellular binding protein
207243_s_at	1.91e-48	9.08e-50	16.9325	102.321	0.631419	CALM2	calmodulin 2
212345_s_at	2.02e-48	9.65e-50	16.9265	102.261	0.883763	CREB3L2	cAMP responsive element binding protein 3 like 2
48031_r_at	2.14e-48	1.02e-49	-16.9209	102.203	-1.00077	FAXDC2	fatty acid hydroxylase domain containing 2
218681_s_at	2.26e-48	1.08e-49	16.9155	102.148	1.10566	SDF2L1	stromal cell derived factor 2 like 1
210764_s_at	2.35e-48	1.12e-49	-16.9117	102.11	-2.0167	CYR61	cysteine rich angiogenic inducer 61
203693_s_at	2.36e-48	1.13e-49	16.9112	102.105	1.06617	E2F3	E2F transcription factor 3
213356_x_at	2.51e-48	1.2e-49	16.9051	102.042	0.585717	HNRNPA1P59///HNRNPA1P51///HNRNPA1P53///HNRNPA1P33///HNRNPA1P50///HNRNPA1P27///HNRNPA1P10///HNRNPA1P35///HNRNPA1P52///HNRNPA1P12///LOC642817///HNRNPA1P30///HNRNPA1P8///HNRNPA1P39///HNRNPA1P56///HNRNPA1P4///HNRNPA1L2///HNRNPA1	heterogeneous nuclear ribonucleoprotein A1 pseudogene 59///heterogeneous nuclear ribonucleoprotein A1 pseudogene 51///heterogeneous nuclear ribonucleoprotein A1 pseudogene 53///heterogeneous nuclear ribonucleoprotein A1 pseudogene 33///heterogeneous nuclear ribonucleoprotein A1 pseudogene 50///heterogeneous nuclear ribonucleoprotein A1 pseudogene 27///heterogeneous nuclear ribonucleoprotein A1 ps…
214728_x_at	2.55e-48	1.23e-49	16.9032	102.023	0.931317	SMARCA4	SWI/SNF related, matrix associated, actin dependent regulator of chromatin, subfamily a, member 4
204273_at	2.57e-48	1.24e-49	-16.9024	102.015	-1.46269	EDNRB	endothelin receptor type B
221488_s_at	2.64e-48	1.27e-49	16.8997	101.987	0.676283	CUTA	cutA divalent cation tolerance homolog
203854_at	2.71e-48	1.3e-49	-16.8972	101.962	-1.41903	CFI	complement factor I
202733_at	3.09e-48	1.49e-49	16.8843	101.83	1.42046	P4HA2	prolyl 4-hydroxylase subunit alpha 2
208883_at	3.27e-48	1.58e-49	16.8785	101.771	0.813505	UBR5	ubiquitin protein ligase E3 component n-recognin 5
206436_at	3.34e-48	1.61e-49	-16.8766	101.751	-0.751321	MPPED1	metallophosphoesterase domain containing 1
201303_at	3.36e-48	1.62e-49	16.8759	101.744	0.850229	EIF4A3	eukaryotic translation initiation factor 4A3
213528_at	3.48e-48	1.68e-49	16.8724	101.709	0.759453	METTL18	methyltransferase like 18
201516_at	3.59e-48	1.73e-49	16.8693	101.677	0.941297	SRM	spermidine synthase
215157_x_at	3.65e-48	1.77e-49	16.8674	101.658	0.801503	PABPC1	poly(A) binding protein cytoplasmic 1
212621_at	3.82e-48	1.85e-49	16.863	101.612	0.944324	NEMP1	nuclear envelope integral membrane protein 1
203521_s_at	4.27e-48	2.07e-49	16.852	101.501	0.808355	ZNF318	zinc finger protein 318
208688_x_at	4.34e-48	2.11e-49	16.8503	101.483	0.748673	EIF3B	eukaryotic translation initiation factor 3 subunit B
38487_at	4.5e-48	2.19e-49	-16.8466	101.445	-1.06113	STAB1	stabilin 1
211628_x_at	4.78e-48	2.32e-49	16.8407	101.385	0.514654	FTH1P5	ferritin heavy chain 1 pseudogene 5
203477_at	4.84e-48	2.36e-49	16.8393	101.372	1.72561	COL15A1	collagen type XV alpha 1 chain
213581_at	4.84e-48	2.36e-49	16.8392	101.371	1.11631	PDCD2	programmed cell death 2
204057_at	5.14e-48	2.51e-49	-16.8332	101.309	-0.997516	IRF8	interferon regulatory factor 8
200837_at	5.44e-48	2.65e-49	16.8277	101.253	0.823177	BCAP31	B-cell receptor-associated protein 31
210907_s_at	5.87e-48	2.87e-49	16.8201	101.176	0.906351	PDCD10	programmed cell death 10
218842_at	5.93e-48	2.9e-49	16.819	101.165	0.862012	RPAP3	RNA polymerase II associated protein 3
218391_at	6.02e-48	2.95e-49	16.8175	101.149	0.633707	SNF8	SNF8, ESCRT-II complex subunit
200020_at	6.14e-48	3.01e-49	16.8155	101.128	0.621131	TARDBP	TAR DNA binding protein
218316_at	6.73e-48	3.3e-49	16.8063	101.035	0.738168	TIMM9	translocase of inner mitochondrial membrane 9
200873_s_at	6.76e-48	3.32e-49	16.8059	101.031	0.701773	CCT8	chaperonin containing TCP1 subunit 8
200029_at	6.97e-48	3.42e-49	16.8028	101	0.50111	RPL19	ribosomal protein L19
201772_at	7.64e-48	3.75e-49	16.7938	100.907	1.25952	AZIN1	antizyme inhibitor 1
209613_s_at	7.68e-48	3.78e-49	-16.7931	100.9	-2.6615	ADH1B	alcohol dehydrogenase 1B (class I), beta polypeptide
219820_at	8.4e-48	4.14e-49	-16.7843	100.811	-1.11537	SLC6A16	solute carrier family 6 member 16
207218_at	8.7e-48	4.29e-49	-16.7808	100.775	-2.65544	F9	coagulation factor IX
205342_s_at	8.8e-48	4.34e-49	16.7795	100.762	2.23025	SULT1C2	sulfotransferase family 1C member 2
203957_at	9.6e-48	4.74e-49	16.7709	100.675	0.754209	E2F6	E2F transcription factor 6
201241_at	9.73e-48	4.81e-49	16.7695	100.66	0.584943	DDX1	DEAD/H-box helicase 1
221827_at	9.73e-48	4.82e-49	16.7694	100.659	1.02731	RBCK1	RANBP2-type and C3HC4-type zinc finger containing 1
200662_s_at	1.04e-47	5.13e-49	16.7633	100.596	1.02954	TOMM20	translocase of outer mitochondrial membrane 20
219188_s_at	1.05e-47	5.19e-49	-16.762	100.584	-1.22303	MACROD1	MACRO domain containing 1
200092_s_at	1.07e-47	5.32e-49	16.7596	100.56	0.415479	RPL37	ribosomal protein L37
217809_at	1.08e-47	5.37e-49	16.7588	100.551	0.975584	BZW2	basic leucine zipper and W2 domains 2
219363_s_at	1.08e-47	5.38e-49	16.7585	100.549	0.946686	MTERF3	mitochondrial transcription termination factor 3
202960_s_at	1.13e-47	5.65e-49	-16.7539	100.501	-1.1348	MUT	methylmalonyl-CoA mutase
217770_at	1.19e-47	5.91e-49	16.7493	100.455	0.797455	PIGT	phosphatidylinositol glycan anchor biosynthesis class T
202264_s_at	1.23e-47	6.13e-49	16.7458	100.419	0.72861	TOMM40	translocase of outer mitochondrial membrane 40
208699_x_at	1.25e-47	6.24e-49	16.744	100.4	1.57651	TKT	transketolase
218046_s_at	1.3e-47	6.48e-49	16.7404	100.364	0.920696	MRPS16	mitochondrial ribosomal protein S16
208931_s_at	1.31e-47	6.55e-49	16.7394	100.353	1.10381	ILF3	interleukin enhancer binding factor 3
202126_at	1.32e-47	6.59e-49	16.7387	100.347	1.02068	PRPF4B	pre-mRNA processing factor 4B
206085_s_at	1.36e-47	6.79e-49	-16.7358	100.317	-2.23303	CTH	cystathionine gamma-lyase
217970_s_at	1.37e-47	6.85e-49	16.735	100.309	0.74588	CNOT6	CCR4-NOT transcription complex subunit 6
209275_s_at	1.74e-47	8.73e-49	16.7112	100.067	1.02306	CLN3	CLN3, battenin
200949_x_at	1.81e-47	9.11e-49	16.707	100.024	0.581963	RPS20	ribosomal protein S20
216813_at	1.96e-47	9.83e-49	-16.6996	99.9484	-1.28824
211275_s_at	2.23e-47	1.12e-48	16.6867	99.817	1.26963	GYG1	glycogenin 1
44673_at	2.28e-47	1.15e-48	-16.6843	99.7932	-0.76282	SIGLEC1	sialic acid binding Ig like lectin 1
209172_s_at	2.49e-47	1.25e-48	16.6757	99.706	0.79065	CENPF	centromere protein F
217919_s_at	2.62e-47	1.32e-48	16.6708	99.6555	1.12238	MRPL42	mitochondrial ribosomal protein L42
204488_at	2.68e-47	1.35e-48	16.6682	99.6295	0.714312	DOLK	dolichol kinase
201583_s_at	2.71e-47	1.37e-48	16.6671	99.6186	1.01471	SEC23B	Sec23 homolog B, coat complex II component
221589_s_at	2.75e-47	1.39e-48	-16.6656	99.6027	-1.523	ALDH6A1	aldehyde dehydrogenase 6 family member A1
203182_s_at	2.87e-47	1.45e-48	16.6613	99.5593	0.817793	SRPK2	SRSF protein kinase 2
211501_s_at	3.08e-47	1.56e-48	16.6542	99.4871	0.826512	EIF3B	eukaryotic translation initiation factor 3 subunit B
201198_s_at	3.68e-47	1.87e-48	16.6368	99.3105	0.891478	PSMD1	proteasome 26S subunit, non-ATPase 1
210891_s_at	3.69e-47	1.87e-48	16.6363	99.3054	0.820187	GTF2IP1///GTF2I	general transcription factor IIi pseudogene 1///general transcription factor IIi
201432_at	3.97e-47	2.02e-48	-16.6291	99.2318	-1.18508	CAT	catalase
218497_s_at	4e-47	2.04e-48	16.6283	99.2233	0.788279	RNASEH1	ribonuclease H1
208952_s_at	4.2e-47	2.14e-48	16.6235	99.1748	0.794216	LARP4B	La ribonucleoprotein domain family member 4B
207621_s_at	4.71e-47	2.4e-48	-16.6121	99.0592	-1.45181	PEMT	phosphatidylethanolamine N-methyltransferase
219933_at	4.83e-47	2.46e-48	16.6097	99.0345	0.912646	GLRX2	glutaredoxin 2
200709_at	4.98e-47	2.54e-48	16.6066	99.0034	0.798022	FKBP1A	FK506 binding protein 1A
46256_at	5.03e-47	2.57e-48	-16.6056	98.9927	-0.916582	SPSB3	splA/ryanodine receptor domain and SOCS box containing 3
202847_at	5.05e-47	2.58e-48	-16.6049	98.986	-1.52409	PCK2	phosphoenolpyruvate carboxykinase 2, mitochondrial
220751_s_at	5.1e-47	2.61e-48	-16.604	98.9767	-1.43654	FAXDC2	fatty acid hydroxylase domain containing 2
210438_x_at	5.31e-47	2.72e-48	16.6	98.9356	0.850693	TROVE2	TROVE domain family member 2
219161_s_at	5.8e-47	2.97e-48	16.5912	98.847	1.28417	CKLF	chemokine like factor
218107_at	5.85e-47	3e-48	16.5902	98.8368	0.885993	WDR26	WD repeat domain 26
212129_at	5.88e-47	3.02e-48	16.5897	98.8318	0.806694	NIPA2	non imprinted in Prader-Willi/Angelman syndrome 2
205661_s_at	6.4e-47	3.29e-48	16.5813	98.7458	0.757696	FLAD1	flavin adenine dinucleotide synthetase 1
218133_s_at	6.85e-47	3.52e-48	16.5745	98.6767	0.729507	NIF3L1	NGG1 interacting factor 3 like 1
213941_x_at	7.16e-47	3.68e-48	16.5701	98.6321	0.507637	RPS7	ribosomal protein S7
219004_s_at	7.56e-47	3.89e-48	16.5647	98.5771	0.798109	MIS18A	MIS18 kinetochore protein A
212486_s_at	7.56e-47	3.9e-48	-16.5646	98.5766	-0.624129	FYN	FYN proto-oncogene, Src family tyrosine kinase
214853_s_at	8.06e-47	4.16e-48	16.5582	98.5117	0.942813	SHC1	SHC adaptor protein 1
204050_s_at	8.79e-47	4.54e-48	16.5496	98.4244	0.782061	CLTA	clathrin light chain A
211989_at	9.36e-47	4.84e-48	16.5433	98.3606	0.914768	SMARCE1	SWI/SNF related, matrix associated, actin dependent regulator of chromatin, subfamily e, member 1
206561_s_at	9.65e-47	4.99e-48	16.5403	98.3293	3.65269	AKR1B10	aldo-keto reductase family 1 member B10
212871_at	1.05e-46	5.43e-48	16.532	98.2458	0.69096	MAPKAPK5	mitogen-activated protein kinase-activated protein kinase 5
215563_s_at	1.09e-46	5.63e-48	-16.5286	98.2106	-1.36368	MST1L	macrophage stimulating 1 like
206344_at	1.09e-46	5.65e-48	-16.5281	98.2061	-1.15032	PON1	paraoxonase 1
205335_s_at	1.1e-46	5.71e-48	16.527	98.195	0.785614	SRP19	signal recognition particle 19
217916_s_at	1.16e-46	6.03e-48	16.5218	98.1422	0.947883	FAM49B	family with sequence similarity 49 member B
212335_at	1.2e-46	6.26e-48	16.5181	98.104	1.3825	GNS	glucosamine (N-acetyl)-6-sulfatase
207809_s_at	1.5e-46	7.83e-48	16.4961	97.8817	0.921613	ATP6AP1	ATPase H+ transporting accessory protein 1
210739_x_at	1.54e-46	8.01e-48	-16.4939	97.8591	-0.824635	SLC4A4	solute carrier family 4 member 4
206514_s_at	1.55e-46	8.1e-48	-16.4928	97.8473	-1.65042	CYP4F2///CYP4F3	cytochrome P450 family 4 subfamily F member 2///cytochrome P450 family 4 subfamily F member 3
210751_s_at	1.57e-46	8.21e-48	-16.4915	97.8343	-1.46413	RGN	regucalcin
209309_at	1.58e-46	8.28e-48	-16.4907	97.8259	-1.81416	AZGP1	alpha-2-glycoprotein 1, zinc-binding
212799_at	1.6e-46	8.37e-48	16.4896	97.8149	0.897673	STX6	syntaxin 6
202691_at	1.67e-46	8.71e-48	16.4856	97.7747	0.578126	SNRPD1	small nuclear ribonucleoprotein D1 polypeptide
203408_s_at	1.7e-46	8.93e-48	-16.4832	97.7507	-1.49723	SATB1	SATB homeobox 1
209612_s_at	1.72e-46	9.03e-48	-16.4821	97.7393	-2.53073	ADH1B	alcohol dehydrogenase 1B (class I), beta polypeptide
206571_s_at	1.75e-46	9.17e-48	16.4806	97.7238	1.0196	MAP4K4	mitogen-activated protein kinase kinase kinase kinase 4
201899_s_at	1.75e-46	9.18e-48	16.4805	97.7226	0.852907	UBE2A	ubiquitin conjugating enzyme E2 A
209814_at	1.87e-46	9.8e-48	-16.474	97.6574	-0.93255	ZNF330	zinc finger protein 330
205633_s_at	1.9e-46	1e-47	-16.472	97.6363	-1.40413	ALAS1	5'-aminolevulinate synthase 1
204931_at	1.92e-46	1.01e-47	-16.4711	97.6279	-0.568734	TCF21	transcription factor 21
206709_x_at	1.95e-46	1.03e-47	-16.4693	97.6096	-0.922034	GPT	glutamic--pyruvic transaminase
208051_s_at	1.96e-46	1.04e-47	16.4687	97.6032	1.04718	PAIP1	poly(A) binding protein interacting protein 1
200936_at	2.02e-46	1.07e-47	16.4656	97.5717	0.858442	RPL8	ribosomal protein L8
201025_at	2.11e-46	1.11e-47	16.4615	97.5301	0.650952	EIF5B	eukaryotic translation initiation factor 5B
204150_at	2.38e-46	1.26e-47	-16.4497	97.4103	-1.18507	STAB1	stabilin 1
218360_at	2.42e-46	1.28e-47	16.448	97.393	0.890014	RAB22A	RAB22A, member RAS oncogene family
219137_s_at	2.42e-46	1.28e-47	16.4476	97.3892	0.966537	MFF	mitochondrial fission factor
209642_at	2.49e-46	1.32e-47	16.4449	97.3622	0.980289	BUB1	BUB1 mitotic checkpoint serine/threonine kinase
201451_x_at	2.65e-46	1.4e-47	-16.4388	97.3005	-0.757203	RHEB	Ras homolog enriched in brain
219675_s_at	2.77e-46	1.47e-47	16.4344	97.255	1.05799	UXS1	UDP-glucuronate decarboxylase 1
201797_s_at	2.89e-46	1.53e-47	16.4301	97.2115	0.840424	VARS	valyl-tRNA synthetase
215380_s_at	2.9e-46	1.54e-47	16.4296	97.2069	0.81142	GGCT	gamma-glutamylcyclotransferase
218538_s_at	3.01e-46	1.6e-47	16.4258	97.1681	0.880644	MRS2	MRS2, magnesium transporter
217852_s_at	3.01e-46	1.6e-47	16.4256	97.1665	0.676638	ARL8B	ADP ribosylation factor like GTPase 8B
212918_at	3.07e-46	1.64e-47	16.4237	97.1469	0.933921	RECQL	RecQ like helicase
213562_s_at	3.11e-46	1.66e-47	16.4224	97.1343	1.26765	SQLE	squalene epoxidase
216194_s_at	3.51e-46	1.88e-47	16.4103	97.011	0.892576	TBCB	tubulin folding cofactor B
205690_s_at	3.76e-46	2.01e-47	16.4035	96.9426	0.80843	BUD31	BUD31 homolog
207820_at	3.85e-46	2.06e-47	-16.401	96.917	-2.18494	ADH1A	alcohol dehydrogenase 1A (class I), alpha polypeptide
201400_at	3.96e-46	2.12e-47	16.3982	96.8891	0.64858	PSMB3	proteasome subunit beta 3
218349_s_at	4.08e-46	2.19e-47	16.3952	96.8582	0.770672	ZWILCH	zwilch kinetochore protein
204866_at	4.09e-46	2.19e-47	16.395	96.8559	0.806292	JADE3	jade family PHD finger 3
202642_s_at	4.29e-46	2.3e-47	16.3902	96.8075	0.796995	TRRAP	transformation/transcription domain associated protein
201773_at	4.33e-46	2.32e-47	16.3892	96.7976	1.23073	ADNP	activity dependent neuroprotector homeobox
206024_at	4.41e-46	2.37e-47	-16.3874	96.7788	-3.18237	HPD	4-hydroxyphenylpyruvate dioxygenase
205355_at	4.55e-46	2.45e-47	-16.3842	96.7468	-1.45316	ACADSB	acyl-CoA dehydrogenase, short/branched chain
209194_at	4.74e-46	2.55e-47	16.3801	96.7051	0.968769	CETN2	centrin 2
217835_x_at	4.88e-46	2.63e-47	16.377	96.6742	0.764245	C20orf24	chromosome 20 open reading frame 24
219453_at	4.9e-46	2.65e-47	-16.3765	96.6686	-0.603576	KLHL36	kelch like family member 36
219713_at	4.96e-46	2.68e-47	-16.3753	96.6566	-0.537948	SHPK	sedoheptulokinase
205812_s_at	5.86e-46	3.16e-47	16.3589	96.4906	0.805954	TMED9	transmembrane p24 trafficking protein 9
214211_at	5.91e-46	3.19e-47	16.358	96.4813	0.997978	FTH1	ferritin heavy chain 1
211056_s_at	6.27e-46	3.39e-47	-16.3521	96.4213	-1.27452	SRD5A1	steroid 5 alpha-reductase 1
201697_s_at	6.67e-46	3.61e-47	16.3458	96.3581	1.08662	DNMT1	DNA (cytosine-5-)-methyltransferase 1
217737_x_at	6.73e-46	3.65e-47	16.3448	96.3482	0.671263	RTFDC1	replication termination factor 2 domain containing 1
210473_s_at	6.87e-46	3.73e-47	-16.3427	96.3268	-1.35997	ADGRA3	adhesion G protein-coupled receptor A3
200005_at	7.19e-46	3.9e-47	16.3382	96.2814	0.819333	EIF3D	eukaryotic translation initiation factor 3 subunit D
208022_s_at	7.3e-46	3.97e-47	-16.3367	96.2654	-1.415	CDC14B	cell division cycle 14B
215084_s_at	7.41e-46	4.03e-47	16.3351	96.2494	0.760594	LRRC42	leucine rich repeat containing 42
216696_s_at	7.41e-46	4.04e-47	-16.3349	96.2481	-1.52279	PRODH2	proline dehydrogenase 2
219553_at	7.84e-46	4.27e-47	16.3293	96.1913	0.952931	NME7	NME/NM23 family member 7
215330_at	8.22e-46	4.48e-47	-16.3246	96.1433	-1.04923	LINC-PINT	long intergenic non-protein coding RNA, p53 induced transcript
217718_s_at	9.22e-46	5.03e-47	16.3132	96.0279	0.578435	YWHAB	tyrosine 3-monooxygenase/tryptophan 5-monooxygenase activation protein beta
212825_at	9.57e-46	5.22e-47	16.3095	95.9908	0.89983	PAXIP1	PAX interacting protein 1
211963_s_at	1e-45	5.48e-47	16.3049	95.9439	0.964627	ARPC5	actin related protein 2/3 complex subunit 5
200638_s_at	1.04e-45	5.69e-47	16.3011	95.9056	1.43113	YWHAZ	tyrosine 3-monooxygenase/tryptophan 5-monooxygenase activation protein zeta
203462_x_at	1.12e-45	6.11e-47	16.2941	95.8348	0.825849	EIF3B	eukaryotic translation initiation factor 3 subunit B
204634_at	1.17e-45	6.43e-47	16.2891	95.7839	0.997161	NEK4	NIMA related kinase 4
200828_s_at	1.19e-45	6.5e-47	16.288	95.773	0.924189	ZNF207	zinc finger protein 207
209853_s_at	1.29e-45	7.09e-47	16.2794	95.686	0.685666	PSME3	proteasome activator subunit 3
219253_at	1.4e-45	7.67e-47	16.2717	95.6085	0.826408	TMEM185B	transmembrane protein 185B
213380_x_at	1.43e-45	7.84e-47	-16.2695	95.5863	-1.28291	MST1L	macrophage stimulating 1 like
212390_at	1.43e-45	7.89e-47	-16.269	95.5806	-1.09878	LOC727893///PDE4DIP	similar to phosphodiesterase 4D interacting protein (myomegalin)///phosphodiesterase 4D interacting protein
201508_at	1.54e-45	8.47e-47	-16.262	95.5097	-1.19574	IGFBP4	insulin like growth factor binding protein 4
214506_at	1.56e-45	8.58e-47	-16.2606	95.4962	-0.482357	GAGE2C///GAGE1	G antigen 2C///G antigen 1
200821_at	1.56e-45	8.59e-47	16.2606	95.4957	0.892357	LAMP2	lysosomal associated membrane protein 2
205627_at	1.59e-45	8.77e-47	-16.2585	95.4751	-1.46108	CDA	cytidine deaminase
210268_at	1.65e-45	9.09e-47	-16.255	95.439	-0.704061	NFX1	nuclear transcription factor, X-box binding 1
202187_s_at	1.71e-45	9.45e-47	16.2512	95.4008	0.95876	PPP2R5A	protein phosphatase 2 regulatory subunit B'alpha
201271_s_at	1.73e-45	9.57e-47	16.2499	95.3874	0.721742	RALY	RALY heterogeneous nuclear ribonucleoprotein
221769_at	1.85e-45	1.03e-46	-16.2431	95.3188	-0.736226	SPSB3	splA/ryanodine receptor domain and SOCS box containing 3
219119_at	2.06e-45	1.14e-46	16.2324	95.2112	0.846316	LSM8	LSM8 homolog, U6 small nuclear RNA associated
201963_at	2.09e-45	1.16e-46	-16.231	95.1967	-1.58708	ACSL1	acyl-CoA synthetase long-chain family member 1
201521_s_at	2.3e-45	1.28e-46	16.2213	95.0989	0.81523	NCBP2	nuclear cap binding protein subunit 2
200040_at	2.38e-45	1.32e-46	16.2179	95.0639	0.668552	KHDRBS1	KH RNA binding domain containing, signal transduction associated 1
201760_s_at	2.66e-45	1.48e-46	16.2072	94.9562	0.951579	WSB2	WD repeat and SOCS box containing 2
201672_s_at	3.09e-45	1.72e-46	16.1922	94.8045	0.848889	USP14	ubiquitin specific peptidase 14
218715_at	3.09e-45	1.72e-46	16.1922	94.8042	0.743067	UTP6	UTP6, small subunit processome component
211714_x_at	3.14e-45	1.75e-46	16.1906	94.788	0.977841	TUBB	tubulin beta class I
203593_at	3.4e-45	1.89e-46	16.1826	94.7081	0.953637	CD2AP	CD2 associated protein
209902_at	3.42e-45	1.91e-46	16.1818	94.6996	0.655092	LOC648152///ATR	similar to ataxia telangiectasia and Rad3 related protein///ATR serine/threonine kinase
206188_at	3.46e-45	1.93e-46	16.1808	94.689	0.774477	ZNF623	zinc finger protein 623
203142_s_at	3.46e-45	1.93e-46	16.1805	94.6869	0.877553	AP3B1	adaptor related protein complex 3 beta 1 subunit
209891_at	3.6e-45	2.01e-46	16.1765	94.6463	0.702031	SPC25	SPC25, NDC80 kinetochore complex component
213485_s_at	3.6e-45	2.02e-46	16.1764	94.6447	0.878335	ABCC10	ATP binding cassette subfamily C member 10
211557_x_at	3.72e-45	2.08e-46	-16.1732	94.6123	-1.18771	SLCO2B1	solute carrier organic anion transporter family member 2B1
214478_at	3.92e-45	2.2e-46	-16.168	94.56	-2.53368	SPP2	secreted phosphoprotein 2
209313_at	3.94e-45	2.21e-46	16.1673	94.5534	0.573258	GPN1	GPN-loop GTPase 1
219433_at	4.12e-45	2.32e-46	16.1628	94.5075	0.710974	BCOR	BCL6 corepressor
218915_at	4.15e-45	2.33e-46	16.1621	94.5002	0.713897	NF2	neurofibromin 2
211720_x_at	4.19e-45	2.36e-46	16.1611	94.4905	0.601528	RPLP0	ribosomal protein lateral stalk subunit P0
201726_at	4.26e-45	2.4e-46	16.1594	94.4737	0.792707	ELAVL1	ELAV like RNA binding protein 1
212556_at	4.36e-45	2.45e-46	16.157	94.4496	1.10902	SCRIB	scribbled planar cell polarity protein
201441_at	4.92e-45	2.78e-46	16.1449	94.3271	0.5771	COX6B1	cytochrome c oxidase subunit 6B1
206178_at	4.93e-45	2.78e-46	-16.1447	94.3247	-0.569212	PLA2G5	phospholipase A2 group V
203584_at	5.19e-45	2.93e-46	16.1395	94.272	1.02165	EMC2	ER membrane protein complex subunit 2
218429_s_at	5.22e-45	2.95e-46	-16.139	94.267	-0.932832	C19orf66	chromosome 19 open reading frame 66
207096_at	5.36e-45	3.03e-46	-16.1363	94.2398	-2.28964	SAA4	serum amyloid A4, constitutive
213293_s_at	5.41e-45	3.06e-46	-16.1352	94.229	-1.58405	TRIM22	tripartite motif containing 22
201592_at	5.78e-45	3.27e-46	16.1287	94.163	0.850626	EIF3H	eukaryotic translation initiation factor 3 subunit H
221746_at	6.38e-45	3.62e-46	16.1188	94.0635	0.575027	UBL4A	ubiquitin like 4A
200028_s_at	6.82e-45	3.87e-46	16.112	93.9954	0.536648	STARD7	StAR related lipid transfer domain containing 7
204880_at	7.64e-45	4.34e-46	-16.1008	93.8824	-0.975123	MGMT	O-6-methylguanine-DNA methyltransferase
212713_at	7.8e-45	4.43e-46	-16.0987	93.8605	-0.907934	MFAP4	microfibrillar associated protein 4
218640_s_at	7.92e-45	4.51e-46	16.0971	93.8448	1.10879	PLEKHF2	pleckstrin homology and FYVE domain containing 2
209237_s_at	8.1e-45	4.61e-46	-16.0948	93.8213	-0.988495	SLC23A2	solute carrier family 23 member 2
208868_s_at	8.67e-45	4.94e-46	-16.088	93.7526	-1.32466	GABARAPL1	GABA type A receptor associated protein like 1
216505_x_at	9.11e-45	5.2e-46	16.083	93.7029	0.698884	RPS10P4///RPS10P15///RPS10P3///RPS10P12///RPS10	ribosomal protein S10 pseudogene 4///ribosomal protein S10 pseudogene 15///ribosomal protein S10 pseudogene 3///ribosomal protein S10 pseudogene 12///ribosomal protein S10
201582_at	9.39e-45	5.36e-46	16.0799	93.6717	0.934486	SEC23B	Sec23 homolog B, coat complex II component
207554_x_at	9.59e-45	5.48e-46	-16.0778	93.6498	-0.484943	TBXA2R	thromboxane A2 receptor
210592_s_at	9.75e-45	5.57e-46	-16.0761	93.6332	-0.709034	SAT1	spermidine/spermine N1-acetyltransferase 1
217879_at	9.94e-45	5.69e-46	16.0741	93.6127	0.81422	CDC27	cell division cycle 27
203562_at	1.02e-44	5.85e-46	-16.0713	93.585	-0.75639	FEZ1	fasciculation and elongation protein zeta 1
208310_s_at	1.07e-44	6.12e-46	16.0669	93.5401	0.88265	CCZ1B///CCZ1	CCZ1 homolog B, vacuolar protein trafficking and biogenesis associated///CCZ1 homolog, vacuolar protein trafficking and biogenesis associated
211759_x_at	1.09e-44	6.25e-46	16.0647	93.5185	0.818057	TBCB	tubulin folding cofactor B
206119_at	1.16e-44	6.66e-46	-16.0584	93.455	-2.43927	BHMT	betaine--homocysteine S-methyltransferase
222145_at	1.17e-44	6.7e-46	-16.0579	93.4491	-0.709389
220239_at	1.17e-44	6.71e-46	16.0577	93.4474	0.78606	KLHL7	kelch like family member 7
211068_x_at	1.18e-44	6.8e-46	16.0564	93.4344	0.90721	FAM21D///FAM21C	family with sequence similarity 21, member D///family with sequence similarity 21 member C
213068_at	1.2e-44	6.92e-46	-16.0548	93.4179	-1.34	DPT	dermatopontin
215110_at	1.24e-44	7.12e-46	-16.0519	93.3894	-0.387388	MBL1P	mannose binding lectin 1, pseudogene
205201_at	1.29e-44	7.42e-46	-16.0478	93.3481	-0.520987	GLI3	GLI family zinc finger 3
218543_s_at	1.29e-44	7.44e-46	16.0475	93.3448	1.03725	PARP12	poly(ADP-ribose) polymerase family member 12
203830_at	1.38e-44	8e-46	16.0404	93.2732	0.727381	C17orf75	chromosome 17 open reading frame 75
200934_at	1.43e-44	8.27e-46	16.0371	93.2396	1.02067	DEK	DEK proto-oncogene
201144_s_at	1.44e-44	8.32e-46	16.0366	93.2343	0.750018	EIF2S1	eukaryotic translation initiation factor 2 subunit alpha
221647_s_at	1.48e-44	8.56e-46	16.0337	93.2056	0.548609	RIC8A	RIC8 guanine nucleotide exchange factor A
206949_s_at	1.63e-44	9.42e-46	16.0243	93.1104	0.934652	RUSC1	RUN and SH3 domain containing 1
201804_x_at	1.91e-44	1.1e-45	16.0085	92.9516	0.796072	TBCB	tubulin folding cofactor B
200014_s_at	1.91e-44	1.11e-45	16.008	92.9466	0.670992	HNRNPC	heterogeneous nuclear ribonucleoprotein C (C1/C2)
203564_at	1.94e-44	1.13e-45	16.0065	92.9315	0.85732	FANCG	Fanconi anemia complementation group G
209066_x_at	2.15e-44	1.25e-45	15.9963	92.829	0.568028	UQCRB	ubiquinol-cytochrome c reductase binding protein
218732_at	2.35e-44	1.37e-45	15.9875	92.7403	0.819136	PTRH2	peptidyl-tRNA hydrolase 2
212144_at	2.36e-44	1.37e-45	-15.9871	92.7366	-0.651444	SUN2	Sad1 and UNC84 domain containing 2
202382_s_at	2.39e-44	1.39e-45	15.9857	92.7217	0.980128	GNPDA1	glucosamine-6-phosphate deaminase 1
203302_at	2.5e-44	1.46e-45	15.9811	92.6762	0.952309	DCK	deoxycytidine kinase
214695_at	2.5e-44	1.46e-45	15.9811	92.6756	0.771775	UBAP2L	ubiquitin associated protein 2 like
217885_at	2.63e-44	1.53e-45	15.9761	92.6252	0.793024	IPO9	importin 9
214494_s_at	2.74e-44	1.6e-45	-15.9717	92.5811	-0.697781	SPG7	SPG7, paraplegin matrix AAA peptidase subunit
204223_at	2.83e-44	1.65e-45	-15.9685	92.5491	-1.21689	PRELP	proline and arginine rich end leucine rich repeat protein
205695_at	3.14e-44	1.84e-45	-15.9583	92.446	-3.09464	SDS	serine dehydratase
205167_s_at	3.14e-44	1.84e-45	15.9582	92.4455	0.713518	CDC25C	cell division cycle 25C
212923_s_at	3.16e-44	1.85e-45	-15.9573	92.4366	-0.898825	PXDC1	PX domain containing 1
221050_s_at	3.2e-44	1.88e-45	15.956	92.4233	0.736653	GTPBP2	GTP binding protein 2
213929_at	3.28e-44	1.92e-45	-15.9536	92.3992	-1.30288	EXPH5	exophilin 5
212592_at	3.35e-44	1.97e-45	-15.9515	92.3776	-2.10919	JCHAIN	joining chain of multimeric IgA and IgM
215165_x_at	3.35e-44	1.97e-45	15.9514	92.3771	0.744289	UMPS	uridine monophosphate synthetase
205339_at	3.35e-44	1.97e-45	15.9513	92.3757	0.722871	STIL	SCL/TAL1 interrupting locus
204231_s_at	3.63e-44	2.14e-45	-15.9431	92.2936	-0.970725	FAAH	fatty acid amide hydrolase
202238_s_at	3.68e-44	2.17e-45	-15.9417	92.2792	-2.70314	NNMT	nicotinamide N-methyltransferase
201036_s_at	3.81e-44	2.25e-45	-15.9382	92.2443	-1.08503	HADH	hydroxyacyl-CoA dehydrogenase
210959_s_at	3.83e-44	2.26e-45	-15.9376	92.2384	-1.4185	SRD5A1	steroid 5 alpha-reductase 1
212268_at	3.99e-44	2.36e-45	15.9336	92.1976	1.28357	SERPINB1	serpin family B member 1
204444_at	4.03e-44	2.38e-45	15.9324	92.1859	0.940043	KIF11	kinesin family member 11
202217_at	4.07e-44	2.41e-45	-15.9314	92.1754	-0.856542	C21orf33	chromosome 21 open reading frame 33
210125_s_at	4.1e-44	2.43e-45	15.9305	92.167	0.679866	BANF1	barrier to autointegration factor 1
202596_at	4.16e-44	2.46e-45	15.9292	92.1535	0.727226	ENSA	endosulfine alpha
205097_at	4.17e-44	2.47e-45	15.9287	92.1485	0.80688	SLC26A2	solute carrier family 26 member 2
206979_at	4.36e-44	2.59e-45	-15.9242	92.1032	-1.84105	C8B	complement component 8, beta polypeptide
213617_s_at	4.44e-44	2.63e-45	15.9225	92.086	0.870522	TPGS2	tubulin polyglutamylase complex subunit 2
209132_s_at	4.62e-44	2.75e-45	15.9184	92.0449	0.853267	COMMD4	COMM domain containing 4
201944_at	4.69e-44	2.79e-45	15.9168	92.0284	0.820083	HEXB	hexosaminidase subunit beta
213243_at	4.97e-44	2.96e-45	15.9111	91.9714	0.929724	VPS13B	vacuolar protein sorting 13 homolog B
208641_s_at	5.09e-44	3.03e-45	15.9085	91.9455	0.510471	RAC1	ras-related C3 botulinum toxin substrate 1 (rho family, small GTP binding protein Rac1)
200007_at	5.42e-44	3.23e-45	15.9023	91.8826	0.602153	SRP14	signal recognition particle 14
213890_x_at	5.44e-44	3.25e-45	15.9018	91.8777	0.512448	RPS16	ribosomal protein S16
200658_s_at	5.45e-44	3.25e-45	15.9017	91.8766	0.907216	PHB	prohibitin
215314_at	5.8e-44	3.47e-45	-15.8953	91.8125	-0.79495	ANK3	ankyrin 3, node of Ranvier (ankyrin G)
203075_at	5.88e-44	3.51e-45	15.894	91.799	0.974775	SMAD2	SMAD family member 2
201033_x_at	5.91e-44	3.53e-45	15.8934	91.7932	0.59543	RPLP0	ribosomal protein lateral stalk subunit P0
201833_at	6.13e-44	3.67e-45	15.8897	91.756	0.849417	HDAC2	histone deacetylase 2
63825_at	6.33e-44	3.79e-45	-15.8865	91.7239	-1.44748	ABHD2	abhydrolase domain containing 2
214220_s_at	6.74e-44	4.04e-45	15.8801	91.6597	0.630184	ALMS1	ALMS1, centrosome and basal body associated protein
217851_s_at	6.86e-44	4.12e-45	15.8783	91.6417	1.08532	PRELID3B	PRELI domain containing 3B
205614_x_at	7.48e-44	4.49e-45	-15.8696	91.5546	-1.15977	MST1	macrophage stimulating 1
212810_s_at	7.73e-44	4.64e-45	15.8663	91.5215	0.887139	SLC1A4	solute carrier family 1 member 4
206058_at	8.05e-44	4.84e-45	-15.8623	91.4805	-1.40058	SLC6A12	solute carrier family 6 member 12
220083_x_at	8.64e-44	5.2e-45	15.8551	91.4089	0.614012	UCHL5	ubiquitin C-terminal hydrolase L5
209484_s_at	8.66e-44	5.22e-45	15.8548	91.4058	0.812597	NSL1	NSL1, MIS12 kinetochore complex component
211491_at	8.71e-44	5.25e-45	-15.8542	91.3995	-0.41623	ADRA1A	adrenoceptor alpha 1A
203606_at	8.84e-44	5.33e-45	15.8526	91.3834	0.631328	NDUFS6	NADH:ubiquinone oxidoreductase subunit S6
203572_s_at	8.87e-44	5.35e-45	15.8522	91.3797	0.690053	TAF6	TATA-box binding protein associated factor 6
209841_s_at	8.91e-44	5.38e-45	-15.8517	91.3747	-0.535475	LRRN3	leucine rich repeat neuronal 3
201566_x_at	9e-44	5.44e-45	-15.8506	91.3636	-1.05308	ID2B///ID2	inhibitor of DNA binding 2B, HLH protein (pseudogene)///inhibitor of DNA binding 2, HLH protein
206449_s_at	9.02e-44	5.46e-45	-15.8503	91.3604	-0.915473	MASP1	mannan binding lectin serine peptidase 1
200618_at	9.19e-44	5.56e-45	15.8484	91.3414	0.738248	LASP1	LIM and SH3 protein 1
203967_at	9.73e-44	5.9e-45	15.8427	91.2835	0.958691	CDC6	cell division cycle 6
217834_s_at	1.03e-43	6.26e-45	15.8366	91.2232	1.01648	SYNCRIP	synaptotagmin binding cytoplasmic RNA interacting protein
205943_at	1.04e-43	6.29e-45	-15.8363	91.2193	-2.23118	TDO2	tryptophan 2,3-dioxygenase
207468_s_at	1.06e-43	6.43e-45	-15.834	91.1968	-0.756914	SFRP5	secreted frizzled related protein 5
211098_x_at	1.08e-43	6.55e-45	15.8323	91.1791	0.717366	TMCO1	transmembrane and coiled-coil domains 1
216640_s_at	1.09e-43	6.62e-45	15.8311	91.1679	1.17164	PDIA6	protein disulfide isomerase family A member 6
204240_s_at	1.12e-43	6.78e-45	15.8287	91.1438	0.892074	SMC2	structural maintenance of chromosomes 2
210428_s_at	1.14e-43	6.96e-45	15.8262	91.1186	0.875503	HGS	hepatocyte growth factor-regulated tyrosine kinase substrate
213168_at	1.24e-43	7.55e-45	15.8181	91.037	0.842606	SP3	Sp3 transcription factor
205326_at	1.3e-43	7.93e-45	-15.8132	90.9879	-0.693114	RAMP3	receptor (G protein-coupled) activity modifying protein 3
210013_at	1.3e-43	7.96e-45	-15.8129	90.9845	-1.74258	HPX	hemopexin
208131_s_at	1.34e-43	8.19e-45	-15.8101	90.9568	-1.3724	PTGIS	prostaglandin I2 (prostacyclin) synthase
214435_x_at	1.38e-43	8.44e-45	15.807	90.9259	1.00975	RALA	RALA Ras like proto-oncogene A
212973_at	1.46e-43	8.93e-45	15.8015	90.8702	0.764119	RPIA	ribose 5-phosphate isomerase A
209306_s_at	1.49e-43	9.1e-45	15.7997	90.8517	1.00884	SWAP70	SWAP switching B-cell complex 70kDa subunit
208856_x_at	1.59e-43	9.77e-45	15.7926	90.7812	0.595226	RPLP0	ribosomal protein lateral stalk subunit P0
203373_at	1.65e-43	1.01e-44	-15.7893	90.7482	-1.86262	SOCS2	suppressor of cytokine signaling 2
207332_s_at	1.66e-43	1.02e-44	15.7883	90.7377	1.2469	TFRC	transferrin receptor
221677_s_at	1.66e-43	1.02e-44	15.7882	90.7371	0.957104	DONSON	downstream neighbor of SON
209508_x_at	1.68e-43	1.03e-44	-15.7869	90.7236	-0.5569	CFLAR	CASP8 and FADD like apoptosis regulator
201247_at	1.74e-43	1.07e-44	15.7836	90.6907	0.814343	LOC105373045///SREBF2	uncharacterized LOC105373045///sterol regulatory element binding transcription factor 2
206955_at	1.77e-43	1.09e-44	-15.7817	90.6719	-0.765833	AQP7	aquaporin 7
220755_s_at	1.79e-43	1.1e-44	15.7807	90.6614	1.07594	C6orf48	chromosome 6 open reading frame 48
211733_x_at	1.81e-43	1.12e-44	-15.7792	90.6465	-0.896348	SCP2	sterol carrier protein 2
217837_s_at	1.93e-43	1.19e-44	15.773	90.5839	0.975397	CHMP3	charged multivesicular body protein 3
37022_at	1.93e-43	1.19e-44	-15.7727	90.5816	-0.570797	PRELP	proline and arginine rich end leucine rich repeat protein
212696_s_at	1.95e-43	1.21e-44	15.7717	90.5714	0.752212	RNF4	ring finger protein 4
203696_s_at	2.03e-43	1.25e-44	15.768	90.5341	0.717268	RFC2	replication factor C subunit 2
39763_at	2.04e-43	1.26e-44	-15.7671	90.5253	-1.54077	HPX	hemopexin
209259_s_at	2.12e-43	1.31e-44	15.7633	90.487	1.01835	SMC3	structural maintenance of chromosomes 3
204510_at	2.23e-43	1.38e-44	15.7584	90.4382	1.09364	CDC7	cell division cycle 7
219666_at	2.26e-43	1.4e-44	-15.7566	90.4202	-1.42735	MS4A6A	membrane spanning 4-domains A6A
202505_at	2.26e-43	1.4e-44	15.7566	90.4201	0.639623	SNRPB2	small nuclear ribonucleoprotein polypeptide B2
218698_at	2.35e-43	1.46e-44	15.7529	90.383	0.830184	APIP	APAF1 interacting protein
222158_s_at	2.38e-43	1.48e-44	15.7517	90.3702	1.0685	DESI2	desumoylating isopeptidase 2
213043_s_at	2.49e-43	1.55e-44	15.7468	90.321	0.552736	MED24	mediator complex subunit 24
212423_at	2.52e-43	1.57e-44	-15.7456	90.3094	-1.00974	ZCCHC24	zinc finger CCHC-type containing 24
205155_s_at	2.77e-43	1.72e-44	-15.7364	90.2167	-0.67104	SPTBN2	spectrin beta, non-erythrocytic 2
204003_s_at	2.8e-43	1.75e-44	15.735	90.2028	0.715687	NUPL2	nucleoporin like 2
221741_s_at	2.92e-43	1.82e-44	15.7307	90.1604	0.590391	YTHDF1	YTH N6-methyladenosine RNA binding protein 1
48030_i_at	3.12e-43	1.95e-44	-15.7241	90.0935	-0.759537	FAXDC2	fatty acid hydroxylase domain containing 2
205913_at	3.14e-43	1.96e-44	-15.7234	90.0866	-1.34768	PLIN1	perilipin 1
209586_s_at	3.15e-43	1.97e-44	15.7229	90.0823	0.995278	PRUNE1	prune exopolyphosphatase
214430_at	3.21e-43	2.01e-44	15.7211	90.0637	0.92472	GLA	galactosidase alpha
221203_s_at	3.22e-43	2.02e-44	15.7206	90.0587	0.746995	YEATS2	YEATS domain containing 2
220767_at	3.23e-43	2.02e-44	-15.7202	90.0551	-0.354737
219185_at	3.3e-43	2.07e-44	-15.718	90.033	-0.954532	SIRT5	sirtuin 5
201397_at	3.6e-43	2.26e-44	-15.7094	89.947	-1.27855	PHGDH	phosphoglycerate dehydrogenase
202557_at	3.61e-43	2.27e-44	15.709	89.9427	1.03878	HSPA13	heat shock protein family A (Hsp70) member 13
217959_s_at	3.65e-43	2.29e-44	15.7079	89.9318	0.99164	TRAPPC4	trafficking protein particle complex 4
212186_at	3.84e-43	2.41e-44	15.7028	89.88	1.03695	ACACA	acetyl-CoA carboxylase alpha
201585_s_at	3.93e-43	2.47e-44	15.7005	89.8571	0.699309	SFPQ	splicing factor proline and glutamine rich
204391_x_at	4.15e-43	2.61e-44	15.695	89.8027	0.876459	TRIM24	tripartite motif containing 24
217232_x_at	4.24e-43	2.67e-44	-15.6928	89.7807	-1.93732	HBB	hemoglobin subunit beta
214696_at	4.27e-43	2.69e-44	-15.692	89.7723	-1.01136	MIR22HG	MIR22 host gene
201754_at	4.37e-43	2.76e-44	15.6895	89.7474	0.651457	COX6C	cytochrome c oxidase subunit 6C
201237_at	4.74e-43	2.99e-44	15.6815	89.6675	0.845612	CAPZA2	capping actin protein of muscle Z-line alpha subunit 2
213616_at	4.76e-43	3e-44	15.681	89.662	0.764873	TPGS2	tubulin polyglutamylase complex subunit 2
200004_at	4.82e-43	3.05e-44	15.6796	89.6477	0.61242	EIF4G2	eukaryotic translation initiation factor 4 gamma 2
200024_at	5.1e-43	3.23e-44	15.6739	89.5913	0.879271	RPS5P8///RPS5	ribosomal protein S5 pseudogene 8///ribosomal protein S5
201565_s_at	5.6e-43	3.54e-44	-15.6647	89.4983	-1.11752	ID2	inhibitor of DNA binding 2, HLH protein
209253_at	5.94e-43	3.76e-44	-15.6586	89.4377	-0.656844	SORBS3	sorbin and SH3 domain containing 3
209464_at	6.12e-43	3.88e-44	15.6556	89.4077	0.607982	AURKB	aurora kinase B
210142_x_at	6.2e-43	3.93e-44	15.6543	89.3942	0.615548	FLOT1	flotillin 1
211928_at	6.28e-43	3.99e-44	15.6529	89.3802	0.77134	DYNC1H1	dynein cytoplasmic 1 heavy chain 1
218968_s_at	6.31e-43	4.01e-44	15.6523	89.3745	0.852478	ZFP64	ZFP64 zinc finger protein
212320_at	6.52e-43	4.14e-44	15.649	89.342	0.912317	TUBB	tubulin beta class I
205404_at	7.1e-43	4.51e-44	-15.6405	89.2569	-2.91918	HSD11B1	hydroxysteroid 11-beta dehydrogenase 1
221761_at	7.27e-43	4.63e-44	15.6381	89.232	1.01631	ADSS	adenylosuccinate synthase
213027_at	7.66e-43	4.88e-44	15.6328	89.1793	0.925593	TROVE2	TROVE domain family member 2
219258_at	7.66e-43	4.88e-44	15.6327	89.1782	0.75215	TIPIN	TIMELESS interacting protein
213301_x_at	7.88e-43	5.03e-44	15.6298	89.1494	1.02826	TRIM24	tripartite motif containing 24
218343_s_at	8.33e-43	5.31e-44	15.6243	89.0944	0.729295	GTF3C3	general transcription factor IIIC subunit 3
201968_s_at	8.93e-43	5.7e-44	-15.6173	89.0239	-1.10839	PGM1	phosphoglucomutase 1
212402_at	9.02e-43	5.77e-44	-15.6161	89.0126	-1.17015	ZC3H13	zinc finger CCCH-type containing 13
208852_s_at	9.25e-43	5.92e-44	15.6136	88.9869	1.25971	CANX	calnexin
218514_at	9.54e-43	6.11e-44	15.6104	88.9556	0.748234	SMG8	SMG8, nonsense mediated mRNA decay factor
215689_s_at	9.79e-43	6.27e-44	-15.6078	88.9293	-1.16707	SHBG	sex hormone binding globulin
208327_at	9.92e-43	6.36e-44	-15.6064	88.9152	-0.773472	CYP2A13	cytochrome P450 family 2 subfamily A member 13
206976_s_at	1.01e-42	6.45e-44	15.605	88.9016	1.0462	HSPH1	heat shock protein family H (Hsp110) member 1
200950_at	1.03e-42	6.63e-44	15.6022	88.8732	0.96713	ARPC1A	actin related protein 2/3 complex subunit 1A
213599_at	1.06e-42	6.79e-44	15.5999	88.8497	0.855592	OIP5	Opa interacting protein 5
212846_at	1.07e-42	6.85e-44	15.5989	88.8406	0.827839	RRP1B	ribosomal RNA processing 1B
211972_x_at	1.09e-42	6.99e-44	15.597	88.8208	0.613754	RPLP0	ribosomal protein lateral stalk subunit P0
211219_s_at	1.18e-42	7.58e-44	-15.589	88.7409	-0.427734	LHX2	LIM homeobox 2
208056_s_at	1.19e-42	7.69e-44	-15.5875	88.7266	-0.396796	CBFA2T3	CBFA2/RUNX1 translocation partner 3
217013_at	1.2e-42	7.71e-44	-15.5872	88.7233	-0.617014	AZGP1P1	alpha-2-glycoprotein 1, zinc-binding pseudogene 1
212021_s_at	1.22e-42	7.89e-44	15.5849	88.7	0.776333	MKI67	marker of proliferation Ki-67
208880_s_at	1.4e-42	9.02e-44	15.5716	88.5671	0.694558	PRPF6	pre-mRNA processing factor 6
217768_at	1.5e-42	9.67e-44	15.5647	88.498	0.604658	C14orf166	chromosome 14 open reading frame 166
211696_x_at	1.52e-42	9.83e-44	-15.563	88.4816	-1.98081	HBB	hemoglobin subunit beta
209085_x_at	1.64e-42	1.06e-43	15.5555	88.4063	0.878856	RFC1	replication factor C subunit 1
216593_s_at	1.66e-42	1.07e-43	15.5542	88.393	0.869263	PIGC	phosphatidylinositol glycan anchor biosynthesis class C
200726_at	1.75e-42	1.13e-43	15.549	88.3411	0.799918	PPP1CC	protein phosphatase 1 catalytic subunit gamma
200046_at	1.8e-42	1.16e-43	15.5462	88.313	0.772273	DAD1	defender against cell death 1
202465_at	1.81e-42	1.17e-43	-15.5455	88.3068	-1.61491	PCOLCE	procollagen C-endopeptidase enhancer
200986_at	1.81e-42	1.18e-43	-15.5452	88.303	-1.16072	SERPING1	serpin family G member 1
217778_at	1.94e-42	1.26e-43	15.5385	88.2364	0.674774	SLC39A1	solute carrier family 39 member 1
202396_at	2e-42	1.3e-43	15.5353	88.2045	0.828874	TCERG1	transcription elongation regulator 1
205222_at	2.03e-42	1.32e-43	-15.5337	88.1889	-1.54892	EHHADH	enoyl-CoA, hydratase/3-hydroxyacyl CoA dehydrogenase
208754_s_at	2.03e-42	1.32e-43	15.5337	88.1885	1.14733	NAP1L1	nucleosome assembly protein 1 like 1
218688_at	2.1e-42	1.37e-43	-15.5303	88.1545	-1.55493	TKFC	triokinase and FMN cyclase
212132_at	2.1e-42	1.37e-43	15.5301	88.152	0.741774	LSM14A	LSM14A, mRNA processing body assembly factor
203473_at	2.13e-42	1.39e-43	-15.5286	88.1378	-1.29931	SLCO2B1	solute carrier organic anion transporter family member 2B1
201894_s_at	2.14e-42	1.4e-43	15.528	88.1312	0.767306	SSR1	signal sequence receptor subunit 1
211060_x_at	2.15e-42	1.41e-43	15.5274	88.1255	0.847326	GPAA1	glycosylphosphatidylinositol anchor attachment 1
201429_s_at	2.16e-42	1.41e-43	15.5271	88.1223	0.36957	RPL37A///PLK1	ribosomal protein L37a///polo like kinase 1
216320_x_at	2.2e-42	1.44e-43	-15.5252	88.1034	-1.17	MST1	macrophage stimulating 1
218709_s_at	2.29e-42	1.5e-43	15.521	88.062	0.76178	IFT52	intraflagellar transport 52
209596_at	2.31e-42	1.52e-43	-15.5199	88.0507	-1.37347	MXRA5	matrix remodeling associated 5
203355_s_at	2.47e-42	1.62e-43	-15.5132	87.9834	-1.518	PSD3	pleckstrin and Sec7 domain containing 3
218699_at	2.54e-42	1.67e-43	15.5104	87.9561	1.06728	RAB29	RAB29, member RAS oncogene family
208964_s_at	2.59e-42	1.7e-43	15.5084	87.9356	1.89336	FADS1	fatty acid desaturase 1
218257_s_at	2.71e-42	1.78e-43	15.5038	87.8895	0.719402	UGGT1	UDP-glucose glycoprotein glucosyltransferase 1
201145_at	2.73e-42	1.79e-43	15.5032	87.8836	0.786227	HAX1	HCLS1 associated protein X-1
205079_s_at	2.75e-42	1.81e-43	-15.5023	87.8745	-1.40892	MPDZ	multiple PDZ domain crumbs cell polarity complex component
216863_s_at	2.91e-42	1.92e-43	15.4965	87.8168	0.66018	MORC2	MORC family CW-type zinc finger 2
202265_at	2.98e-42	1.96e-43	15.4942	87.7937	0.752682	BMI1	BMI1 proto-oncogene, polycomb ring finger
212072_s_at	3.05e-42	2.01e-43	15.4918	87.7696	0.854615	CSNK2A1	casein kinase 2 alpha 1
205761_s_at	3.47e-42	2.29e-43	15.4787	87.6393	0.711054	DUS4L	dihydrouridine synthase 4 like
217815_at	3.5e-42	2.31e-43	15.4778	87.6302	0.762018	SUPT16H	SPT16 homolog, facilitates chromatin remodeling subunit
216457_s_at	3.51e-42	2.32e-43	15.4776	87.6279	0.733033	SF3A1	splicing factor 3a subunit 1
201569_s_at	3.54e-42	2.34e-43	15.4765	87.6174	0.859021	SAMM50	SAMM50 sorting and assembly machinery component
218069_at	3.79e-42	2.51e-43	15.4696	87.5489	0.676072	DCTPP1	dCTP pyrophosphatase 1
219649_at	3.88e-42	2.57e-43	15.4674	87.5263	0.902838	ALG6	ALG6, alpha-1,3-glucosyltransferase
200966_x_at	3.9e-42	2.58e-43	15.4667	87.52	1.10204	ALDOA	aldolase, fructose-bisphosphate A
208394_x_at	3.9e-42	2.58e-43	15.4667	87.5192	0.79896	ESM1	endothelial cell specific molecule 1
208794_s_at	3.94e-42	2.61e-43	15.4656	87.5085	0.883428	SMARCA4	SWI/SNF related, matrix associated, actin dependent regulator of chromatin, subfamily a, member 4
212058_at	3.98e-42	2.64e-43	15.4645	87.4974	0.884748	U2SURP	U2 snRNP associated SURP domain containing
209135_at	4.17e-42	2.76e-43	15.4599	87.4518	1.21231	ASPH	aspartate beta-hydroxylase
215177_s_at	4.43e-42	2.94e-43	15.4537	87.3898	1.26598	ITGA6	integrin subunit alpha 6
205075_at	4.6e-42	3.06e-43	-15.4499	87.3515	-1.33407	SERPINF2	serpin family F member 2
221008_s_at	4.73e-42	3.15e-43	-15.447	87.3231	-2.52462	ETNPPL	ethanolamine-phosphate phospho-lyase
213405_at	4.91e-42	3.27e-43	15.4432	87.2847	0.89307	RAB22A	RAB22A, member RAS oncogene family
220032_at	5.04e-42	3.35e-43	-15.4406	87.2592	-0.839933	CPED1	cadherin like and PC-esterase domain containing 1
202798_at	5.09e-42	3.4e-43	-15.4394	87.2473	-0.937513	SEC24B	SEC24 homolog B, COPII coat complex component
202338_at	5.14e-42	3.43e-43	15.4384	87.2376	0.78	TK1	thymidine kinase 1
214328_s_at	5.74e-42	3.83e-43	15.4273	87.1264	0.608028	HSP90AA1	heat shock protein 90 alpha family class A member 1
218104_at	5.88e-42	3.92e-43	15.425	87.1032	0.734314	TEX10	testis expressed 10
202233_s_at	5.98e-42	4e-43	15.4231	87.085	0.784654	UQCRH	ubiquinol-cytochrome c reductase hinge protein
216977_x_at	5.99e-42	4.01e-43	15.4229	87.0828	0.839818	SNRPA1	small nuclear ribonucleoprotein polypeptide A'
218184_at	5.99e-42	4.01e-43	15.4229	87.0822	0.749572	TULP4	tubby like protein 4
219913_s_at	6.19e-42	4.14e-43	15.4195	87.0486	0.917109	CRNKL1	crooked neck pre-mRNA splicing factor 1
202185_at	6.54e-42	4.38e-43	15.4139	86.9934	0.71812	PLOD3	procollagen-lysine,2-oxoglutarate 5-dioxygenase 3
201549_x_at	7.01e-42	4.7e-43	15.407	86.9238	1.16541	KDM5B	lysine demethylase 5B
203692_s_at	7.01e-42	4.7e-43	15.4069	86.9227	0.616809	E2F3	E2F transcription factor 3
202212_at	7.11e-42	4.77e-43	15.4055	86.9088	0.660432	PES1	pescadillo ribosomal biogenesis factor 1
218966_at	7.28e-42	4.89e-43	15.403	86.8841	1.01109	MYO5C	myosin VC
221691_x_at	7.29e-42	4.9e-43	15.4027	86.8813	0.967558	NPM1	nucleophosmin
201554_x_at	7.42e-42	4.99e-43	15.4009	86.863	1.11739	GYG1	glycogenin 1
218783_at	7.76e-42	5.23e-43	15.3963	86.8178	0.808869	INTS7	integrator complex subunit 7
201807_at	8.05e-42	5.42e-43	15.3927	86.7815	0.759808	VPS26A	VPS26, retromer complex component A
205830_at	8.31e-42	5.6e-43	15.3894	86.7486	1.6067	CLGN	calmegin
213572_s_at	8.52e-42	5.74e-43	15.3869	86.7236	1.14665	SERPINB1	serpin family B member 1
214687_x_at	9.32e-42	6.29e-43	15.3778	86.6335	1.05471	ALDOA	aldolase, fructose-bisphosphate A
206385_s_at	9.58e-42	6.47e-43	-15.375	86.6054	-1.66029	ANK3	ankyrin 3, node of Ranvier (ankyrin G)
214283_at	1.03e-41	6.94e-43	15.368	86.536	0.803471	TMEM97	transmembrane protein 97
200856_x_at	1.04e-41	7.03e-43	-15.3667	86.5228	-0.822455	NCOR1P1///NCOR1	nuclear receptor corepressor 1 pseudogene 1///nuclear receptor corepressor 1
213261_at	1.12e-41	7.61e-43	-15.3588	86.4439	-0.653206	TRANK1	tetratricopeptide repeat and ankyrin repeat containing 1
222105_s_at	1.13e-41	7.65e-43	15.3582	86.4379	0.576807	NKIRAS2	NFKB inhibitor interacting Ras like 2
209019_s_at	1.13e-41	7.68e-43	-15.3579	86.4349	-0.905641	PINK1	PTEN induced putative kinase 1
202461_at	1.16e-41	7.84e-43	15.3558	86.4144	0.67234	EIF2B2	eukaryotic translation initiation factor 2B subunit beta
207874_s_at	1.19e-41	8.11e-43	-15.3524	86.3808	-2.48035	CFHR4	complement factor H related 4
204844_at	1.27e-41	8.62e-43	-15.3463	86.3197	-1.47407	ENPEP	glutamyl aminopeptidase
203820_s_at	1.29e-41	8.75e-43	15.3448	86.3044	1.91954	IGF2BP3	insulin like growth factor 2 mRNA binding protein 3
219231_at	1.29e-41	8.78e-43	15.3445	86.3015	0.718302	TGS1	trimethylguanosine synthase 1
208855_s_at	1.31e-41	8.93e-43	15.3428	86.2848	0.902194	STK24	serine/threonine kinase 24
218710_at	1.4e-41	9.54e-43	15.3362	86.2191	0.665021	TTC27	tetratricopeptide repeat domain 27
202381_at	1.41e-41	9.61e-43	15.3354	86.2108	1.4832	ADAM9	ADAM metallopeptidase domain 9
219083_at	1.43e-41	9.72e-43	15.3343	86.1999	0.667323	SHQ1	SHQ1, H/ACA ribonucleoprotein assembly factor
200741_s_at	1.44e-41	9.8e-43	15.3335	86.1921	0.534996	RPS27	ribosomal protein S27
211764_s_at	1.44e-41	9.8e-43	15.3335	86.1916	0.766028	UBE2D1	ubiquitin conjugating enzyme E2 D1
209654_at	1.56e-41	1.07e-42	15.3249	86.1064	0.771012	ICE1	interactor of little elongation complex ELL subunit 1
51146_at	1.6e-41	1.09e-42	-15.3225	86.0831	-0.724103	PIGV///GFRA1	phosphatidylinositol glycan anchor biosynthesis class V///GDNF family receptor alpha 1
202268_s_at	1.65e-41	1.13e-42	15.3194	86.0517	0.819717	NAE1	NEDD8 activating enzyme E1 subunit 1
202939_at	1.65e-41	1.13e-42	15.3191	86.0488	0.745448	ZMPSTE24	zinc metallopeptidase STE24
212240_s_at	1.67e-41	1.14e-42	-15.3182	86.0402	-1.30985	PIK3R1	phosphoinositide-3-kinase regulatory subunit 1
221572_s_at	1.68e-41	1.15e-42	15.3172	86.0298	0.641247	SLC26A6	solute carrier family 26 member 6
221483_s_at	1.71e-41	1.17e-42	15.3158	86.0158	0.621136	ARPP19	cAMP regulated phosphoprotein 19
213101_s_at	1.72e-41	1.18e-42	15.3148	86.0058	0.729831	ACTR3	ARP3 actin related protein 3 homolog
212133_at	1.72e-41	1.18e-42	15.3146	86.0036	0.564712	NIPA2	non imprinted in Prader-Willi/Angelman syndrome 2
214097_at	1.81e-41	1.24e-42	15.3097	85.9555	1.08519	RPS21	ribosomal protein S21
220085_at	1.82e-41	1.25e-42	15.3089	85.9476	1.04245	HELLS	helicase, lymphoid-specific
203571_s_at	1.82e-41	1.25e-42	-15.3088	85.9464	-1.7328	ADIRF	adipogenesis regulatory factor
203715_at	1.83e-41	1.26e-42	15.3085	85.9433	1.02367	TBCE	tubulin folding cofactor E
203566_s_at	1.83e-41	1.26e-42	-15.308	85.9389	-1.33311	AGL	amylo-alpha-1, 6-glucosidase, 4-alpha-glucanotransferase
200723_s_at	1.89e-41	1.31e-42	15.3048	85.9062	0.963175	CAPRIN1	cell cycle associated protein 1
221436_s_at	2.01e-41	1.38e-42	15.2989	85.8481	0.704644	CDCA3	cell division cycle associated 3
210609_s_at	2.03e-41	1.4e-42	15.2976	85.8353	1.40002	TP53I3	tumor protein p53 inducible protein 3
207832_at	2.03e-41	1.4e-42	-15.2976	85.8349	-0.448655	BAIAP2	BAI1 associated protein 2
202602_s_at	2.05e-41	1.41e-42	15.2968	85.8266	0.893952	HTATSF1	HIV-1 Tat specific factor 1
208864_s_at	2.11e-41	1.46e-42	15.2937	85.7965	0.871178	TXN	thioredoxin
220037_s_at	2.14e-41	1.48e-42	-15.292	85.7793	-0.875126	LYVE1	lymphatic vessel endothelial hyaluronan receptor 1
203025_at	2.16e-41	1.5e-42	15.2911	85.7703	0.720517	NAA10	N(alpha)-acetyltransferase 10, NatA catalytic subunit
203091_at	2.21e-41	1.53e-42	15.2889	85.748	0.647798	FUBP1	far upstream element binding protein 1
212270_x_at	2.23e-41	1.55e-42	15.2876	85.7357	0.658005	RPL17	ribosomal protein L17
208778_s_at	2.25e-41	1.56e-42	15.2868	85.7276	0.856013	TCP1	t-complex 1
201676_x_at	2.41e-41	1.67e-42	15.2799	85.6591	0.633694	PSMA1	proteasome subunit alpha 1
212147_at	2.52e-41	1.75e-42	15.2752	85.6123	0.596634	SMG5	SMG5, nonsense mediated mRNA decay factor
202141_s_at	2.62e-41	1.82e-42	15.2713	85.573	0.769473	COPS8	COP9 signalosome subunit 8
217836_s_at	2.7e-41	1.88e-42	15.2683	85.5435	0.854018	YY1AP1	YY1 associated protein 1
218314_s_at	2.74e-41	1.91e-42	15.2668	85.5288	0.620842	C11orf57	chromosome 11 open reading frame 57
205345_at	2.87e-41	2e-42	15.2619	85.4804	0.916653	BARD1	BRCA1 associated RING domain 1
209116_x_at	2.99e-41	2.09e-42	-15.2579	85.4399	-2.10425	HBB	hemoglobin subunit beta
212816_s_at	3.1e-41	2.17e-42	-15.2541	85.4025	-1.56418	CBS	cystathionine-beta-synthase
218189_s_at	3.11e-41	2.17e-42	15.2538	85.3991	0.762912	NANS	N-acetylneuraminate synthase
210680_s_at	3.25e-41	2.27e-42	-15.2495	85.3564	-0.953487	MASP1	mannan binding lectin serine peptidase 1
204067_at	3.32e-41	2.32e-42	-15.2471	85.3331	-0.945527	SUOX	sulfite oxidase
201618_x_at	3.42e-41	2.39e-42	15.244	85.3022	0.914218	GPAA1	glycosylphosphatidylinositol anchor attachment 1
213695_at	3.47e-41	2.43e-42	-15.2425	85.2874	-1.69126	PON3	paraoxonase 3
200607_s_at	3.52e-41	2.47e-42	15.241	85.2724	1.35267	RAD21	RAD21 cohesin complex component
212165_at	3.53e-41	2.47e-42	15.2407	85.2697	0.912124	TMEM183A	transmembrane protein 183A
205849_s_at	3.54e-41	2.48e-42	15.2405	85.2677	0.550809	UQCRB	ubiquinol-cytochrome c reductase binding protein
208684_at	3.59e-41	2.52e-42	15.2391	85.253	0.845091	COPA	coatomer protein complex subunit alpha
219192_at	3.79e-41	2.66e-42	15.2335	85.1976	0.973346	UBAP2	ubiquitin associated protein 2
207396_s_at	3.87e-41	2.72e-42	15.2314	85.1767	0.687555	ALG3	ALG3, alpha-1,3- mannosyltransferase
206809_s_at	4e-41	2.81e-42	15.2279	85.1419	0.681192	HNRNPA3///HNRNPA3P1	heterogeneous nuclear ribonucleoprotein A3///heterogeneous nuclear ribonucleoprotein A3 pseudogene 1
217897_at	4.35e-41	3.06e-42	-15.2194	85.0579	-0.79802	FXYD6	FXYD domain containing ion transport regulator 6
212474_at	4.38e-41	3.08e-42	15.2188	85.0516	0.93306	AVL9	AVL9 cell migration associated
209644_x_at	4.43e-41	3.12e-42	15.2175	85.0391	1.21807	CDKN2A	cyclin dependent kinase inhibitor 2A
202811_at	4.47e-41	3.15e-42	15.2166	85.0302	0.660742	STAMBP	STAM binding protein
204589_at	4.5e-41	3.18e-42	15.2157	85.0213	0.976849	NUAK1	NUAK family kinase 1
211746_x_at	4.64e-41	3.27e-42	15.2127	84.9914	0.615856	PSMA1	proteasome subunit alpha 1
201652_at	4.8e-41	3.39e-42	15.2093	84.9573	0.86173	COPS5	COP9 signalosome subunit 5
53720_at	4.81e-41	3.4e-42	-15.2089	84.9534	-0.990692	C19orf66	chromosome 19 open reading frame 66
221230_s_at	5.15e-41	3.64e-42	15.2019	84.8843	0.908792	ARID4B	AT-rich interaction domain 4B
201475_x_at	5.83e-41	4.13e-42	15.1895	84.7605	0.717059	MARS	methionyl-tRNA synthetase
201758_at	5.83e-41	4.13e-42	15.1894	84.76	0.722499	TSG101	tumor susceptibility 101
200016_x_at	6.04e-41	4.28e-42	15.1859	84.7251	0.661927	HNRNPA1	heterogeneous nuclear ribonucleoprotein A1
221830_at	6.45e-41	4.57e-42	15.1792	84.6592	1.22608	RAP2A	RAP2A, member of RAS oncogene family
202908_at	6.6e-41	4.68e-42	15.1768	84.6354	0.873267	WFS1	wolframin ER transmembrane glycoprotein
201786_s_at	6.66e-41	4.72e-42	15.1759	84.6262	0.680073	ADAR	adenosine deaminase, RNA specific
213627_at	6.85e-41	4.86e-42	15.173	84.5974	0.636411	MAGED2	MAGE family member D2
202237_at	7.06e-41	5.02e-42	-15.1699	84.5662	-2.44496	NNMT	nicotinamide N-methyltransferase
208660_at	7.21e-41	5.12e-42	15.1677	84.5451	0.75782	CS	citrate synthase
209536_s_at	7.33e-41	5.21e-42	15.166	84.5274	0.811577	EHD4	EH domain containing 4
207977_s_at	8.47e-41	6.03e-42	-15.1514	84.3825	-0.829902	DPT	dermatopontin
207256_at	8.77e-41	6.25e-42	-15.1478	84.3472	-2.10003	MBL2	mannose binding lectin 2
200610_s_at	9.42e-41	6.71e-42	15.1406	84.276	0.670322	NCL	nucleolin
209627_s_at	9.55e-41	6.81e-42	15.1391	84.2611	0.872697	OSBPL3	oxysterol binding protein like 3
201049_s_at	9.72e-41	6.93e-42	15.1373	84.2437	0.574589	RPS18	ribosomal protein S18
201818_at	1e-40	7.16e-42	15.1342	84.2121	1.24184	LPCAT1	lysophosphatidylcholine acyltransferase 1
217850_at	1.02e-40	7.3e-42	15.1322	84.1925	0.944179	GNL3	G protein nucleolar 3
212807_s_at	1.02e-40	7.32e-42	15.1319	84.1897	0.868491	SORT1	sortilin 1
209026_x_at	1.12e-40	7.99e-42	15.1231	84.1021	0.954184	TUBB	tubulin beta class I
203790_s_at	1.12e-40	8.04e-42	-15.1225	84.0965	-1.47674	RIDA	reactive intermediate imine deaminase A homolog
44783_s_at	1.14e-40	8.15e-42	15.1211	84.0823	1.25872	HEY1	hes related family bHLH transcription factor with YRPW motif 1
202845_s_at	1.14e-40	8.16e-42	15.121	84.0814	0.68206	RALBP1	ralA binding protein 1
205141_at	1.17e-40	8.38e-42	-15.1184	84.0555	-1.69693	RNASE4///ANG	ribonuclease A family member 4///angiogenin
209976_s_at	1.19e-40	8.54e-42	-15.1165	84.0366	-3.1317	CYP2E1	cytochrome P450 family 2 subfamily E member 1
207537_at	1.29e-40	9.3e-42	-15.1079	83.9517	-1.41563	PFKFB1	6-phosphofructo-2-kinase/fructose-2,6-biphosphatase 1
212537_x_at	1.34e-40	9.63e-42	15.1044	83.9171	0.656358	RPL17	ribosomal protein L17
208955_at	1.34e-40	9.66e-42	15.104	83.9134	0.765231	DUT	deoxyuridine triphosphatase
202862_at	1.43e-40	1.03e-41	-15.098	83.8536	-1.13738	FAH	fumarylacetoacetate hydrolase
200082_s_at	1.43e-40	1.03e-41	15.098	83.8536	0.644287	RPS7P11///RPS7	ribosomal protein S7 pseudogene 11///ribosomal protein S7
204608_at	1.46e-40	1.05e-41	-15.0954	83.8282	-1.28146	ASL	argininosuccinate lyase
210272_at	1.46e-40	1.05e-41	-15.0953	83.8271	-2.06945	CYP2B7P	cytochrome P450 family 2 subfamily B member 7, pseudogene
218045_x_at	1.48e-40	1.07e-41	-15.094	83.8136	-0.927679	PTMS	parathymosin
209455_at	1.51e-40	1.09e-41	15.092	83.794	0.743007	FBXW11	F-box and WD repeat domain containing 11
221514_at	1.56e-40	1.13e-41	15.0885	83.7596	0.834696	UTP14A	UTP14A small subunit processome component
212092_at	1.63e-40	1.18e-41	15.0843	83.7184	2.28061	PEG10	paternally expressed 10
206101_at	1.64e-40	1.18e-41	-15.0837	83.712	-1.46587	ECM2	extracellular matrix protein 2
206074_s_at	1.69e-40	1.22e-41	15.0803	83.6782	1.02848	HMGA1	high mobility group AT-hook 1
211682_x_at	1.74e-40	1.26e-41	-15.0774	83.6498	-1.67892	UGT2B28	UDP glucuronosyltransferase family 2 member B28
202757_at	1.75e-40	1.27e-41	15.0765	83.641	0.686158	NELFB	negative elongation factor complex member B
202340_x_at	1.77e-40	1.28e-41	-15.0756	83.6316	-1.09661	NR4A1	nuclear receptor subfamily 4 group A member 1
218831_s_at	1.77e-40	1.29e-41	-15.0753	83.6292	-0.797302	FCGRT	Fc fragment of IgG receptor and transporter
210115_at	1.78e-40	1.29e-41	15.0747	83.6226	0.916278	RPL39L	ribosomal protein L39 like
221868_at	1.8e-40	1.31e-41	-15.0736	83.6118	-0.927198	PAIP2B	poly(A) binding protein interacting protein 2B
201138_s_at	1.86e-40	1.35e-41	15.0704	83.5803	0.871747	SSB	Sjogren syndrome antigen B
215690_x_at	1.9e-40	1.38e-41	15.0679	83.5554	0.832817	GPAA1	glycosylphosphatidylinositol anchor attachment 1
221758_at	1.92e-40	1.4e-41	-15.0671	83.5477	-0.694452	ARMC6	armadillo repeat containing 6
203594_at	1.92e-40	1.4e-41	15.0668	83.5452	0.858292	RTCA	RNA 3'-terminal phosphate cyclase
208640_at	2e-40	1.46e-41	15.0625	83.5026	0.588068	RAC1	ras-related C3 botulinum toxin substrate 1 (rho family, small GTP binding protein Rac1)
212828_at	2.01e-40	1.46e-41	15.0624	83.5007	1.10382	SYNJ2	synaptojanin 2
203909_at	2.08e-40	1.51e-41	15.0588	83.4656	0.81082	SLC9A6	solute carrier family 9 member A6
221839_s_at	2.15e-40	1.57e-41	15.0552	83.43	0.738521	UBAP2	ubiquitin associated protein 2
217884_at	2.24e-40	1.63e-41	15.0513	83.3914	0.568223	NAT10	N-acetyltransferase 10
205078_at	2.42e-40	1.77e-41	15.0432	83.3108	0.914918	PIGF	phosphatidylinositol glycan anchor biosynthesis class F
201471_s_at	2.44e-40	1.78e-41	15.0425	83.3042	1.01601	SQSTM1	sequestosome 1
218037_at	2.73e-40	1.99e-41	15.0311	83.1918	0.76118	FAM134A	family with sequence similarity 134 member A
208093_s_at	2.79e-40	2.04e-41	-15.0287	83.1677	-0.68881	NDEL1	nudE neurodevelopment protein 1 like 1
200701_at	2.84e-40	2.08e-41	15.027	83.1514	0.95378	NPC2	NPC intracellular cholesterol transporter 2
201892_s_at	2.85e-40	2.09e-41	15.0264	83.1453	1.01358	IMPDH2	inosine monophosphate dehydrogenase 2
218136_s_at	2.87e-40	2.1e-41	-15.0258	83.1393	-0.737334	SLC25A37	solute carrier family 25 member 37
215221_at	2.96e-40	2.17e-41	-15.0225	83.1067	-0.653377	FOXP1	forkhead box P1
200994_at	2.98e-40	2.19e-41	15.0216	83.098	0.816003	IPO7	importin 7
211202_s_at	2.99e-40	2.2e-41	15.0213	83.0941	1.06424	KDM5B	lysine demethylase 5B
200913_at	3.16e-40	2.32e-41	15.0159	83.0407	0.793559	PPM1G	protein phosphatase, Mg2+/Mn2+ dependent 1G
218689_at	3.21e-40	2.36e-41	15.0142	83.0247	0.652635	FANCF	Fanconi anemia complementation group F
208674_x_at	3.23e-40	2.37e-41	15.0136	83.0182	0.675865	DDOST	dolichyl-diphosphooligosaccharide--protein glycosyltransferase non-catalytic subunit
207667_s_at	3.3e-40	2.43e-41	-15.0113	82.9956	-0.752732	MAP2K3	mitogen-activated protein kinase kinase 3
210293_s_at	3.73e-40	2.75e-41	14.9989	82.8729	0.776769	SEC23B	Sec23 homolog B, coat complex II component
209482_at	3.78e-40	2.79e-41	14.9974	82.858	0.592345	POP7	POP7 homolog, ribonuclease P/MRP subunit
218181_s_at	4.15e-40	3.06e-41	14.9879	82.7643	1.03281	MAP4K4	mitogen-activated protein kinase kinase kinase kinase 4
208934_s_at	4.25e-40	3.14e-41	14.9856	82.7412	1.13433	LGALS8	galectin 8
200812_at	4.3e-40	3.18e-41	14.9842	82.7276	0.712215	CCT7	chaperonin containing TCP1 subunit 7
216223_at	4.49e-40	3.32e-41	-14.9799	82.6853	-1.43232	CPN2	carboxypeptidase N subunit 2
209657_s_at	4.58e-40	3.38e-41	14.9779	82.6655	0.593637	HSF2	heat shock transcription factor 2
207945_s_at	4.85e-40	3.59e-41	14.9719	82.6067	0.778004	CSNK1D	casein kinase 1 delta
203034_s_at	4.95e-40	3.67e-41	14.9698	82.5859	0.480976	RPL27AP6///RPL27A	ribosomal protein L27a pseudogene 6///ribosomal protein L27a
219299_at	4.97e-40	3.68e-41	14.9694	82.5811	0.706521	TRMT12	tRNA methyltransferase 12 homolog
201273_s_at	4.99e-40	3.7e-41	14.9688	82.5757	0.76483	SRP9	signal recognition particle 9
221826_at	5.26e-40	3.9e-41	14.9635	82.523	0.579037	ANGEL2	angel homolog 2
44120_at	5.34e-40	3.96e-41	14.962	82.5083	0.527697	ADCK2	aarF domain containing kinase 2
217840_at	5.49e-40	4.08e-41	14.9591	82.4797	0.767026	DDX41	DEAD-box helicase 41
209607_x_at	5.58e-40	4.15e-41	-14.9574	82.4625	-1.21433	SULT1A4///SULT1A3	sulfotransferase family 1A member 4///sulfotransferase family 1A member 3
204781_s_at	5.69e-40	4.23e-41	-14.9554	82.4432	-0.993203	FAS	Fas cell surface death receptor
220224_at	5.69e-40	4.24e-41	-14.9552	82.4416	-1.86362	HAO1	hydroxyacid oxidase 1
205012_s_at	6.23e-40	4.64e-41	-14.9461	82.3514	-1.26715	HAGH	hydroxyacylglutathione hydrolase
202701_at	6.28e-40	4.68e-41	-14.9453	82.3435	-0.675256	BMP1	bone morphogenetic protein 1
219979_s_at	6.3e-40	4.7e-41	14.9448	82.3386	0.692341	HIKESHI	Hikeshi, heat shock protein nuclear import factor
200764_s_at	7.16e-40	5.34e-41	14.9319	82.2107	0.770891	CTNNA1	catenin alpha 1
209817_at	7.19e-40	5.37e-41	14.9314	82.2063	0.824166	PPP3CB	protein phosphatase 3 catalytic subunit beta
203968_s_at	7.46e-40	5.57e-41	14.9276	82.1691	0.794961	CDC6	cell division cycle 6
212929_s_at	8.17e-40	6.1e-41	14.9184	82.0783	0.753452	FAM21D///FAM21A///FAM21C	family with sequence similarity 21, member D///family with sequence similarity 21 member A///family with sequence similarity 21 member C
209796_s_at	8.23e-40	6.16e-41	14.9176	82.0698	1.09208	CNPY2	canopy FGF signaling regulator 2
218598_at	8.67e-40	6.49e-41	14.9123	82.0175	0.529726	RINT1	RAD50 interactor 1
209305_s_at	8.7e-40	6.51e-41	-14.9119	82.0139	-1.41309	GADD45B	growth arrest and DNA damage inducible beta
218976_at	9.14e-40	6.85e-41	-14.9068	81.9636	-1.8017	DNAJC12	DnaJ heat shock protein family (Hsp40) member C12
221584_s_at	9.39e-40	7.04e-41	-14.9041	81.9368	-0.858161	KCNMA1	potassium calcium-activated channel subfamily M alpha 1
213306_at	9.6e-40	7.2e-41	-14.9018	81.9137	-1.27842	MPDZ	multiple PDZ domain crumbs cell polarity complex component
219990_at	9.72e-40	7.29e-41	14.9005	81.9013	0.675244	E2F8	E2F transcription factor 8
207007_at	9.76e-40	7.33e-41	-14.8999	81.8958	-1.82936	NR1I3	nuclear receptor subfamily 1 group I member 3
200031_s_at	1.05e-39	7.92e-41	14.8921	81.8185	0.48404	RPS11	ribosomal protein S11
218611_at	1.16e-39	8.7e-41	14.8827	81.7258	0.978312	IER5	immediate early response 5
218423_x_at	1.31e-39	9.84e-41	14.8702	81.6029	0.802901	VPS54	VPS54, GARP complex subunit
208206_s_at	1.36e-39	1.02e-40	-14.8664	81.5655	-0.539794	RASGRP2	RAS guanyl releasing protein 2
204720_s_at	1.39e-39	1.04e-40	14.8643	81.5447	1.14146	DNAJC6	DnaJ heat shock protein family (Hsp40) member C6
217647_at	1.4e-39	1.05e-40	-14.8634	81.5355	-0.846839	HP	haptoglobin
215322_at	1.45e-39	1.09e-40	-14.8598	81.4997	-0.636937	LONRF1	LON peptidase N-terminal domain and ring finger 1
220060_s_at	1.52e-39	1.15e-40	14.8548	81.4506	0.476371	PARPBP	PARP1 binding protein
208086_s_at	1.66e-39	1.25e-40	-14.8459	81.3628	-0.49394	DMD	dystrophin
208999_at	1.71e-39	1.29e-40	14.8425	81.3299	0.834274	SEPT8	septin 8
216088_s_at	1.72e-39	1.3e-40	14.8421	81.3261	0.802059	PSMA7	proteasome subunit alpha 7
207837_at	1.73e-39	1.31e-40	-14.8415	81.3198	-0.696623	RBPMS	RNA binding protein with multiple splicing
222382_x_at	1.75e-39	1.32e-40	14.8404	81.3092	0.466618	NUP205	nucleoporin 205
200990_at	1.81e-39	1.37e-40	14.8367	81.2726	0.851433	TRIM28	tripartite motif containing 28
213246_at	1.81e-39	1.37e-40	14.8365	81.2699	0.959724	TMEM251	transmembrane protein 251
200888_s_at	1.84e-39	1.39e-40	14.8351	81.2568	0.587778	RPL23	ribosomal protein L23
208638_at	1.84e-39	1.39e-40	14.835	81.2556	0.782089	PDIA6	protein disulfide isomerase family A member 6
214235_at	1.89e-39	1.43e-40	-14.8324	81.2298	-1.46675	CYP3A5	cytochrome P450 family 3 subfamily A member 5
217998_at	2.08e-39	1.58e-40	-14.8224	81.1317	-0.872918	LOC652993///PHLDA1	uncharacterized LOC652993///pleckstrin homology like domain family A member 1
211016_x_at	2.22e-39	1.69e-40	14.8159	81.0675	0.650611	HSPA4	heat shock protein family A (Hsp70) member 4
219035_s_at	2.54e-39	1.93e-40	14.8022	80.9325	0.786853	RNF34	ring finger protein 34
222128_at	2.55e-39	1.94e-40	-14.8017	80.9275	-1.1504	NSUN6	NOP2/Sun RNA methyltransferase family member 6
218331_s_at	2.73e-39	2.07e-40	14.7949	80.8606	0.879236	FAM208B	family with sequence similarity 208 member B
222372_at	2.74e-39	2.09e-40	-14.7942	80.8543	-1.02205	MAGI1	membrane associated guanylate kinase, WW and PDZ domain containing 1
219934_s_at	2.88e-39	2.2e-40	-14.7891	80.804	-1.59153	SULT1E1	sulfotransferase family 1E member 1
204559_s_at	2.9e-39	2.21e-40	14.7884	80.7965	0.756531	LSM7	LSM7 homolog, U6 small nuclear RNA and mRNA degradation associated
217256_x_at	2.92e-39	2.23e-40	14.7877	80.7897	0.637513	RPL36AP7///RPL36AP51///RPL36AP48///LOC643505///LOC641903	ribosomal protein L36a pseudogene 7///ribosomal protein L36a pseudogene 51///ribosomal protein L36a pseudogene 48///similar to large subunit ribosomal protein L36a///similar to large subunit ribosomal protein L36a
219521_at	2.93e-39	2.24e-40	-14.7872	80.7855	-0.70231	B3GAT1	beta-1,3-glucuronyltransferase 1
203799_at	2.96e-39	2.26e-40	-14.7863	80.776	-1.05406	CD302	CD302 molecule
221482_s_at	3.22e-39	2.46e-40	14.7777	80.6915	0.946855	ARPP19	cAMP regulated phosphoprotein 19
207121_s_at	3.28e-39	2.51e-40	14.7758	80.6727	0.736789	MAPK6	mitogen-activated protein kinase 6
222037_at	3.28e-39	2.51e-40	14.7754	80.6693	0.724713	MCM4	minichromosome maintenance complex component 4
203545_at	3.36e-39	2.57e-40	14.7732	80.647	0.738308	ALG8	ALG8, alpha-1,3-glucosyltransferase
200631_s_at	3.37e-39	2.58e-40	14.7728	80.6433	0.713564	SET	SET nuclear proto-oncogene
209703_x_at	3.52e-39	2.7e-40	-14.7682	80.5984	-0.90537	METTL7A	methyltransferase like 7A
208788_at	3.54e-39	2.71e-40	14.7677	80.5928	0.945882	ELOVL5	ELOVL fatty acid elongase 5
1431_at	3.55e-39	2.73e-40	-14.7671	80.5877	-3.13156	CYP2E1	cytochrome P450 family 2 subfamily E member 1
200996_at	3.55e-39	2.73e-40	14.7671	80.5872	0.872532	ACTR3	ARP3 actin related protein 3 homolog
201339_s_at	3.8e-39	2.92e-40	-14.7604	80.5214	-1.00867	SCP2	sterol carrier protein 2
210896_s_at	3.89e-39	2.99e-40	14.7578	80.4955	1.5848	ASPH	aspartate beta-hydroxylase
205284_at	3.92e-39	3.01e-40	14.7571	80.489	0.723052	URB2	URB2 ribosome biogenesis 2 homolog (S. cerevisiae)
204615_x_at	3.97e-39	3.05e-40	14.7557	80.4754	1.00413	IDI1	isopentenyl-diphosphate delta isomerase 1
212997_s_at	4e-39	3.08e-40	14.7549	80.467	0.539263	TLK2	tousled like kinase 2
200017_at	4.11e-39	3.17e-40	14.7521	80.4394	0.489071	RPS27A	ribosomal protein S27a
218298_s_at	4.2e-39	3.24e-40	-14.7499	80.4179	-0.869397	C14orf159	chromosome 14 open reading frame 159
214837_at	4.2e-39	3.24e-40	-14.7498	80.4168	-1.76248	ALB	albumin
205876_at	4.31e-39	3.33e-40	-14.747	80.3898	-0.436457	LIFR	leukemia inhibitory factor receptor alpha
203410_at	4.32e-39	3.33e-40	14.7469	80.3883	0.642314	AP3M2	adaptor related protein complex 3 mu 2 subunit
222316_at	4.43e-39	3.42e-40	-14.7441	80.3615	-0.989326	USO1	USO1 vesicle transport factor
220858_at	4.49e-39	3.47e-40	-14.7428	80.3484	-1.02767	SORBS2	sorbin and SH3 domain containing 2
206738_at	4.49e-39	3.48e-40	-14.7426	80.3464	-2.06086	APOC4	apolipoprotein C4
208724_s_at	5.14e-39	3.98e-40	14.7289	80.2115	0.638641	RAB1A	RAB1A, member RAS oncogene family
208954_s_at	5.22e-39	4.05e-40	14.7272	80.1953	0.544804	LARP4B	La ribonucleoprotein domain family member 4B
202946_s_at	5.36e-39	4.15e-40	14.7246	80.1692	1.06816	BTBD3	BTB domain containing 3
210023_s_at	5.37e-39	4.16e-40	14.7244	80.1674	0.616515	PCGF1	polycomb group ring finger 1
208881_x_at	5.52e-39	4.28e-40	14.7215	80.1388	1.06472	IDI1	isopentenyl-diphosphate delta isomerase 1
200998_s_at	5.92e-39	4.6e-40	14.7143	80.0682	1.23617	CKAP4	cytoskeleton associated protein 4
209748_at	6.35e-39	4.93e-40	14.7072	79.9986	0.606843	SPAST	spastin
200027_at	6.6e-39	5.13e-40	14.7032	79.9596	0.709523	NARS	asparaginyl-tRNA synthetase
221992_at	6.95e-39	5.4e-40	-14.6979	79.9075	-1.06623	PDXDC2P	pyridoxal dependent decarboxylase domain containing 2, pseudogene
202421_at	7.14e-39	5.55e-40	14.6951	79.88	1.07995	IGSF3	immunoglobulin superfamily member 3
201491_at	7.33e-39	5.7e-40	14.6924	79.8535	0.798514	AHSA1	activator of Hsp90 ATPase activity 1
211729_x_at	7.56e-39	5.89e-40	14.6892	79.822	1.12856	BLVRA	biliverdin reductase A
218911_at	8.08e-39	6.3e-40	14.6824	79.7546	0.593207	YEATS4	YEATS domain containing 4
200909_s_at	8.39e-39	6.54e-40	14.6786	79.7173	0.535868	RPLP2	ribosomal protein lateral stalk subunit P2
212635_at	8.42e-39	6.57e-40	14.6781	79.7131	0.665223	TNPO1	transportin 1
203739_at	8.63e-39	6.74e-40	14.6755	79.6873	0.972189	ZNF217	zinc finger protein 217
209186_at	8.69e-39	6.79e-40	14.6747	79.6798	0.790131	ATP2A2	ATPase sarcoplasmic/endoplasmic reticulum Ca2+ transporting 2
203344_s_at	9.18e-39	7.17e-40	14.6692	79.6254	1.02103	RBBP8	RB binding protein 8, endonuclease
218852_at	9.18e-39	7.18e-40	14.6691	79.6247	0.925674	PPP2R3C	protein phosphatase 2 regulatory subunit B''gamma
204442_x_at	9.3e-39	7.28e-40	-14.6678	79.6114	-0.710763	LTBP4	latent transforming growth factor beta binding protein 4
202604_x_at	9.31e-39	7.29e-40	14.6675	79.6089	0.633747	ADAM10	ADAM metallopeptidase domain 10
202097_at	9.64e-39	7.56e-40	14.6639	79.5735	0.714163	NUP153	nucleoporin 153
204459_at	1.01e-38	7.94e-40	14.659	79.5249	0.596117	CSTF2	cleavage stimulation factor subunit 2
208650_s_at	1.03e-38	8.11e-40	14.6567	79.5028	2.38885
217900_at	1.05e-38	8.22e-40	14.6554	79.4903	0.806878	IARS2	isoleucyl-tRNA synthetase 2, mitochondrial
217504_at	1.05e-38	8.24e-40	-14.6551	79.4874	-1.5278	ABCA6	ATP binding cassette subfamily A member 6
201240_s_at	1.05e-38	8.28e-40	14.6547	79.483	0.691455	SPCS2	signal peptidase complex subunit 2
202427_s_at	1.07e-38	8.4e-40	14.6532	79.4689	1.00209	MPC2	mitochondrial pyruvate carrier 2
212042_x_at	1.11e-38	8.73e-40	14.6493	79.4299	0.644892	RPL7	ribosomal protein L7
200038_s_at	1.13e-38	8.91e-40	14.6472	79.4099	0.63836	RPL17	ribosomal protein L17
33323_r_at	1.14e-38	8.97e-40	14.6466	79.4034	2.41529	SFN	stratifin
207660_at	1.19e-38	9.38e-40	-14.642	79.3583	-0.573663	DMD	dystrophin
222357_at	1.19e-38	9.42e-40	-14.6416	79.3544	-1.04248	ZBTB20	zinc finger and BTB domain containing 20
208736_at	1.2e-38	9.43e-40	14.6415	79.3532	0.845592	ARPC3	actin related protein 2/3 complex subunit 3
208897_s_at	1.21e-38	9.55e-40	14.6402	79.3412	0.682845	DDX18	DEAD-box helicase 18
200675_at	1.32e-38	1.04e-39	-14.6313	79.254	-1.18332	CD81	CD81 molecule
204460_s_at	1.33e-38	1.05e-39	14.6307	79.2482	0.631993	RAD1	RAD1 checkpoint DNA exonuclease
203743_s_at	1.33e-38	1.05e-39	14.6302	79.2431	0.927142	TDG	thymine DNA glycosylase
211494_s_at	1.33e-38	1.06e-39	-14.63	79.241	-0.769046	SLC4A4	solute carrier family 4 member 4
202214_s_at	1.44e-38	1.14e-39	14.6223	79.1656	0.805276	CUL4B	cullin 4B
209123_at	1.49e-38	1.18e-39	-14.6184	79.1273	-1.07946	QDPR	quinoid dihydropteridine reductase
200872_at	1.55e-38	1.23e-39	14.6145	79.089	1.229	S100A10	S100 calcium binding protein A10
203013_at	1.57e-38	1.25e-39	14.6132	79.076	0.707043	ECD	ecdysoneless cell cycle regulator
212050_at	1.59e-38	1.26e-39	14.612	79.0646	0.66857	WIPF2	WAS/WASL interacting protein family member 2
203164_at	1.59e-38	1.26e-39	14.6117	79.0619	0.83699	SLC33A1	solute carrier family 33 member 1
200043_at	1.68e-38	1.34e-39	14.606	79.0061	0.548717	ERH	enhancer of rudimentary homolog (Drosophila)
207409_at	1.7e-38	1.35e-39	-14.6049	78.9945	-2.41302	LECT2	leukocyte cell derived chemotaxin 2
202724_s_at	1.72e-38	1.37e-39	-14.6037	78.9831	-1.06937	FOXO1	forkhead box O1
201657_at	1.72e-38	1.37e-39	14.6034	78.9801	0.684769	ARL1	ADP ribosylation factor like GTPase 1
221931_s_at	1.74e-38	1.38e-39	14.6025	78.9716	0.807582	SEH1L	SEH1 like nucleoporin
218041_x_at	1.76e-38	1.4e-39	-14.6013	78.9593	-1.08683	SLC38A2	solute carrier family 38 member 2
204649_at	1.85e-38	1.47e-39	14.5962	78.9096	0.582698	TROAP	trophinin associated protein
202913_at	1.9e-38	1.51e-39	14.5934	78.8826	0.657924	ARHGEF11	Rho guanine nucleotide exchange factor 11
203098_at	1.93e-38	1.54e-39	14.5915	78.8634	0.674913	CDYL	chromodomain Y-like
220924_s_at	2.01e-38	1.61e-39	-14.5873	78.8219	-1.11203	SLC38A2	solute carrier family 38 member 2
208912_s_at	2.05e-38	1.64e-39	14.5852	78.8019	0.574021	CNP	2',3'-cyclic nucleotide 3' phosphodiesterase
218829_s_at	2.11e-38	1.69e-39	14.5822	78.7725	1.00864	CHD7	chromodomain helicase DNA binding protein 7
222369_at	2.13e-38	1.7e-39	14.5816	78.7664	0.908977	PLXND1	plexin D1
218334_at	2.23e-38	1.79e-39	14.5766	78.7175	0.719427	THOC7	THO complex 7
217196_s_at	2.29e-38	1.83e-39	14.5741	78.6926	0.840494	CAMSAP2	calmodulin regulated spectrin associated protein family member 2
208715_at	2.34e-38	1.88e-39	14.5715	78.6673	0.700634	TMCO1	transmembrane and coiled-coil domains 1
202241_at	2.4e-38	1.92e-39	-14.5691	78.6441	-1.05568	TRIB1	tribbles pseudokinase 1
219324_at	2.42e-38	1.94e-39	14.5683	78.636	0.650448	NOL12///TRIOBP	nucleolar protein 12///TRIO and F-actin binding protein
207740_s_at	2.43e-38	1.95e-39	14.5678	78.6316	0.717846	NUP62	nucleoporin 62
220554_at	2.63e-38	2.11e-39	-14.5596	78.5516	-1.81346	SLC22A7	solute carrier family 22 member 7
208682_s_at	2.65e-38	2.13e-39	14.5587	78.5425	0.823348	MAGED2	MAGE family member D2
212773_s_at	2.73e-38	2.19e-39	14.5557	78.5129	0.888105	TOMM20	translocase of outer mitochondrial membrane 20
219797_at	2.8e-38	2.25e-39	14.553	78.4861	0.565056	MGAT4A	mannosyl (alpha-1,3-)-glycoprotein beta-1,4-N-acetylglucosaminyltransferase, isozyme A
203455_s_at	3e-38	2.41e-39	-14.546	78.4182	-0.737325	SAT1	spermidine/spermine N1-acetyltransferase 1
218140_x_at	3e-38	2.41e-39	14.546	78.4177	0.679598	SRPRB	SRP receptor beta subunit
202567_at	3.1e-38	2.5e-39	14.5423	78.3822	0.60876	SNRPD3	small nuclear ribonucleoprotein D3 polypeptide
205826_at	3.28e-38	2.65e-39	-14.5366	78.3256	-0.529395	MYOM2	myomesin 2
204046_at	3.41e-38	2.75e-39	-14.5328	78.2886	-0.45388	PLCB2	phospholipase C beta 2
207255_at	3.51e-38	2.84e-39	-14.5296	78.2572	-1.50707	LEPR	leptin receptor
204288_s_at	3.68e-38	2.97e-39	-14.5248	78.2109	-1.37026	SORBS2	sorbin and SH3 domain containing 2
214584_x_at	3.69e-38	2.98e-39	-14.5245	78.2077	-0.515095	ACACB	acetyl-CoA carboxylase beta
218956_s_at	3.86e-38	3.12e-39	14.5199	78.1623	0.588861	PTCD1	pentatricopeptide repeat domain 1
219219_at	3.88e-38	3.14e-39	14.5193	78.1568	0.535676	TMEM160	transmembrane protein 160
212023_s_at	4.05e-38	3.27e-39	14.515	78.1143	0.752298	MKI67	marker of proliferation Ki-67
218653_at	4.05e-38	3.28e-39	-14.5148	78.113	-1.53294	SLC25A15	solute carrier family 25 member 15
219200_at	4.06e-38	3.29e-39	14.5146	78.1105	0.886627	FASTKD3	FAST kinase domains 3
201948_at	4.08e-38	3.31e-39	14.514	78.1049	0.750314	GNL2	G protein nucleolar 2
203428_s_at	4.2e-38	3.4e-39	14.511	78.0756	0.986079	ASF1A	anti-silencing function 1A histone chaperone
203956_at	4.3e-38	3.49e-39	14.5084	78.0506	0.701207	MORC2	MORC family CW-type zinc finger 2
212800_at	4.31e-38	3.5e-39	14.5082	78.048	0.615859	STX6	syntaxin 6
212725_s_at	4.62e-38	3.75e-39	14.5011	77.9789	0.811662	TUG1	taurine up-regulated 1 (non-protein coding)
201473_at	4.65e-38	3.78e-39	-14.5002	77.9704	-1.13442	JUNB	JunB proto-oncogene, AP-1 transcription factor subunit
209656_s_at	4.66e-38	3.79e-39	-14.5	77.9683	-1.51851	TMEM47	transmembrane protein 47
218721_s_at	4.66e-38	3.79e-39	14.5	77.9678	0.78221	C1orf27	chromosome 1 open reading frame 27
201139_s_at	4.7e-38	3.83e-39	14.4991	77.9593	0.820018	SSB	Sjogren syndrome antigen B
203612_at	4.76e-38	3.88e-39	14.4977	77.946	0.600633	BYSL	bystin like
212543_at	5.09e-38	4.15e-39	-14.4908	77.8785	-1.15017	AIM1	absent in melanoma 1
205221_at	5.2e-38	4.24e-39	-14.4886	77.857	-1.5962	HGD	homogentisate 1,2-dioxygenase
200045_at	5.25e-38	4.28e-39	14.4876	77.8465	0.692883	ABCF1	ATP binding cassette subfamily F member 1
58696_at	5.26e-38	4.29e-39	14.4874	77.8449	0.841065	EXOSC4	exosome component 4
58900_at	5.28e-38	4.31e-39	-14.4869	77.8401	-0.495092
208818_s_at	5.35e-38	4.37e-39	-14.4855	77.8261	-1.15672	COMT	catechol-O-methyltransferase
204835_at	5.54e-38	4.53e-39	14.4819	77.7913	0.609333	POLA1	DNA polymerase alpha 1, catalytic subunit
221984_s_at	5.61e-38	4.59e-39	14.4806	77.7786	0.675465	FAM134A	family with sequence similarity 134 member A
203774_at	5.62e-38	4.6e-39	14.4803	77.7752	1.00736	MTR	5-methyltetrahydrofolate-homocysteine methyltransferase
219108_x_at	5.75e-38	4.71e-39	14.4778	77.7516	0.708507	DDX27	DEAD-box helicase 27
219880_at	5.85e-38	4.8e-39	14.476	77.7339	0.756202
203819_s_at	5.91e-38	4.84e-39	14.4751	77.7244	1.77154	IGF2BP3	insulin like growth factor 2 mRNA binding protein 3
202189_x_at	6.14e-38	5.04e-39	14.4711	77.6853	0.567217	PTBP1	polypyrimidine tract binding protein 1
218567_x_at	6.28e-38	5.15e-39	14.4687	77.6626	0.649269	DPP3	dipeptidyl peptidase 3
208739_x_at	6.49e-38	5.33e-39	14.4653	77.6289	0.873713	SUMO2	small ubiquitin-like modifier 2
201398_s_at	7.13e-38	5.86e-39	14.4557	77.5351	0.680289	TRAM1	translocation associated membrane protein 1
203418_at	7.14e-38	5.87e-39	14.4554	77.5327	0.937174	CCNA2	cyclin A2
203466_at	7.9e-38	6.5e-39	14.445	77.4313	0.80526	MPV17	MPV17, mitochondrial inner membrane protein
203758_at	7.91e-38	6.51e-39	-14.4449	77.4298	-1.32349	CTSO	cathepsin O
217726_at	8.35e-38	6.88e-39	14.4394	77.3759	0.583005	COPZ1	coatomer protein complex subunit zeta 1
210927_x_at	8.4e-38	6.92e-39	14.4387	77.3697	0.548217	JTB	jumping translocation breakpoint
218247_s_at	8.54e-38	7.04e-39	14.4369	77.3521	0.883673	MEX3C	mex-3 RNA binding family member C
218988_at	9.4e-38	7.75e-39	14.4271	77.2566	0.803942	SLC35E3	solute carrier family 35 member E3
219541_at	9.79e-38	8.08e-39	-14.4229	77.2153	-1.21043	LIME1	Lck interacting transmembrane adaptor 1
208876_s_at	9.94e-38	8.21e-39	14.4213	77.1994	0.730044	PAK2	p21 (RAC1) activated kinase 2
200048_s_at	1.04e-37	8.61e-39	14.4164	77.1517	0.648821	JTB	jumping translocation breakpoint
204839_at	1.09e-37	8.99e-39	14.4121	77.1094	0.746593	POP5	POP5 homolog, ribonuclease P/MRP subunit
201629_s_at	1.14e-37	9.4e-39	14.4075	77.0651	1.09441	ACP1	acid phosphatase 1, soluble
221727_at	1.16e-37	9.59e-39	14.4054	77.0442	1.05019	SUB1	SUB1 homolog, transcriptional regulator
205234_at	1.18e-37	9.79e-39	-14.4033	77.0243	-1.03495	SLC16A4	solute carrier family 16 member 4
211038_s_at	1.23e-37	1.02e-38	-14.3991	76.9825	-0.981903	CROCCP2///CROCC	ciliary rootlet coiled-coil, rootletin pseudogene 2///ciliary rootlet coiled-coil, rootletin
218542_at	1.25e-37	1.04e-38	14.3975	76.9669	0.817082	CEP55	centrosomal protein 55
202298_at	1.31e-37	1.09e-38	14.3923	76.9169	0.569458	NDUFA1	NADH:ubiquinone oxidoreductase subunit A1
205107_s_at	1.34e-37	1.11e-38	14.3904	76.8979	0.510174	EFNA4	ephrin A4
209509_s_at	1.35e-37	1.12e-38	14.3898	76.8923	0.726591	DPAGT1	dolichyl-phosphate N-acetylglucosaminephosphotransferase 1
207098_s_at	1.35e-37	1.12e-38	14.3892	76.8862	0.642189	MFN1	mitofusin 1
205930_at	1.36e-37	1.13e-38	14.3884	76.8782	0.632872	GTF2E1	general transcription factor IIE subunit 1
213473_at	1.4e-37	1.17e-38	14.3853	76.8489	0.579463	BRAP	BRCA1 associated protein
200080_s_at	1.47e-37	1.22e-38	14.3805	76.8015	0.500461	H3F3AP6///H3F3AP4///H3F3A	H3 histone, family 3A, pseudogene 6///H3 histone, family 3A, pseudogene 4///H3 histone, family 3A
204349_at	1.56e-37	1.3e-38	14.3745	76.7434	0.603562	MED7	mediator complex subunit 7
206944_at	1.7e-37	1.42e-38	-14.3653	76.6538	-0.314269	HTR6	5-hydroxytryptamine receptor 6
210527_x_at	1.93e-37	1.61e-38	14.3527	76.5303	0.568155	TUBA3C	tubulin alpha 3c
208921_s_at	1.97e-37	1.64e-38	14.3505	76.5097	1.24234	SRI	sorcin
202576_s_at	2e-37	1.66e-38	-14.3491	76.4957	-0.500037	DDX19A///DDX19B	DEAD-box helicase 19A///DEAD-box helicase 19B
213448_at	2.06e-37	1.72e-38	14.3458	76.4641	0.861868	MTX1	metaxin 1
217846_at	2.13e-37	1.78e-38	14.3425	76.4319	0.586521	QARS	glutaminyl-tRNA synthetase
202852_s_at	2.17e-37	1.81e-38	14.3404	76.4113	0.55015	AAGAB	alpha- and gamma-adaptin binding protein
211684_s_at	2.17e-37	1.81e-38	14.3403	76.4101	0.712974	DYNC1I2P1///DYNC1I2	dynein cytoplasmic 1 intermediate chain 2 pseudogene 1///dynein cytoplasmic 1 intermediate chain 2
218209_s_at	2.26e-37	1.89e-38	14.3359	76.3674	0.927979	RPRD1A	regulation of nuclear pre-mRNA domain containing 1A
218901_at	2.26e-37	1.9e-38	-14.3359	76.3667	-1.02241	PLSCR4	phospholipid scramblase 4
210653_s_at	2.49e-37	2.08e-38	-14.3261	76.2722	-1.15335	BCKDHB	branched chain keto acid dehydrogenase E1 subunit beta
208817_at	2.59e-37	2.17e-38	-14.3218	76.2301	-1.14062	COMT	catechol-O-methyltransferase
221560_at	2.75e-37	2.31e-38	14.3157	76.1709	0.679215	MARK4	microtubule affinity regulating kinase 4
201517_at	2.86e-37	2.4e-38	14.3116	76.1304	0.799435	NCBP2	nuclear cap binding protein subunit 2
221920_s_at	3e-37	2.52e-38	-14.3068	76.0838	-0.650277	SLC25A37	solute carrier family 25 member 37
209374_s_at	3e-37	2.52e-38	-14.3067	76.0833	-1.88014	IGHM	immunoglobulin heavy constant mu
201575_at	3.05e-37	2.56e-38	14.3051	76.0678	0.629301	SNW1	SNW domain containing 1
211270_x_at	3.13e-37	2.63e-38	14.3023	76.0402	0.558856	PTBP1	polypyrimidine tract binding protein 1
203415_at	3.2e-37	2.7e-38	14.2999	76.0164	0.71235	PDCD6	programmed cell death 6
208893_s_at	3.36e-37	2.83e-38	-14.2948	75.9672	-1.07551	DUSP6	dual specificity phosphatase 6
208127_s_at	3.52e-37	2.96e-38	14.2901	75.9214	0.626114	SOCS5	suppressor of cytokine signaling 5
219512_at	3.63e-37	3.06e-38	14.2869	75.8902	0.657196	DSN1	DSN1 homolog, MIS12 kinetochore complex component
221229_s_at	4.17e-37	3.52e-38	14.2726	75.7511	0.614147	TRMT61B	tRNA methyltransferase 61B
211531_x_at	4.22e-37	3.56e-38	-14.2714	75.7397	-0.56828	PRB2///PRB1	proline rich protein BstNI subfamily 2///proline rich protein BstNI subfamily 1
201328_at	4.24e-37	3.58e-38	-14.2707	75.7332	-1.14999	ETS2	ETS proto-oncogene 2, transcription factor
220199_s_at	4.85e-37	4.09e-38	14.2571	75.6009	1.12824	AIDA	axin interactor, dorsalization associated
202658_at	4.94e-37	4.18e-38	14.255	75.5805	0.865834	PEX11B	peroxisomal biogenesis factor 11 beta
211971_s_at	4.95e-37	4.18e-38	14.2549	75.5794	0.756128	LRPPRC	leucine rich pentatricopeptide repeat containing
201886_at	4.99e-37	4.22e-38	-14.2539	75.5697	-0.864474	DCAF11	DDB1 and CUL4 associated factor 11
210580_x_at	5.03e-37	4.26e-38	-14.253	75.5613	-0.997313	SULT1A4///SULT1A3	sulfotransferase family 1A member 4///sulfotransferase family 1A member 3
208753_s_at	5.15e-37	4.36e-38	14.2505	75.5368	0.927028	NAP1L1	nucleosome assembly protein 1 like 1
213119_at	5.2e-37	4.41e-38	14.2495	75.5273	0.663156	SLC36A1	solute carrier family 36 member 1
218924_s_at	5.24e-37	4.44e-38	-14.2487	75.5187	-0.940441	CTBS	chitobiase
218847_at	5.36e-37	4.54e-38	14.2464	75.4969	1.67877	IGF2BP2	insulin like growth factor 2 mRNA binding protein 2
210434_x_at	5.45e-37	4.63e-38	14.2446	75.4788	0.559187	JTB	jumping translocation breakpoint
218570_at	5.46e-37	4.63e-38	14.2444	75.4776	0.544555	KBTBD4	kelch repeat and BTB domain containing 4
209449_at	5.99e-37	5.08e-38	14.2349	75.3848	0.776794	LSM2	LSM2 homolog, U6 small nuclear RNA and mRNA degradation associated
208854_s_at	5.99e-37	5.09e-38	14.2348	75.3843	0.881606	STK24	serine/threonine kinase 24
221494_x_at	6.25e-37	5.32e-38	14.2303	75.3405	0.509033	EIF3K	eukaryotic translation initiation factor 3 subunit K
221556_at	6.57e-37	5.59e-38	-14.2252	75.2912	-1.26575	CDC14B	cell division cycle 14B
208126_s_at	6.67e-37	5.67e-38	-14.2236	75.2758	-1.79239	CYP2C18	cytochrome P450 family 2 subfamily C member 18
218903_s_at	6.7e-37	5.7e-38	14.2231	75.2707	0.599288	NABP2	nucleic acid binding protein 2
201001_s_at	6.95e-37	5.92e-38	14.2193	75.2337	0.805986	TMEM189-UBE2V1///UBE2V1	TMEM189-UBE2V1 readthrough///ubiquitin conjugating enzyme E2 V1
203630_s_at	6.95e-37	5.92e-38	14.2192	75.2327	1.0129	COG5	component of oligomeric golgi complex 5
218836_at	7.35e-37	6.27e-38	14.2133	75.1757	0.522619	RPP21	ribonuclease P/MRP subunit p21
204521_at	7.94e-37	6.78e-38	14.2054	75.0988	0.853197	FAM216A	family with sequence similarity 216 member A
208747_s_at	8.32e-37	7.11e-38	-14.2005	75.0516	-1.04103	C1S	complement component 1, s subcomponent
211715_s_at	8.33e-37	7.12e-38	-14.2004	75.0502	-1.50904	BDH1	3-hydroxybutyrate dehydrogenase, type 1
213733_at	8.4e-37	7.18e-38	-14.1995	75.0418	-0.700158	MYO1F	myosin IF
211662_s_at	8.41e-37	7.19e-38	14.1994	75.0402	0.645444	VDAC2	voltage dependent anion channel 2
219007_at	8.5e-37	7.27e-38	14.1982	75.029	0.72916	NUP43	nucleoporin 43
201699_at	8.52e-37	7.29e-38	14.1979	75.0255	0.659836	PSMC6	proteasome 26S subunit, ATPase 6
210501_x_at	8.62e-37	7.38e-38	14.1966	75.0134	0.515141	EIF3K	eukaryotic translation initiation factor 3 subunit K
209307_at	8.64e-37	7.4e-38	14.1964	75.011	0.669856	SWAP70	SWAP switching B-cell complex 70kDa subunit
200773_x_at	8.64e-37	7.41e-38	14.1963	75.0105	0.499472	LOC643287///PTMA	similar to prothymosin alpha///prothymosin, alpha
208875_s_at	8.92e-37	7.65e-38	14.193	74.9785	0.794325	PAK2	p21 (RAC1) activated kinase 2
208922_s_at	9.22e-37	7.91e-38	-14.1895	74.9444	-0.598408	NXF1	nuclear RNA export factor 1
202915_s_at	9.27e-37	7.96e-38	14.1889	74.939	0.843602	FAM20B	family with sequence similarity 20 member B
211717_at	9.46e-37	8.13e-38	14.1868	74.918	0.349195	ANKRD40	ankyrin repeat domain 40
218270_at	9.71e-37	8.34e-38	14.1841	74.8917	0.65434	MRPL24	mitochondrial ribosomal protein L24
205733_at	9.95e-37	8.55e-38	14.1815	74.8669	0.790708	BLM	Bloom syndrome RecQ like helicase
218480_at	1.05e-36	9.02e-38	14.1761	74.8141	0.679167	AGBL5	ATP/GTP binding protein like 5
203881_s_at	1.08e-36	9.32e-38	-14.1728	74.782	-1.21758	DMD	dystrophin
217976_s_at	1.09e-36	9.36e-38	14.1722	74.7771	0.705593	DYNC1LI1	dynein cytoplasmic 1 light intermediate chain 1
213056_at	1.12e-36	9.65e-38	-14.1692	74.7473	-0.923045	FRMD4B	FERM domain containing 4B
214264_s_at	1.16e-36	9.98e-38	14.1657	74.7138	0.587018	EFCAB11	EF-hand calcium binding domain 11
212334_at	1.19e-36	1.03e-37	14.1624	74.6819	0.732529	GNS	glucosamine (N-acetyl)-6-sulfatase
220307_at	1.22e-36	1.06e-37	-14.1599	74.6576	-0.357167	CD244	CD244 molecule
215754_at	1.31e-36	1.13e-37	-14.1527	74.5876	-0.672339	SCARB2	scavenger receptor class B member 2
201840_at	1.32e-36	1.14e-37	14.1516	74.5774	0.560312	NEDD8	neural precursor cell expressed, developmentally down-regulated 8
210521_s_at	1.4e-36	1.21e-37	-14.1456	74.5186	-2.02377	FETUB	fetuin B
206542_s_at	1.44e-36	1.25e-37	-14.1429	74.493	-0.916209	SMARCA2	SWI/SNF related, matrix associated, actin dependent regulator of chromatin, subfamily a, member 2
222122_s_at	1.53e-36	1.32e-37	14.1367	74.4326	0.808526	THOC2	THO complex 2
210211_s_at	1.53e-36	1.33e-37	14.1364	74.4295	0.789227	HSP90AA1	heat shock protein 90 alpha family class A member 1
221804_s_at	1.53e-36	1.33e-37	14.1363	74.4289	0.88958	LOC731832///FAM45A///FAM45BP	similar to family with sequence similarity 45, member A///family with sequence similarity 45 member A///family with sequence similarity 45, member A pseudogene
209064_x_at	1.57e-36	1.36e-37	14.1338	74.4044	0.940921	PAIP1	poly(A) binding protein interacting protein 1
220161_s_at	1.57e-36	1.36e-37	-14.1336	74.4023	-1.15678	EPB41L4B	erythrocyte membrane protein band 4.1 like 4B
208824_x_at	1.58e-36	1.37e-37	14.1329	74.3959	0.619003	CDK16	cyclin dependent kinase 16
212429_s_at	1.59e-36	1.38e-37	14.1325	74.3922	0.617941	GTF3C2	general transcription factor IIIC subunit 2
205568_at	1.63e-36	1.41e-37	-14.13	74.3676	-2.18188	AQP9	aquaporin 9
202967_at	1.65e-36	1.43e-37	14.1286	74.3542	1.27701	GSTA4	glutathione S-transferase alpha 4
204699_s_at	1.69e-36	1.47e-37	14.1263	74.3315	0.813971	DIEXF	digestive organ expansion factor homolog (zebrafish)
212568_s_at	1.74e-36	1.52e-37	14.1228	74.2978	0.978905	DLAT	dihydrolipoamide S-acetyltransferase
209027_s_at	1.75e-36	1.53e-37	14.1221	74.2908	0.857726	ABI1	abl interactor 1
218523_at	1.76e-36	1.53e-37	-14.1217	74.2872	-0.888327	LHPP	phospholysine phosphohistidine inorganic pyrophosphate phosphatase
200790_at	1.76e-36	1.53e-37	14.1216	74.2868	1.1058	ODC1	ornithine decarboxylase 1
219988_s_at	1.76e-36	1.54e-37	14.1213	74.2834	0.63157	RNF220	ring finger protein 220
220691_at	1.77e-36	1.54e-37	-14.1211	74.2814	-0.448479	SGMS1	sphingomyelin synthase 1
204066_s_at	1.79e-36	1.56e-37	14.1198	74.2691	0.777152	AGAP1	ArfGAP with GTPase domain, ankyrin repeat and PH domain 1
216323_x_at	1.8e-36	1.57e-37	14.1191	74.262	0.501628	TUBA3D	tubulin alpha 3d
214359_s_at	2e-36	1.74e-37	14.1084	74.1587	1.32746	HSP90AB1	heat shock protein 90 alpha family class B member 1
219737_s_at	2.08e-36	1.82e-37	-14.1041	74.1166	-0.909332	PCDH9	protocadherin 9
213206_at	2.21e-36	1.93e-37	14.0978	74.056	0.568117	GOSR2	golgi SNAP receptor complex member 2
218568_at	2.33e-36	2.04e-37	14.0924	74.0039	0.586265	AGK	acylglycerol kinase
208609_s_at	2.54e-36	2.23e-37	-14.0832	73.9151	-0.470446	TNXB///TNXA	tenascin XB///tenascin XA (pseudogene)
201351_s_at	2.57e-36	2.25e-37	14.0822	73.9053	0.808873	YME1L1	YME1 like 1 ATPase
218973_at	2.6e-36	2.28e-37	14.0809	73.8929	0.559223	EFL1	elongation factor like GTPase 1
202815_s_at	2.61e-36	2.29e-37	-14.0805	73.8884	-0.525842	HEXIM1	hexamethylene bisacetamide inducible 1
208697_s_at	2.64e-36	2.32e-37	14.0792	73.8756	0.740854	EIF3E	eukaryotic translation initiation factor 3 subunit E
205086_s_at	2.64e-36	2.32e-37	14.079	73.8741	0.511062	NCAPH2	non-SMC condensin II complex subunit H2
215659_at	2.72e-36	2.39e-37	-14.0759	73.8441	-0.982362	GSDMB	gasdermin B
205675_at	2.86e-36	2.51e-37	-14.0709	73.7959	-1.60803	MTTP	microsomal triglyceride transfer protein
201662_s_at	2.86e-36	2.51e-37	14.0709	73.7955	1.10453	ACSL3	acyl-CoA synthetase long-chain family member 3
221637_s_at	3.16e-36	2.78e-37	14.0605	73.6953	0.588927	LBHD1	LBH domain containing 1
201385_at	3.17e-36	2.79e-37	14.06	73.6899	0.543146	DHX15	DEAH-box helicase 15
213654_at	3.37e-36	2.96e-37	14.0538	73.6305	0.507521	TAF5L	TATA-box binding protein associated factor 5 like
218843_at	3.39e-36	2.98e-37	-14.0532	73.6244	-0.904291	FNDC4	fibronectin type III domain containing 4
207330_at	3.52e-36	3.1e-37	-14.049	73.5844	-1.78563	PZP	PZP, alpha-2-macroglobulin like
215870_s_at	3.58e-36	3.15e-37	-14.0475	73.5693	-0.595906	PLA2G5	phospholipase A2 group V
209406_at	3.71e-36	3.27e-37	14.0437	73.5325	1.24339	BAG2	BCL2 associated athanogene 2
202748_at	3.75e-36	3.31e-37	14.0425	73.5214	1.03774	GBP2	guanylate binding protein 2
208114_s_at	3.91e-36	3.45e-37	14.0382	73.4796	0.746944	ISG20L2	interferon stimulated exonuclease gene 20 like 2
217092_x_at	4.05e-36	3.58e-37	14.0344	73.443	0.448703	RPL7P52	ribosomal protein L7 pseudogene 52
204160_s_at	4.12e-36	3.64e-37	14.0326	73.4261	1.05792	ENPP4	ectonucleotide pyrophosphatase/phosphodiesterase 4 (putative)
203664_s_at	4.21e-36	3.72e-37	14.0303	73.4036	0.58262	POLR2D	RNA polymerase II subunit D
201558_at	4.38e-36	3.87e-37	14.0262	73.364	0.672239	RAE1	ribonucleic acid export 1
218028_at	4.5e-36	3.98e-37	14.0233	73.3361	0.658583	ELOVL1	ELOVL fatty acid elongase 1
221497_x_at	4.69e-36	4.15e-37	14.019	73.2943	0.818638	EGLN1	egl-9 family hypoxia inducible factor 1
208780_x_at	4.86e-36	4.31e-37	14.0152	73.258	0.510884	VAPA	VAMP associated protein A
217791_s_at	4.87e-36	4.32e-37	14.015	73.2559	0.973627	ALDH18A1	aldehyde dehydrogenase 18 family member A1
201500_s_at	4.97e-36	4.4e-37	14.013	73.2363	0.529204	PPP1R11	protein phosphatase 1 regulatory inhibitor subunit 11
213671_s_at	5.21e-36	4.62e-37	14.0081	73.1886	0.852881	MARS	methionyl-tRNA synthetase
219980_at	5.24e-36	4.65e-37	-14.0074	73.1826	-0.540557	ABHD18	abhydrolase domain containing 18
219478_at	5.34e-36	4.74e-37	-14.0054	73.1627	-0.688755	WFDC1	WAP four-disulfide core domain 1
214221_at	5.35e-36	4.75e-37	14.0052	73.1606	0.58393	ALMS1	ALMS1, centrosome and basal body associated protein
205429_s_at	5.47e-36	4.86e-37	14.0028	73.1374	0.729002	MPP6	membrane palmitoylated protein 6
212163_at	5.51e-36	4.9e-37	14.002	73.13	0.748132	KIDINS220	kinase D-interacting substrate 220kDa
209250_at	5.62e-36	5e-37	13.9998	73.1091	0.785256	DEGS1	delta 4-desaturase, sphingolipid 1
202723_s_at	6.1e-36	5.43e-37	-13.9914	73.0279	-0.997169	FOXO1	forkhead box O1
206995_x_at	6.29e-36	5.61e-37	-13.9881	72.9962	-0.50969	SCARF1	scavenger receptor class F member 1
212803_at	6.38e-36	5.69e-37	-13.9866	72.9817	-0.60033	NAB2	NGFI-A binding protein 2
211922_s_at	6.77e-36	6.04e-37	-13.9805	72.9224	-1.40764	CAT	catalase
203648_at	6.82e-36	6.09e-37	13.9796	72.914	0.615282	TATDN2	TatD DNase domain containing 2
213391_at	6.92e-36	6.18e-37	13.9782	72.9	0.764909	DPY19L4	dpy-19 like 4 (C. elegans)
203499_at	6.98e-36	6.24e-37	-13.9771	72.8903	-0.867258	EPHA2	EPH receptor A2
203642_s_at	7.18e-36	6.42e-37	-13.9742	72.8614	-1.07878	COBLL1	cordon-bleu WH2 repeat protein like 1
202372_at	7.23e-36	6.46e-37	13.9735	72.8548	0.635578
221524_s_at	7.28e-36	6.52e-37	13.9726	72.8465	1.27117	RRAGD	Ras related GTP binding D
215103_at	7.29e-36	6.53e-37	-13.9724	72.8448	-1.49343	CYP2C18	cytochrome P450 family 2 subfamily C member 18
208749_x_at	7.31e-36	6.55e-37	13.9721	72.8421	0.583389	FLOT1	flotillin 1
218631_at	7.51e-36	6.73e-37	-13.9692	72.814	-0.92189	AVPI1	arginine vasopressin induced 1
218670_at	7.51e-36	6.73e-37	13.9692	72.8137	0.62151	PUS1	pseudouridylate synthase 1
221058_s_at	7.57e-36	6.79e-37	13.9684	72.8057	0.748509	CKLF	chemokine like factor
205343_at	8e-36	7.17e-37	13.9627	72.7507	1.30776	SULT1C2	sulfotransferase family 1C member 2
51176_at	8.01e-36	7.19e-37	13.9624	72.7485	0.445572	MED27	mediator complex subunit 27
[truncated: 20,269 more rows]

## Sheet: log2
P.Value	logFC	Gene.symbol	FC	log2FC
3.52e-162	-2.38383	ECM1	0.00413205	-7.91893
3.6e-155	-2.84593	VIPR1	0.00142584	-9.45397
1.71e-153	-3.46329	CXCL14	0.000344122	-11.5048
1.82e-143	-1.91859	STAB2	0.0120617	-6.37342
9.99e-136	-3.36768	FCN3	0.000428865	-11.1872
3.69e-131	-4.22576	CYP1A2	5.94627e-05	-14.0377
7.58e-129	-3.02326	LCAT	0.000947855	-10.043
8.85e-122	-2.6746	FCN2	0.00211544	-8.88483
1.59e-121	-2.25148	CLEC1B	0.00560428	-7.47925
1.67e-119	-1.69353	PTH1R	0.0202523	-5.62577
6.37e-119	2.52223	PTTG1	332.834	8.37866
1.25e-117	-2.81877	ESR1	0.00151784	-9.36377
3.89e-117	2.48701	KPNA2	306.912	8.26168
1.77e-116	-2.12391	CLEC4M	0.00751771	-7.05549
5.85e-115	1.57424	CCT3	37.5176	5.2295
6.55e-115	-5.18681	CYP1A2	6.50409e-06	-17.2302
1.66e-114	-3.82383	NAT2	0.000150027	-12.7025
2.13e-112	3.04078	ASPM	1098.46	10.1013
3.15e-112	2.33014	KPNA2	213.863	7.74054
1.97e-109	2.53871	CAP2	345.707	8.4334
4.56e-109	2.22439	RACGAP1	167.647	7.38928
6.49e-107	-3.73153	FOS	0.000185556	-12.3959
1.15e-106	-3.5305	APOF	0.000294783	-11.7281
3.07e-106	-3.46567	CYP2B6	0.000342243	-11.5127
4.36e-106	2.45756	PRC1	286.786	8.16383
1.42e-105	-2.73648	LPA	0.00183449	-9.0904
1.6e-105	2.51553	CCNB1	327.741	8.35641
1.91e-105	3.10816	RRM2	1282.81	10.3251
7.99e-105	1.57158	SNRPE	37.2887	5.22067
9.09e-103	-2.59996	SRD5A2	0.00251209	-8.63689
9.58e-103	-3.41071	CYP39A1	0.000388411	-11.3301
4.09e-101	2.38941	CENPF	245.137	7.93744
4.34e-101	-3.99809	MT1F	0.000100441	-13.2814
5.29e-101	-2.76174	EGR1	0.00173083	-9.17432
1.29e-100	1.23493	PSMD4	17.1765	4.10236
1.53e-100	2.42386	NUSAP1	265.378	8.0519
1.97e-100	-5.44511	HAMP	3.58833e-06	-18.0883
4.36e-100	-2.94888	DNASE1L3	0.00112491	-9.79597
4.57e-99	-1.84756	KDM8	0.014205	-6.13746
6.64e-99	2.01537	CNIH4	103.601	6.6949
7.49e-99	2.87227	RRM2	745.195	9.54147
9.79e-99	1.61627	ACLY	41.3305	5.36913
1.08e-98	1.29916	GMPS	19.914	4.31571
1.65e-98	2.42109	CDKN3	263.689	8.04269
4.57e-98	3.04428	TOP2A	1107.33	10.1129
5.1e-98	2.18495	RFC4	153.09	7.25823
1.05e-97	2.77559	KIAA0101	596.465	9.22029
1.81e-97	-3.17585	CXCL12	0.000667043	-10.5499
2.77e-97	2.72117	TOP2A	526.222	9.03953
3.01e-97	-2.44185	GSTZ1	0.00361533	-8.11166
1.15e-96	2.47367	CDK1	297.628	8.21737
1.35e-96	1.60588	SAE1	40.3534	5.33462
1.43e-96	1.85828	ILF2	72.1566	6.17306
2.15e-96	1.70389	SNRPD1	50.5695	5.66019
2.72e-96	-2.28097	CYP2C9	0.00523638	-7.57721
4.77e-96	-2.56602	SRPX	0.00271631	-8.52414
6.72e-96	-3.42242		0.000378073	-11.369
8.64e-96	1.51313	NME1	32.5931	5.02649
9.26e-96	-1.43766	CFP	0.0365042	-4.7758
2.81e-95	-2.41828	CD5L	0.00381696	-8.03336
2.97e-95	-2.01049	CLEC4M	0.00976129	-6.67871
3.63e-95	0.783647	PPIA	6.07642	2.60322
7.94e-95	-1.45027	RDH5	0.0354594	-4.81769
2.04e-94	-2.43145	CXCL12	0.00370301	-8.07709
3.8e-94	1.25527	MRPL9	18	4.16993
3.85e-94	2.27537	AURKA	188.527	7.55863
4.84e-94	0.794941	PPIA	6.2365	2.64074
5.91e-94	-2.30583	CDHR2	0.004945	-7.65981
6.52e-94	2.46146	ZWINT	289.376	8.1768
9.16e-94	-3.50289	MT1F	0.000314127	-11.6364
1.51e-93	-2.30142	ZGPAT	0.00499556	-7.64514
2.27e-93	2.37802	CKS2	238.79	7.8996
2.53e-93	-1.97165	ADRA1A	0.0106746	-6.54967
4.26e-93	-2.41348	ZGPAT	0.00385941	-8.0174
4.73e-93	1.69437	SUCO	49.4734	5.62858
4.9e-93	-3.94915	ADH1C///ADH1B///ADH1A	0.000112422	-13.1188
5.12e-93	2.24909	GMNN	177.455	7.47131
7.52e-93	-2.62638	DCN	0.00236382	-8.72466
9.44e-93	2.37634	GINS1	237.869	7.89402
3.13e-91	-3.5683	GLYAT	0.00027021	-11.8536
5.89e-91	1.17719	NUP205	15.0381	3.91055
7.41e-91	0.811172	PPIA	6.47399	2.69466
7.98e-91	0.810034	PPIA	6.45705	2.69087
9.3e-91	-2.0361	IGFALS	0.00920231	-6.76379
1.98e-90	1.13006	PARP1	13.4915	3.75398
2.08e-90	-4.13674	MT1M	7.2989e-05	-13.742
2.57e-90	1.18201	PSMD4	15.2058	3.92655
3.34e-90	1.38739	NELFE	24.4001	4.60882
3.71e-90	0.791633	PPIA	6.18919	2.62975
3.71e-90	-1.94725	N4BP2L1	0.0112913	-6.46864
5.65e-90	1.78148	FEN1	60.4616	5.91795
6.23e-90	1.53181	TUBG1	34.026	5.08857
6.55e-90	-2.88495	EGR1	0.00130333	-9.58358
7.42e-90	-1.97923	FAM149A	0.0104899	-6.57486
1.13e-89	1.42523	BOLA2B///BOLA2	26.6213	4.73451
6.23e-89	1.20414	DAP3	16.0006	4.00005
6.3e-89	-1.81012	PER1	0.0154838	-6.01309
2.39e-88	-1.07444	TBXA2R	0.084249	-3.5692
6.73e-88	4.82695	GPC3	67134.9	16.0348
6.73e-88	2.06518	CAP2	116.192	6.86037
8.63e-88	-1.30622	N4BP2L1	0.0494059	-4.33917
1.36e-87	1.45077	SF3B4	28.2341	4.81937
1.41e-87	-2.25446	F11	0.00556595	-7.48916
3.49e-87	1.50431	HEATR1	31.9378	4.9972
5.72e-87	1.58299	SAC3D1	38.2814	5.25857
6.6e-87	2.28324	DTL	191.974	7.58477
1.46e-86	-1.31835	PER1	0.0480457	-4.37945
1.48e-86	1.65739	TP53BP2	45.4348	5.50573
2.58e-86	-3.48659	MT1G	0.000326141	-11.5822
3.32e-86	-1.57289	MAN1C1	0.0267369	-5.22502
1.25e-85	-1.47617	CYP2C9	0.0334061	-4.90374
1.8e-85	-2.49329	KMO	0.00321149	-8.28254
2.92e-85	1.67959	H2AFX	47.8176	5.57947
3.28e-85	1.35337	TUBA1B	22.5617	4.4958
4.23e-85	1.34576	TUBA1B	22.1698	4.47052
4.46e-85	-2.74975	CYP2A13///CYP2A7P1///CYP2A7///CYP2A6	0.00177931	-9.13447
4.72e-85	1.25017	PSMD4	17.7897	4.15297
4.78e-85	1.28479	HEATR1	19.2658	4.26797
4.82e-85	-2.28251	CRHBP	0.00521779	-7.58235
5.36e-85	1.89891	SMC4	79.2329	6.30803
6.41e-85	-1.59155	NDRG2	0.0256126	-5.287
8.03e-85	1.31459	CPSF6	20.6342	4.36697
9.62e-85	1.91428	SMC4	82.0872	6.35909
9.84e-85	-2.52144	CYP4A11	0.00300993	-8.37605
1.16e-84	0.926959	PSMB4	8.45199	3.07929
1.48e-84	-1.65414	FYN	0.0221746	-5.49495
1.61e-84	-1.24974	ACADS	0.0562683	-4.15153
1.93e-84	1.95571	ENAH	90.305	6.49673
2.04e-84	0.92337	ZNF207	8.38244	3.06737
3.18e-84	1.34241	TUBA1B	21.9994	4.45939
3.6e-84	1.49786	UBAP2L	31.467	4.97577
3.82e-84	1.11195	SNRPD2	12.9406	3.69383
5.16e-84	-1.30894	PAMR1	0.049098	-4.34819
6.99e-84	1.45861	NUP37	28.7482	4.8454
8.7e-84	1.45833	SNRPB	28.7294	4.84446
1.03e-83	1.23713	VPS72	17.2635	4.10966
1.57e-83	1.53615	CCT6A	34.3679	5.10299
2.03e-83	-3.03913	HGFAC	0.000913835	-10.0958
2.11e-83	-1.96017	GCDH	0.0109606	-6.51153
2.24e-83	-1.55778	SYNE1	0.0276835	-5.17483
2.42e-83	-2.06867	RCL1	0.00853753	-6.87197
2.55e-83	2.05803	ECT2	114.295	6.83662
3.13e-83	-1.39896	N4BP2L1	0.0399062	-4.64724
4.25e-83	1.28999	IRAK1	19.4978	4.28524
4.33e-83	-3.18766	MT1X	0.000649136	-10.5892
6.36e-83	-2.22762		0.00592084	-7.39998
7.07e-83	-3.03746	MT1X	0.000917366	-10.0902
7.63e-83	-1.77526	CD1D	0.016778	-5.89728
1.09e-82	1.31293	TUBA1B	20.5555	4.36145
1.14e-82	2.08537	MCM6	121.723	6.92745
1.3e-82	-3.607	CYP2B7P	0.000247173	-11.9822
1.44e-82	1.58964	CKS1B	38.8727	5.28069
2.28e-82	1.37481	PEA15	23.7034	4.56702
2.86e-82	-1.40046	CHST4	0.0397682	-4.65224
5.1e-82	1.49799	RRP15	31.4767	4.97621
9.84e-82	1.9586	HMMR	90.9074	6.50633
1.12e-81	-3.43636	GLS2	0.000366131	-11.4154
1.28e-81	-1.96865	STEAP3	0.0107486	-6.53971
1.49e-81	-3.08379	MT1H	0.000824538	-10.2441
1.74e-81	-3.28546	C7	0.000518253	-10.9141
2.3e-81	1.76341	UBE2C///PAK3	57.9975	5.85792
2.5e-81	-1.94444	ASS1	0.0113648	-6.45928
3.37e-81	1.3568	SSR2	22.7406	4.5072
4.37e-81	1.19765	EPRS	15.7632	3.97849
9.02e-81	-2.20219	GPD1	0.0062779	-7.3155
1.15e-80	2.88406	SQLE	765.708	9.58065
1.32e-80	3.30015	ACSL4	1995.94	10.9629
1.4e-80	1.44318	UCK2	27.7448	4.79414
1.43e-80	-2.84667	MT1M	0.00142341	-9.45643
1.57e-80	-2.00491	BDH2	0.00988758	-6.66017
2e-80	-1.29747	SMAD6	0.0504121	-4.31009
4.69e-80	1.50843	TBCE	32.2422	5.01088
5.1e-80	-2.54082		0.0028786	-8.44042
6.5e-80	1.02371	LOC652826///PSMC4	10.5612	3.4007
7.02e-80	1.18998	MRPL9	15.4874	3.95302
8.96e-80	-2.47473	KLKB1	0.00335177	-8.22086
8.97e-80	-2.27311	ACSM3	0.00533204	-7.5511
9.41e-80	-2.60443	MT1HL1	0.00248641	-8.65172
1.04e-79	-1.57599	GCGR	0.0265468	-5.23532
1.13e-79	1.27402	RBM34	18.7941	4.2322
2.1e-79	-2.48877	MT2A	0.00324512	-8.26751
2.29e-79	1.69596	KIF20A	49.6547	5.63386
2.75e-79	-3.39907	GYS2	0.000398957	-11.2915
3.4e-79	-3.0717	DCN	0.000847819	-10.204
3.79e-79	1.3102	TUBA1B	20.4268	4.35239
5.21e-79	-3.31265	DCN	0.000486798	-11.0044
6.54e-79	-3.51122	CYP2A6	0.000308163	-11.664
8.67e-79	1.0735	CKAP5	11.8441	3.56609
1.29e-78	1.43387	CBX1	27.1564	4.76322
1.56e-78	1.04181	PSMB4	11.0107	3.46083
1.67e-78	-2.9706	LOC654164///CYP4A22///CYP4A11	0.00107003	-9.86813
1.78e-78	1.75787	EZH2	57.2618	5.8395
3.03e-78	-3.07721	GBA3	0.000837123	-10.2223
3.29e-78	1.38708	NPM1	24.3828	4.60779
3.33e-78	1.80005	NEK2	63.1033	5.97964
3.53e-78	-2.74429	ID1	0.00180183	-9.11632
3.62e-78	1.73647	HN1	54.5089	5.76842
3.86e-78	-2.72107	KCNN2	0.00190076	-9.03921
4.02e-78	-1.60031	CD4	0.0251008	-5.31612
4.51e-78	1.28313	GMFB	19.1925	4.26247
6.81e-78	-3.81024	CYP2A6	0.000154797	-12.6573
7.49e-78	1.13316	CSE1L	13.5882	3.76429
8.45e-78	-2.80574	CYP3A4	0.00156407	-9.32048
1.01e-77	-1.75628	GCDH	0.0175277	-5.83422
1.15e-77	1.51875	MEIS3///HSPB1	33.0178	5.04517
2.14e-77	-1.79124	CPEB3	0.016172	-5.95036
2.26e-77	-2.01033	MARCO	0.009765	-6.67816
3e-77	-1.17279		0.0671747	-3.89594
3.23e-77	-1.29515	C1QTNF1	0.0506816	-4.3024
3.4e-77	1.40833	PSMD10	25.6055	4.67838
3.49e-77	1.28651	TUBA1C	19.3426	4.27371
3.62e-77	1.59067	MCM3	38.9644	5.28408
3.66e-77	1.09424	POLR3C	12.4233	3.63498
4.35e-77	1.22567	VPS45	16.8139	4.07158
6.57e-77	1.25959	PIGC	18.1799	4.18428
9e-77	1.48241	PRKDC	30.3678	4.92447
1.32e-76	1.18343	HSP90AB1	15.2555	3.93126
1.72e-76	-3.1748	MT1E	0.000668653	-10.5465
3.81e-76	1.17103	PSMD14	14.8262	3.89008
4.84e-76	1.47358	RFX5	29.7562	4.89512
5.46e-76	1.13757	ACBD3	13.7268	3.77893
6.37e-76	1.5246	PRIM1	33.4656	5.06461
6.52e-76	1.24643	SUB1	17.6373	4.14056
8.07e-76	1.68554	MELK	48.4776	5.59925
8.48e-76	-3.46863	HAO2	0.000339915	-11.5225
8.52e-76	1.40694	ISG20L2	25.5237	4.67377
8.99e-76	1.30168	NUP107	20.0299	4.32409
1.18e-75	-2.23998	FAM13A	0.00575462	-7.44106
1.18e-75	-1.84747	SORL1	0.0142078	-6.13717
1.3e-75	-3.20123	DCN	0.000629174	-10.6343
2.02e-75	-4.07212	CYP2A6	8.46992e-05	-13.5273
2.07e-75	-3.95498	CYP2A6	0.000110922	-13.1382
2.25e-75	1.77319	BIRC5	59.3179	5.8904
2.4e-75	1.21353	SNRPB	16.3503	4.03125
2.46e-75	-1.85797	CCL15///CCL14	0.0138686	-6.17204
3.41e-75	-1.81215	GCKR	0.0154118	-6.01982
3.47e-75	-1.49285	DPT	0.032148	-4.95913
4.07e-75	1.28359	TUBA1C	19.2129	4.264
5.19e-75	1.13693	HSPA4	13.7067	3.77681
5.57e-75	1.36196	NUP133	23.0124	4.52434
6.1e-75	1.11129	UBE2Q1	12.9209	3.69164
7.19e-75	0.97118	NME1-NME2///NME2	9.35793	3.22619
9.03e-75	0.898629	SNRPC	7.91825	2.98518
9.19e-75	1.21153	CSE1L	16.2754	4.02462
9.84e-75	-1.06168	ADAMTSL2	0.0867597	-3.52683
9.96e-75	1.42469	CACYBP	26.5885	4.73273
1.16e-74	0.93655	DYNLL1	8.64072	3.11115
1.54e-74	1.7436	LPGAT1	55.4117	5.79212
1.57e-74	-2.88564	RDH16	0.00130126	-9.58588
1.73e-74	1.11972	CCT5	13.174	3.71962
1.9e-74	-2.47877	ANXA10	0.00332073	-8.23429
2.04e-74	0.752973	PRICKLE4	5.66205	2.50132
2.38e-74	1.3214	GOLPH3L	20.9604	4.38959
3.12e-74	-1.23131	STARD5	0.0587072	-4.09032
3.6e-74	-1.81851	GRAMD1C	0.0151878	-6.04094
4.69e-74	1.92716	CDC20	84.56	6.4019
5.07e-74	-2.77276	IGF1	0.0016875	-9.2109
5.62e-74	2.19519	PLCB1	156.744	7.29227
5.98e-74	-2.1517		0.00705184	-7.14778
6.16e-74	1.04275	BTRC///TPR	11.0343	3.46393
8.28e-74	1.44996	ITGA6	28.1815	4.81668
9.42e-74	1.35795	UTP18	22.8007	4.51101
9.57e-74	-1.67959	HGF	0.0209128	-5.57947
1.28e-73	-1.53544	ACAA1	0.0291444	-5.10064
1.83e-73	-1.69637	OLFML3	0.02012	-5.63522
1.96e-73	1.00516	NVL	10.1196	3.33909
2.06e-73	1.87809	NCAPG	75.5246	6.23887
2.32e-73	-2.45362	FBP1	0.00351864	-8.15077
2.94e-73	-1.88618	RCAN1	0.0129964	-6.26574
3.06e-73	-1.75425	ASPA	0.0176096	-5.8275
4.32e-73	1.39672	GBAP1///GBA	24.9297	4.63979
4.62e-73	-2.54231	FAM13A	0.00286876	-8.44536
5.36e-73	-4.07721	SLC22A1	8.37123e-05	-13.5442
5.42e-73	0.857169	CANX	7.19729	2.84745
5.77e-73	1.78373	AKR1C3	60.7761	5.92543
6.11e-73	1.71828	BUB1B	52.2729	5.70799
6.4e-73	0.771237	RPN2	5.90523	2.56199
6.42e-73	1.48438	CKAP2	30.5059	4.93101
6.6e-73	1.26078	RRM1	18.2295	4.1882
6.99e-73	-1.63943	ECHDC2	0.0229385	-5.44608
7.37e-73	-2.04502	MAN1C1	0.00901536	-6.7934
7.42e-73	0.967257	CANT1	9.27378	3.21316
8.69e-73	-1.91209	CIDEB	0.0122436	-6.35183
1.06e-72	-1.58484	ACAA1	0.0260111	-5.26473
1.07e-72	1.20018	OLA1	15.8555	3.98691
1.33e-72	0.690555	RPL30	4.90405	2.29397
1.38e-72	1.03201	CCT6A	10.7649	3.42826
1.84e-72	1.10615	EPRS	12.7689	3.67456
1.87e-72	1.65938	CDK1	45.6432	5.51233
1.97e-72	1.16484	LOC731059///MSTO1	14.6163	3.8695
3.37e-72	-3.00541	IGF1	0.000987623	-9.98375
3.77e-72	1.07909	DTYMK	11.9975	3.58466
5.83e-72	0.794193	RPN2	6.22577	2.63825
6.28e-72	1.0863	SCAMP3	12.1984	3.60862
6.58e-72	-1.74442	ST3GAL6	0.0180128	-5.79483
9.34e-72	1.22423	PSME3	16.7584	4.06681
1.05e-71	-2.10204	RND3	0.00790615	-6.98281
1.15e-71	1.6812	NEU1	47.9951	5.58482
1.17e-71	-1.2076	SLC6A13	0.0620016	-4.01155
1.37e-71	1.14493	ADSL	13.9614	3.80337
2.09e-71	-0.824132	NGFR	0.149923	-2.73771
2.2e-71	-1.42425	FAM13A	0.0376489	-4.73125
2.24e-71	-2.0922	PROZ	0.0080873	-6.95013
2.59e-71	1.71012	AURKA	51.3009	5.68091
2.95e-71	1.23585	TCEB1	17.2128	4.10541
3.01e-71	1.59127	SLC12A4	39.0182	5.28607
3.98e-71	1.28359	MSH2	19.2128	4.264
4.77e-71	-2.47198	TAT	0.003373	-8.21175
6.69e-71	2.75951	ROBO1	574.787	9.16688
6.79e-71	1.46602	PFDN4	29.2427	4.87
7.32e-71	1.99299	CENPU	98.3984	6.62056
8.24e-71	-1.70549	ST3GAL6	0.0197022	-5.6655
9.02e-71	-2.41343	TAT	0.00385984	-8.01724
1.03e-70	1.25975	DBF4	18.1865	4.1848
1.25e-70	-2.21242	MFAP3L	0.00613166	-7.34951
1.26e-70	1.46796	H2AFZ	29.3736	4.87645
1.47e-70	-2.93201	CYP4A11	0.00116948	-9.73991
1.69e-70	1.28927	MAPK9	19.4657	4.28286
1.73e-70	1.03051	SCNM1	10.7277	3.42327
1.73e-70	1.68408	TPX2	48.3147	5.59439
1.82e-70	0.959458	CTNNA1	9.10873	3.18725
2.07e-70	1.69882	ATAD2	49.9829	5.64336
2.1e-70	-1.18275	LPAL2	0.0656519	-3.92902
2.5e-70	0.86974	XRCC6	7.40867	2.88922
2.7e-70	1.23187	INTS8	17.0557	4.09218
3.7e-70	0.897112	RHEB	7.89063	2.98014
4.36e-70	-1.83465	CYP2B6	0.0146335	-6.09458
4.78e-70	1.40554	DESI2	25.4416	4.66912
5.11e-70	1.05315	H2AFV	11.3018	3.49849
6.02e-70	0.970392	SNX27	9.34097	3.22357
6.1e-70	-1.93681	FOLH1B	0.0115663	-6.43393
6.21e-70	-0.944842	DBH	0.113542	-3.1387
7.81e-70	-1.63993	FAM149A	0.0229123	-5.44773
9.86e-70	1.08822	DUSP12	12.2524	3.615
1.11e-69	-2.26368	FAM134B	0.00544898	-7.5198
1.13e-69	-1.91945		0.012038	-6.37626
1.48e-69	-1.70921	ID2B///ID2	0.0195338	-5.67788
2.22e-69	-1.80395	C1R	0.0157055	-5.99259
2.24e-69	1.59042	PBK	38.9424	5.28327
2.3e-69	1.24184	STMN1	17.4519	4.12532
2.82e-69	-2.53908	C8A	0.00289016	-8.43464
2.97e-69	2.30296	MDK	200.893	7.65028
3.25e-69	1.06264	GNPAT	11.5517	3.53003
3.81e-69	-1.33251	CBR4	0.0465042	-4.4265
3.99e-69	-2.26627	C8orf4	0.00541659	-7.5284
4e-69	1.07372	RABIF	11.8499	3.56681
4.08e-69	-1.98567	IGFBP3	0.0103354	-6.59626
4.4e-69	1.16719	NOL7	14.6956	3.87731
4.77e-69	0.830905	MEA1	6.77493	2.76021
5.6e-69	1.39669	DDX39A	24.9284	4.63972
6.63e-69	1.24863	EEF1E1	17.7267	4.14785
7.14e-69	1.11081	MAPK1	12.9064	3.69002
8.04e-69	-1.46142	ZFP36	0.0345609	-4.85472
8.41e-69	1.425	KIF4A	26.6073	4.73375
9.11e-69	-2.24677	CYP2C19	0.00566539	-7.46361
1.03e-68	1.10228	METTL5	12.6555	3.6617
1.36e-68	1.48468	GMFB	30.5265	4.93199
1.37e-68	1.28478	CSE1L	19.2653	4.26794
1.92e-68	-1.799	ETFDH	0.0158855	-5.97615
2.49e-68	1.67667	TTK	47.4976	5.56978
2.66e-68	1.18242	LYRM4	15.2201	3.92791
3.51e-68	-3.39946	AKR1D1	0.000398601	-11.2928
4.64e-68	1.22337	TTC13	16.7251	4.06394
4.82e-68	1.32186	CACYBP	20.9828	4.39113
4.89e-68	1.64113	MCM2	43.7657	5.45173
5.04e-68	0.79936	SNRPG	6.30029	2.65542
5.75e-68	-1.67933	RNF125	0.0209251	-5.57862
6.18e-68	1.27611	SLBP	18.8845	4.23913
6.82e-68	1.32682	RBM12	21.2235	4.40759
7.39e-68	1.25613	VBP1	18.0357	4.17278
7.72e-68	-1.26276	FAHD2A	0.0546054	-4.19481
9.56e-68	0.950433	GTPBP4	8.9214	3.15727
9.9e-68	1.18266	DIEXF	15.2287	3.92872
1.3e-67	-1.28501	NPY1R	0.0518794	-4.26869
1.58e-67	-1.84557	MAT1A	0.0142703	-6.13084
1.67e-67	-0.922812	PDE2A	0.119451	-3.06551
1.91e-67	-1.68161	ACACB	0.0208157	-5.58619
2.61e-67	1.32234		21.0058	4.39272
2.74e-67	-2.01633	LY6E	0.00963097	-6.6981
2.87e-67	-1.84635	ACACB	0.0142446	-6.13344
2.94e-67	1.20502	STIP1	16.0331	4.00298
4.67e-67	1.09083	NUP155	12.3263	3.62367
4.8e-67	1.17949	NOL7	15.1179	3.91818
5.27e-67	-1.01477	SPATA6L	0.0966568	-3.37099
5.68e-67	1.17942	FOXM1	15.1153	3.91794
7.39e-67	1.26882	PUS7	18.5704	4.21494
8.15e-67	1.02189	WIPF2	10.517	3.39464
8.78e-67	1.35916	MAPRE1	22.8642	4.51502
9.2e-67	0.94636	TMEM147	8.83812	3.14374
9.7e-67	-1.18376	AR	0.0654991	-3.93238
1.18e-66	-0.584106	ANKRD55	0.260552	-1.94036
1.22e-66	-1.4891	ALDH2	0.0324268	-4.94667
1.23e-66	0.936598	TMEM267	8.64168	3.11131
1.42e-66	0.958651	NSF	9.09183	3.18457
1.47e-66	1.22125	TMEM106C	16.6435	4.05689
1.5e-66	0.701483	CFL1	5.02901	2.33027
1.78e-66	1.05944	COG2	11.4668	3.51939
2.25e-66	-1.48159	CSAD	0.0329918	-4.92175
2.33e-66	-1.68868	ETFDH	0.0204794	-5.60968
3.47e-66	-1.5404	HAAO	0.028814	-5.11708
3.59e-66	1.09085	GARS	12.3269	3.62373
3.74e-66	-1.24265	PDLIM5	0.0571934	-4.12801
4.16e-66	1.28589	CDK4	19.315	4.27165
4.29e-66	-1.60452	GABARAPL3///GABARAPL1	0.024859	-5.33009
4.5e-66	-1.64237	GCH1	0.022784	-5.45584
5.21e-66	-2.76633	GLYAT	0.00171266	-9.18954
5.55e-66	-1.56542	SLC23A2	0.0272005	-5.20022
6.5e-66	-2.30385	IGFBP3	0.00496769	-7.65321
7.48e-66	-1.81934	FAM134B	0.0151587	-6.04371
7.8e-66	1.40282	CCNB2	25.2826	4.66007
9.03e-66	-1.45738	SIGIRR	0.0348833	-4.84132
9.05e-66	-0.7306	LILRB5	0.185951	-2.427
1.04e-65	-1.53152	SIGIRR	0.0294093	-5.08759
1.04e-65	0.905533	SUB1	8.04512	3.00811
1.11e-65	1.38704	RFC3	24.3805	4.60766
1.28e-65	2.324	LAPTM4B	210.865	7.72018
1.36e-65	1.12293	PRMT3	13.272	3.73031
1.49e-65	-1.05857	KAZN	0.0873835	-3.51649
2e-65	-2.60609	SLC27A5	0.00247689	-8.65726
2.09e-65	-1.52677	C1RL	0.0297323	-5.07183
2.23e-65	-2.71232	GHR	0.00193948	-9.01012
2.6e-65	-2.96162	ABCA8	0.00109241	-9.83827
2.77e-65	-1.93272	ACACB	0.0116755	-6.42037
3e-65	-1.0464	GGT5	0.0898662	-3.47608
3.03e-65	-1.57928	MTHFD1	0.0263465	-5.24625
3.31e-65	1.13836	LMNA	13.7517	3.78154
3.89e-65	1.22153	INTS7	16.6543	4.05782
4.04e-65	1.65835	CDKN2C	45.5356	5.50892
4.11e-65	-2.36192	AKR7A3	0.00434591	-7.84613
4.43e-65	1.54463	PLVAP	35.0453	5.13115
4.59e-65	-1.53585	CDC37L1	0.0291172	-5.10199
4.94e-65	1.11134	UBA2	12.9223	3.69179
5.24e-65	1.15548	UBAP2L	14.3046	3.83841
5.94e-65	1.39689	HSPA4	24.9396	4.64037
6.93e-65	1.20255	HNRNPA3///HNRNPA3P1	15.9423	3.99479
7.43e-65	-2.26188	KMO	0.00547162	-7.51382
8.24e-65	-2.3234	KMO	0.00474895	-7.71818
1.01e-64	-2.2511	MASP2	0.00560915	-7.478
1.11e-64	1.74367	HMGB2	55.4209	5.79236
1.11e-64	-3.74872	C9	0.000178354	-12.453
1.15e-64	1.96495	NUSAP1	92.2476	6.52744
1.24e-64	-1.41066	GABARAPL1	0.0388457	-4.6861
1.28e-64	-2.42236	NR1I2	0.0037813	-8.0469
1.29e-64	1.00808	UFC1	10.1878	3.34877
1.3e-64	-1.09601	LHX2	0.0801661	-3.64086
1.34e-64	0.737918	DYNLRB1	5.46912	2.45131
1.36e-64	1.33731	CSTB	21.7423	4.44243
1.37e-64	0.944908	SPDL1	8.80861	3.13891
1.38e-64	0.582493	SHFM1	3.82378	1.935
1.39e-64	0.546048	RPL38	3.51599	1.81393
1.42e-64	1.03502	CDC23	10.8398	3.43827
1.43e-64	-2.11502	OGDHL	0.00767324	-7.02595
1.97e-64	1.04942	FAM208A	11.2053	3.48611
2.17e-64	-0.895932	GNAO1	0.127077	-2.97622
2.58e-64	1.68941	LAMC1	48.9111	5.61209
2.77e-64	0.944906	H2AFY	8.80859	3.13891
2.81e-64	1.05682	SMARCC1	11.3978	3.51069
2.85e-64	1.28236	CACYBP	19.1582	4.25989
3.09e-64	0.938472	MRPS14	8.67905	3.11754
3.27e-64	0.933086	SRRD	8.57208	3.09964
3.31e-64	0.765513	HNRNPU	5.82791	2.54298
3.34e-64	1.19275	RPS6KC1	15.5867	3.96224
3.63e-64	1.41688	H2AFZ	26.1144	4.70677
3.84e-64	1.25142	LBR	17.8409	4.15712
4.02e-64	1.28613	ACLY	19.3255	4.27243
4.24e-64	0.949997	DROSHA	8.91244	3.15582
4.76e-64	1.1209	TXNDC9	13.2098	3.72353
5.34e-64	1.45632	MCM5	28.5969	4.83779
6.88e-64	-1.25764	ALDH6A1	0.0552542	-4.17777
7.12e-64	1.45393	FDPS	28.4403	4.82987
7.32e-64	-1.89564		0.0127164	-6.29717
8.9e-64	2.08144	LAPTM4B	120.626	6.9144
8.93e-64	1.01701	RFC1	10.3995	3.37844
1.02e-63	1.32122	NDC80	20.9518	4.389
1.11e-63	0.685984	DRG1	4.8527	2.27879
1.25e-63	1.38768	RCN2	24.4162	4.60976
1.35e-63	-1.24329	NAAA	0.05711	-4.13011
1.48e-63	-2.68391	CXCL2	0.00207057	-8.91576
1.7e-63	1.27617	NPC1	18.8873	4.23934
1.9e-63	1.26121	DNAJC9	18.2476	4.18963
2.08e-63	1.38377	ITGB3BP	24.1975	4.59678
2.2e-63	1.97801	TYMS	95.0619	6.5708
2.34e-63	-0.624626	NTF3	0.237342	-2.07496
2.38e-63	1.31564	POLR2K	20.6841	4.37045
2.64e-63	-1.23262	IVD	0.0585306	-4.09467
2.84e-63	1.29814	XPOT	19.8673	4.31233
2.89e-63	0.897276	KIF18B	7.89361	2.98068
3.27e-63	0.928573	POP4	8.48346	3.08465
3.41e-63	1.80595	ANXA2	63.9654	5.99922
3.62e-63	-1.11911	PRKAG2	0.076013	-3.71761
4.59e-63	-1.22258	SKAP1	0.0598991	-4.06132
4.63e-63	0.842721	TMEM258	6.9618	2.79946
4.94e-63	-1.30013	EPB41L4B	0.0501039	-4.31893
5.34e-63	-2.17476	IL1RAP	0.00668708	-7.22441
7.06e-63	0.780557	RPSAP19///RPSAP58///RPSAP12///RPSA	6.03333	2.59295
7.19e-63	1.79925	ANXA2	62.9867	5.97698
7.61e-63	0.949057	EIF2D	8.89318	3.1527
7.87e-63	-1.98014	ACSM3	0.0104679	-6.57789
7.92e-63	1.80121	ANXA2	63.2725	5.98351
8.5e-63	0.826925	SAP130	6.71313	2.74699
9.32e-63	1.16601	LSM4	14.6557	3.87339
1.06e-62	-1.1626	IER2	0.0687703	-3.86207
1.07e-62	1.24979	USP1	17.7742	4.15171
1.12e-62	-1.77537	PLAC8	0.0167738	-5.89764
1.22e-62	-1.18468	IVD	0.0653618	-3.93541
1.3e-62	1.20064	AGFG1	15.8721	3.98843
1.4e-62	1.18711	GTPBP4	15.3856	3.9435
1.51e-62	0.970621	CCT4	9.34589	3.22433
1.64e-62	-2.46661	FOSB	0.00341498	-8.19391
2.07e-62	1.35006	CKAP4	22.3901	4.48479
2.37e-62	1.37254	RAD51AP1	23.58	4.55949
2.57e-62	-2.018	PBLD	0.00959396	-6.70366
2.64e-62	1.16205	HMGN4	14.5227	3.86023
2.7e-62	1.11877	C5orf22	13.1454	3.71649
2.75e-62	1.17636	TXNDC9	15.0094	3.9078
3.27e-62	1.35899	SSR1	22.8555	4.51447
3.59e-62	1.27528	MCM4	18.8486	4.23638
3.85e-62	0.840033	PSMD1	6.91883	2.79053
4.01e-62	-3.55343	SLCO1B3	0.000279619	-11.8043
4.41e-62	-2.09523	CYP3A43	0.00803097	-6.96021
4.67e-62	1.15877	FEN1	14.4134	3.84934
5.68e-62	1.37307	RAN	23.6085	4.56123
5.9e-62	1.75028	TXNRD1	56.2704	5.81431
6.56e-62	0.982794	CALU	9.61157	3.26477
8e-62	-1.80541	ALDH6A1	0.0156528	-5.99743
8.49e-62	2.10126	FABP5P2///FABP5P7///FABP5	126.259	6.98025
8.87e-62	0.916929	LOC653972///CBX3	8.25902	3.04597
9.13e-62	0.927981	MFSD5	8.4719	3.08268
1.05e-61	1.23867	KIAA0196	17.325	4.11478
1.12e-61	-0.787732	NAAA	0.16303	-2.61679
1.21e-61	1.5215	MAD2L1	33.2277	5.05431
1.5e-61	1.07491	WHSC1	11.8825	3.57076
1.55e-61	-1.21986	KIAA0922	0.0602748	-4.0523
2e-61	-1.90391	IGF1	0.0124764	-6.32466
2.2e-61	1.03291	CANT1	10.7871	3.43124
2.3e-61	-2.2386	ALDH6A1	0.00577297	-7.43647
2.48e-61	-1.40662	NAT1	0.0392086	-4.67269
2.54e-61	0.938299	WHSC1	8.67558	3.11696
2.67e-61	-0.927502	KBTBD11	0.118168	-3.08109
2.73e-61	-1.03715	TNS2	0.0918016	-3.44534
2.74e-61	-2.05079	FOLH1	0.00889622	-6.81259
2.76e-61	-1.28204	SLC35D1	0.052235	-4.25884
2.86e-61	-2.20919	AKR7A3	0.00617745	-7.33877
3.15e-61	0.878305	PTGES3	7.55623	2.91767
3.17e-61	1.39588	PCNA	24.8818	4.63702
3.63e-61	0.909265	PIK3CB	8.11456	3.02051
3.73e-61	-1.38837	LYVE1	0.0408909	-4.61208
4.18e-61	0.723928	CDC27	5.29576	2.40484
4.34e-61	1.19003	FANCI	15.4892	3.95319
4.57e-61	-3.1229	CYP3A4	0.000753521	-10.3741
5e-61	-1.45479	GRHPR	0.0350923	-4.8327
5.01e-61	-1.1768	BCKDHB	0.0665578	-3.90925
5.55e-61	0.85725	FAM189B	7.19863	2.84772
5.8e-61	-2.01269	FOLH1	0.00971201	-6.68601
5.98e-61	1.48499	DLG5	30.5484	4.93303
6.1e-61	-1.05018	GPM6A	0.0890883	-3.48862
6.38e-61	-1.66654	ITIH4	0.0215508	-5.53612
6.55e-61	-1.26825	HMGCL	0.0539195	-4.21305
7.3e-61	0.842857	ELOVL1	6.96397	2.79991
7.66e-61	0.917177	DNAJB6	8.26374	3.04679
9.12e-61	0.850222	DYNLRB1	7.08308	2.82438
9.84e-61	0.965928	SEC61G	9.24545	3.20874
1.08e-60	2.15003	LAPTM4B	141.264	7.14225
1.12e-60	-2.22433	FTCD	0.00596586	-7.38906
1.16e-60	1.41776	HLTF	26.1672	4.70969
1.68e-60	1.07959	FBL	12.0113	3.58633
1.75e-60	-1.62432	GNE	0.0237507	-5.39589
1.89e-60	-2.88611	CYP2C9	0.00129983	-9.58746
1.95e-60	1.15034	DKC1	14.1365	3.82136
2e-60	1.31039	ACTL6A	20.4359	4.35303
2.05e-60	1.55689	PSPH	36.0484	5.17186
2.06e-60	1.10514	MCM7	12.7391	3.6712
2.35e-60	1.14856	RAD21	14.0785	3.81542
2.39e-60	1.3738	MID1IP1	23.6481	4.56365
2.94e-60	3.12323	CCL20	1328.11	10.3752
3.21e-60	-1.47025	CYP3A43	0.0338649	-4.88407
3.22e-60	1.08119	STAM	12.0557	3.59164
5.12e-60	1.19201	MPZL1	15.5601	3.95978
5.92e-60	-3.32322	CYP3A4	0.000475097	-11.0395
5.93e-60	1.24084	CLIC1	17.4116	4.12198
6.98e-60	-1.47545	CETP	0.0334616	-4.90135
9.28e-60	-2.24853	SLC4A4	0.00564249	-7.46945
9.93e-60	1.24545	TARBP1	17.5973	4.13728
1.01e-59	-1.54429	GADD45A	0.0285566	-5.13003
1.19e-59	0.877624	NOL11	7.54438	2.9154
1.28e-59	1.00669	TCEB1	10.1552	3.34415
1.33e-59	1.38344	NRAS	24.1789	4.59568
1.42e-59	0.612827	PSME3	4.10041	2.03577
1.62e-59	1.21346	TACC3	16.3477	4.03102
1.7e-59	1.07938	LRRC59	12.0054	3.58561
1.73e-59	1.0265	DNAJC2	10.6293	3.40997
1.73e-59	-1.40813	NMRK1	0.0390727	-4.6777
2.18e-59	1.09162	H2AFY///TLR4	12.3488	3.6263
2.23e-59	-1.66171	ACADL	0.0217917	-5.52008
2.23e-59	-2.47607	BBOX1	0.00334142	-8.22532
2.28e-59	0.974345	BUB3	9.42639	3.2367
2.39e-59	1.3104	DLGAP5	20.4364	4.35307
2.52e-59	-2.65919	PDGFRA	0.00219186	-8.83363
2.72e-59	-0.771282	TBC1D2B	0.169324	-2.56214
2.74e-59	1.09047	CAMSAP2	12.3161	3.62247
2.76e-59	-2.70318	CYP2C9	0.00198072	-8.97976
2.76e-59	0.745983	METTL13	5.57164	2.4781
3.03e-59	-2.89936	AFM	0.00126077	-9.63148
3.49e-59	0.625953	RPS10	4.22623	2.07937
3.59e-59	0.90715	PDCD5	8.07515	3.01349
3.66e-59	0.961136	NCAPG2	9.14399	3.19282
3.74e-59	1.25892	POLE2	18.1516	4.18203
4.14e-59	-2.55516	CTH	0.00278509	-8.48806
4.2e-59	1.16741	FANCI	14.7031	3.87805
4.89e-59	2.04084	COL4A1	109.86	6.77953
5.02e-59	0.865373	NUP62	7.33454	2.87471
5.05e-59	-2.04986	CYP26A1	0.00891531	-6.8095
5.25e-59	-0.698649	MACF1	0.200148	-2.32086
5.64e-59	1.12533	TRIM37	13.3453	3.73826
5.69e-59	0.988555	RNASEH2A	9.73991	3.28391
5.83e-59	1.16589	PRCC	14.6516	3.87299
6.45e-59	0.751028	RBM42	5.63674	2.49486
6.57e-59	-1.95242	ADH6	0.0111578	-6.4858
7.23e-59	1.69332	SMYD3	49.354	5.6251
7.99e-59	1.06269	HSPA14	11.5528	3.53017
8.24e-59	-1.18334	SARDH	0.0655636	-3.93096
8.35e-59	0.821315	ATP6V1E1	6.62697	2.72835
9.22e-59	1.22177	HMGN4	16.6636	4.05863
9.51e-59	1.11358	ATIC	12.9892	3.69924
1.01e-58	1.13585	TAF9	13.6725	3.77321
1.12e-58	0.931834	GGPS1	8.5474	3.09549
1.12e-58	1.28275	CCNA2	19.1756	4.2612
1.29e-58	1.01518	RMI1	10.3556	3.37234
1.35e-58	0.834974	SMAD2	6.8387	2.77372
1.39e-58	1.12366	GGPS1	13.2942	3.73273
1.39e-58	1.01608	RPN2	10.3772	3.37535
1.51e-58	1.17783	NCAPG	15.0602	3.91267
1.72e-58	0.761261	PWP1	5.77113	2.52885
1.86e-58	0.752336	RPS10	5.65375	2.49921
1.92e-58	0.717585	PSMA6	5.21897	2.38377
1.94e-58	0.925561	TXNL4A	8.42484	3.07465
2.01e-58	1.34741	LOC731049///UBE2S	22.2542	4.476
2.31e-58	0.733501	RPS10	5.41378	2.43664
2.75e-58	-1.22867	HDAC6	0.0590653	-4.08155
2.89e-58	1.07946	ANP32E	12.0077	3.58589
3.8e-58	1.15414	ADSL	14.2606	3.83396
3.85e-58	0.57021	HNRNPC	3.71715	1.8942
4.05e-58	-1.71651	CYP3A43	0.0192083	-5.70213
4.37e-58	0.794608	H3F3AP6///H3F3AP4///H3F3A	6.23172	2.63963
4.39e-58	0.878447	TRIP4	7.55869	2.91814
4.43e-58	1.23704	SLC38A6	17.2599	4.10935
5.32e-58	-1.02754	ECHS1	0.0938555	-3.41341
5.74e-58	1.05581	FAM50A	11.3713	3.50732
6.17e-58	1.04926	WDR12	11.201	3.48555
6.75e-58	1.65883	TKT	45.5854	5.5105
6.95e-58	1.22288	SLC1A4	16.7063	4.06232
7.37e-58	0.991271	IARS	9.80101	3.29293
8.12e-58	1.23138	HAT1	17.0365	4.09055
9.07e-58	0.960634	METTL13	9.13342	3.19116
1.15e-57	0.830971	DENND5A	6.77596	2.76043
1.16e-57	0.795445	RPS21	6.24374	2.64241
1.16e-57	0.993447	GORASP2	9.85024	3.30016
1.3e-57	0.869063	HMGN1	7.39712	2.88696
1.37e-57	1.09568	POLR2K	12.4646	3.63977
1.38e-57	-1.47027	LONP2	0.0338631	-4.88414
1.51e-57	-2.15949	ACSM5	0.00692643	-7.17367
1.64e-57	1.02645	YWHAZ	10.628	3.4098
1.73e-57	-1.25281	GPD1	0.0558711	-4.16175
1.73e-57	0.935923	CEP350	8.62825	3.10907
1.84e-57	1.13437	LANCL1	13.6261	3.7683
1.93e-57	1.0655	HJURP	11.6279	3.53951
2.07e-57	0.800716	DDX10	6.31998	2.65992
2.08e-57	0.897741	USP3	7.90207	2.98223
2.44e-57	-3.18362	CYP2C8	0.000655215	-10.5757
2.48e-57	1.05262	ITGB1BP1	11.288	3.49672
2.78e-57	-1.14931	ABHD6	0.070907	-3.81793
2.99e-57	0.892942	SETDB1	7.81523	2.96629
3.05e-57	-2.45547	C6	0.00350373	-8.15689
3.64e-57	-1.92579	EPHX2	0.0118634	-6.39734
3.94e-57	-0.628815	FARP2	0.235064	-2.08888
3.95e-57	1.13877	WDYHV1	13.7649	3.78292
4.41e-57	-1.45941	SLC35D1	0.0347211	-4.84804
4.41e-57	0.826119	POLR2G	6.70069	2.74431
4.78e-57	-1.69888	DHRS1	0.0200041	-5.64356
4.79e-57	1.42951	TUFT1	26.8847	4.74871
4.96e-57	0.691592	NONO	4.91578	2.29742
4.99e-57	-1.01385	KLHL2	0.0968603	-3.36795
5.19e-57	0.82226	SSR1	6.64141	2.73149
5.33e-57	1.06368	ORMDL2	11.5794	3.53348
5.4e-57	0.944106	ZNF143	8.79237	3.13625
5.7e-57	0.684084	TRMT112	4.83152	2.27248
6.12e-57	1.08517	TPRKB	12.1665	3.60485
6.36e-57	1.19348	ANP32E	15.6128	3.96466
6.38e-57	0.581402	RPL27	3.81419	1.93138
6.58e-57	0.969242	HMGN1	9.31627	3.21975
6.96e-57	-1.08354	GPM6A	0.082502	-3.59943
7.07e-57	-1.20469	FYN	0.0624186	-4.00188
7.72e-57	1.45891	CCNE2	28.768	4.84639
8.31e-57	0.996687	MARK4	9.92401	3.31092
8.92e-57	-2.76614	CYP2C9///CYP2C19	0.00171339	-9.18893
9.66e-57	-1.7265	AR	0.0187717	-5.7353
9.85e-57	1.19484	TMPO	15.6619	3.96919
1e-56	0.977559	SRPK1	9.49639	3.24738
1.15e-56	-2.46095	ACSM5	0.00345983	-8.17508
1.17e-56	0.974239	TAF2	9.42409	3.23635
1.19e-56	0.939231	UBE2E1	8.69422	3.12006
1.25e-56	0.991859	SOCS5	9.81429	3.29488
1.32e-56	0.817054	BUB3	6.56227	2.71419
1.4e-56	-2.87063	CYP2C9	0.001347	-9.53603
1.58e-56	1.24991	MCM7	17.7792	4.15212
1.59e-56	1.61554	RRAGD	41.2612	5.36671
1.68e-56	0.638472	GEMIN6	4.34982	2.12096
1.69e-56	1.13201	GBAP1///GBA	13.5523	3.76046
1.69e-56	-2.90081	ALDOB	0.00125657	-9.63629
1.81e-56	0.536301	HNRNPC	3.43797	1.78156
1.97e-56	0.573967	DCTN2	3.74945	1.90668
1.99e-56	1.05673	KIAA0907	11.3953	3.51037
2.09e-56	-2.98568	GNMT	0.00103352	-9.91822
2.2e-56	1.2079	CENPA	16.14	4.01257
2.4e-56	1.38452	ANXA2P2	24.2392	4.59927
2.55e-56	1.15279	AGO2	14.2164	3.82948
2.55e-56	0.837532	NDRG3	6.87911	2.78222
2.62e-56	-1.8524	CD14	0.0140477	-6.15352
2.97e-56	0.974194	KIF14	9.4231	3.2362
2.99e-56	-2.05624	PLGLA	0.0087853	-6.83069
3.49e-56	0.949558	UFD1L	8.90343	3.15436
3.84e-56	0.851709	CLTA	7.10738	2.82932
3.85e-56	1.10405	NECAB3	12.7072	3.66757
4.22e-56	0.716259	H3F3AP4///H3F3A	5.20306	2.37936
4.45e-56	1.13724	UBR5	13.7164	3.77783
4.47e-56	1.24688	LAMC1	17.6555	4.14205
4.53e-56	0.726921	ATP5J2	5.33237	2.41478
4.57e-56	1.41754	PODXL	26.1539	4.70895
4.99e-56	-0.712299	INPP5B	0.193955	-2.36621
5.13e-56	4.27175	SPINK1	18696.2	14.1905
5.54e-56	-1.46873	GRHPR	0.0339838	-4.87901
5.65e-56	0.970356	FLAD1	9.3402	3.22345
6.73e-56	0.581948	NACA	3.81899	1.93319
6.83e-56	1.00381	ZNF706	10.0882	3.3346
6.92e-56	0.769674	CDC73	5.88401	2.5568
7.1e-56	-1.40813	FAM149A	0.0390728	-4.67769
7.75e-56	0.809402	MED20	6.44766	2.68878
1.04e-55	0.976789	PPP4R1	9.47957	3.24482
1.1e-55	-2.18044	ENO3	0.00660031	-7.24325
1.13e-55	-3.17028	IGHA2///IGHA1	0.000675653	-10.5314
1.14e-55	0.969851	STT3A	9.32933	3.22177
1.2e-55	1.45047	CPD	28.2144	4.81836
1.23e-55	1.10048	LAGE3	12.6032	3.65572
1.4e-55	-1.29226	GOT2	0.0510199	-4.2928
1.54e-55	1.51751	LRRC1	32.9238	5.04106
1.59e-55	-2.2749	ALDH8A1	0.00531009	-7.55705
1.66e-55	0.979679	ACLY	9.54286	3.25442
1.69e-55	1.18726	TMEM38B	15.3906	3.94398
1.72e-55	0.696998	NCOA6	4.97735	2.31538
1.74e-55	0.84655	DIEXF	7.02344	2.81218
1.95e-55	0.991027	RPP40	9.79551	3.29212
2.42e-55	0.907695	COPS6	8.08528	3.0153
2.81e-55	0.959938	DNAAF5	9.11881	3.18884
2.85e-55	-0.999654	TTC38	0.10008	-3.32078
3.03e-55	-2.09655	HBA2	0.0080067	-6.96458
3.07e-55	1.05611	VRK1	11.379	3.50831
3.29e-55	-1.84903	DUSP1	0.014157	-6.14234
3.34e-55	-1.92085	AASS	0.0119992	-6.38092
3.36e-55	-1.58104	BGN	0.0262398	-5.2521
3.41e-55	-1.04228	NR3C2	0.0907239	-3.46237
3.59e-55	0.634922	ZFR	4.31442	2.10917
3.8e-55	0.824166	H3F3AP6///H3F3AP4///H3F3A	6.67061	2.73782
4.06e-55	1.03378	NEK7	10.8089	3.43414
4.28e-55	-0.87337	GPHN	0.133854	-2.90127
4.54e-55	1.09015	SMARCA4	12.3069	3.6214
4.67e-55	1.35905	AZIN1	22.8586	4.51467
4.8e-55	0.624621	SUMO2	4.21329	2.07495
5.08e-55	0.883696	SNU13	7.65061	2.93558
5.15e-55	0.86887	RPL36AP37///RPL36A	7.39383	2.88632
5.31e-55	-0.905998	NR1I2	0.124166	-3.00966
5.39e-55	1.24618	PEA15	17.6269	4.13971
5.95e-55	0.984635	PTK2	9.65239	3.27089
6.24e-55	-2.31698	FXYD1	0.00481975	-7.69683
7.04e-55	-0.934381	FANCC	0.116311	-3.10395
7.74e-55	0.814464	RUVBL2	6.52324	2.70559
8.07e-55	1.24063	GOLT1B	17.4033	4.12129
9.18e-55	-2.14467	ADH6	0.00716687	-7.12444
9.31e-55	-1.16434	SLC28A1	0.0684945	-3.86787
9.89e-55	-1.26633	CA5A	0.0541587	-4.20666
9.9e-55	1.29908	UCHL5	19.9103	4.31545
1.1e-54	0.806073	MTX1	6.39842	2.67772
1.16e-54	-0.921084	TPMT	0.119927	-3.05977
1.25e-54	-1.0832	CHRD	0.0825655	-3.59832
1.26e-54	-1.33711	CDC14B	0.0460138	-4.44179
1.26e-54	0.739059	USP39	5.48352	2.4551
1.35e-54	-3.04284	ADH1C///ADH1B///ADH1A	0.000906065	-10.1081
1.52e-54	0.73894	PSMB5	5.48202	2.45471
1.62e-54	0.97375	PSMD2	9.41347	3.23473
1.77e-54	-2.64585	CYP2C9	0.00226023	-8.78932
1.79e-54	0.779167	ATF2	6.01405	2.58834
1.97e-54	0.857033	TMCO1	7.19504	2.847
2.13e-54	1.21279	BUB3	16.3226	4.0288
2.19e-54	1.15311	SLC1A4	14.2269	3.83055
2.32e-54	0.955981	SPATS2	9.0361	3.1757
2.4e-54	0.832769	EHMT2	6.80407	2.7664
2.42e-54	0.677517	CASC3	4.75902	2.25066
2.63e-54	-1.45078	EXPH5	0.0354174	-4.8194
2.64e-54	-2.09693	HBA2///HBA1	0.00799963	-6.96585
2.71e-54	-1.42565	GRHPR	0.0375276	-4.7359
2.76e-54	-1.69073	CYFIP2	0.020383	-5.61649
3e-54	-1.57922	RCAN1	0.0263497	-5.24607
3e-54	0.824305	RPP30	6.67275	2.73828
3.1e-54	0.904316	PRRC2C	8.02262	3.00407
3.64e-54	0.756843	XPO1	5.71272	2.51418
3.7e-54	-0.909416	TRPV1	0.123193	-3.02101
3.83e-54	-1.09821	TNXB	0.0797604	-3.64818
3.91e-54	0.709445	UBE2N	5.12207	2.35673
3.96e-54	-1.30476	PLPP3	0.0495725	-4.33432
4.18e-54	1.06167	HMMR	11.5258	3.5268
4.84e-54	0.529022	RPL23A	3.38082	1.75737
5.76e-54	0.881707	PPOX	7.61565	2.92897
6.25e-54	1.46761	TFRC	29.3502	4.8753
6.53e-54	0.486507	RPL23A	3.06554	1.61614
7.14e-54	-1.29531	CYP3A43	0.0506625	-4.30294
7.3e-54	-2.86037	BCHE	0.00137922	-9.50194
7.33e-54	-1.2668	CAPN3	0.0541002	-4.20822
7.4e-54	0.701741	EIF5B	5.03201	2.33113
7.82e-54	1.96078	SQLE	91.3651	6.51357
8.15e-54	-1.27262	CYP4F12	0.0533802	-4.22755
8.27e-54	0.938478	NXT1	8.67916	3.11756
8.36e-54	0.985671	FNBP1L	9.67544	3.27433
8.57e-54	-1.25255	RAB17	0.0559045	-4.16089
9.02e-54	1.06613	CCT2	11.6448	3.54161
9.16e-54	-2.91034	PCK1	0.00122932	-9.66793
9.38e-54	0.985169	PDIA6	9.66426	3.27266
9.41e-54	-2.07007	HBA2///HBA1	0.00851009	-6.87661
1.05e-53	0.713327	RBX1	5.16805	2.36962
1.08e-53	0.974108	B4GALT3	9.42125	3.23592
1.1e-53	-1.77603	SEC14L2	0.0167482	-5.89985
1.19e-53	1.00933	DKC1	10.2172	3.35293
1.21e-53	-0.676801		0.210474	-2.24828
1.26e-53	1.00216	HMGN4	10.0499	3.32911
1.51e-53	0.937949	SLC35A2	8.66859	3.1158
1.56e-53	0.938199	TBC1D31	8.67358	3.11663
1.6e-53	0.896935	TUBB4B	7.88743	2.97955
1.66e-53	-1.36772	CLU	0.0428825	-4.54347
1.77e-53	0.950708	FOXK2	8.92705	3.15818
1.84e-53	0.768734	YWHAQ	5.8713	2.55368
1.86e-53	-1.72954	TSHZ1///BGN	0.0186405	-5.74541
2.08e-53	1.164	KNTC1	14.5882	3.86673
2.11e-53	0.610324	CLTC	4.07684	2.02745
2.21e-53	1.14595	C8orf33	13.9942	3.80675
2.34e-53	0.769313		5.87913	2.5556
2.37e-53	1.04131	PDIA6	10.9979	3.45916
2.43e-53	-1.33967	SLC16A2	0.0457431	-4.4503
2.45e-53	-1.2752	CAPN3	0.0530638	-4.23613
2.61e-53	0.91801	GM2A	8.27961	3.04956
2.72e-53	0.915586	MFAP1	8.23353	3.04151
2.91e-53	1.33475	ATP6V1C1	21.6148	4.43395
3e-53	1.11452	MRPS17	13.0173	3.70236
3.16e-53	-1.04594	TNXB	0.0899618	-3.47454
3.38e-53	-1.81178		0.0154248	-6.01861
3.4e-53	0.764996	ARF1	5.82098	2.54126
3.78e-53	1.05412	TBC1D16	11.3273	3.50173
4.35e-53	-0.844618	ADAMTS2	0.143015	-2.80576
4.57e-53	1.31731	BTG3	20.7641	4.37602
4.7e-53	0.481422	RPS20	3.02986	1.59925
4.97e-53	-1.37889	RHOB	0.0417938	-4.58057
5.16e-53	0.803119	RBBP7	6.35505	2.6679
5.45e-53	1.1179	CTSA	13.1189	3.71358
5.5e-53	0.871555	DARS2	7.4397	2.89524
5.86e-53	0.77958	NCKAP1	6.01978	2.58971
6e-53	0.542192	RPLP1	3.48492	1.80112
6.55e-53	-1.43445	MSRA	0.0367749	-4.76513
6.57e-53	1.20843	RRS1	16.1594	4.01431
6.64e-53	0.530345	RPL23A	3.39114	1.76177
6.73e-53	-1.34616	SULT1A2	0.0450655	-4.47183
6.83e-53	0.731479	GPKOW	5.38863	2.42992
7.19e-53	0.766667	RAB11A	5.84342	2.54681
7.25e-53	0.987039	KIF2A	9.70598	3.27887
7.41e-53	-1.99657	COLEC11	0.0100793	-6.63247
7.5e-53	0.783425	BPGM	6.0733	2.60248
7.57e-53	-2.00675	AZGP1P1///AZGP1	0.00984573	-6.66629
8.31e-53	1.18721	NEDD4L	15.3889	3.94381
8.44e-53	-2.15267	HBA1	0.00703606	-7.15102
8.51e-53	0.770127	PSME3	5.89016	2.55831
9.18e-53	-2.19283	HBA2///HBA1	0.00641462	-7.28442
9.25e-53	-0.949924	EHD3	0.112222	-3.15558
1.01e-52	-2.13184	HBA2///HBA1	0.00738179	-7.08181
1.02e-52	2.34868	SULT1C2	223.194	7.80215
1.1e-52	1.00989	YWHAB	10.2303	3.35478
1.24e-52	0.717702	ABCF2	5.22038	2.38416
1.24e-52	1.14413	GM2A	13.9359	3.80073
1.28e-52	-0.426964	ADRA1A	0.374141	-1.41835
1.38e-52	0.574407	LOC728825///SUMO2P3///SUMO2	3.75325	1.90814
1.39e-52	0.911118	RFXANK	8.14925	3.02667
1.44e-52	1.17957	KLHL23	15.1205	3.91843
1.53e-52	3.77362	PEG10	5937.68	12.5357
1.61e-52	0.933216	TUBB4B	8.57464	3.10008
1.71e-52	0.740949	PSMC2	5.50742	2.46138
1.76e-52	1.15966	BTG3	14.4429	3.85229
1.77e-52	-1.86412	DCXR	0.0136734	-6.19249
1.78e-52	0.941184	DENR	8.73341	3.12654
1.8e-52	-1.91042	ALDH6A1	0.0122907	-6.34628
1.8e-52	0.98321	MSH6	9.62077	3.26615
1.8e-52	1.01544	CHD1L	10.362	3.37323
1.84e-52	0.89926	SSBP1	7.92977	2.98728
1.87e-52	1.25063	MRPL13	17.8085	4.15449
1.9e-52	1.00308	UPF3B	10.0713	3.33218
2e-52	1.16937	TOPBP1	14.7698	3.88458
2.15e-52	0.934468	RNF8	8.59939	3.10424
2.19e-52	-1.58151	IGF1	0.0262111	-5.25368
2.22e-52	0.630737	DHX9	4.27304	2.09526
2.27e-52	-1.04486	CAPN3	0.0901855	-3.47096
2.41e-52	0.972673	TSNAX	9.39015	3.23115
2.51e-52	0.888319	NUP85	7.73249	2.95093
2.68e-52	1.14068	RCN2	13.8256	3.78927
2.73e-52	-1.63001	CYP2J2	0.0234419	-5.41477
2.82e-52	1.14801	HS2ST1	14.0609	3.81362
2.89e-52	1.21398	ARMC1	16.3674	4.03275
2.99e-52	-0.80806	PDLIM5	0.155575	-2.68432
3.09e-52	0.987136	TUBB3	9.70813	3.27919
3.1e-52	0.936595	UBE2A	8.64162	3.1113
3.27e-52	-0.575407	GNA14	0.265823	-1.91146
3.3e-52	1.10134	NOP56	12.6282	3.65858
3.35e-52	1.01431	HNRNPR	10.335	3.36946
3.52e-52	1.01782	TMCO1	10.4188	3.38111
3.54e-52	0.835482	CCDC86	6.84671	2.77541
3.55e-52	0.844502	PFDN2	6.9904	2.80538
3.63e-52	0.807888	TSN	6.42523	2.68375
3.84e-52	0.85134	UBE2Z	7.10133	2.82809
3.86e-52	-1.45096	ALDH1B1	0.0354029	-4.81999
3.94e-52	1.30211	PRKDC	20.0498	4.32552
4.01e-52	0.905512	TMEM184B	8.04474	3.00804
4.04e-52	0.929052	GPSM2	8.49282	3.08624
4.08e-52	-1.35695	SULT1A2	0.0439597	-4.50767
4.17e-52	1.05546	RNF187	11.3621	3.50616
4.17e-52	1.25547	BOP1	18.0081	4.17057
4.92e-52	-1.04281	ACADVL	0.0906134	-3.46413
5.52e-52	-1.25823	CPT2	0.055178	-4.17976
5.73e-52	1.67576	PLXNC1	47.3982	5.56676
5.83e-52	0.809821	COIL	6.45388	2.69017
5.93e-52	0.736101	COG5	5.44629	2.44527
6.07e-52	0.69537	LARP1	4.95873	2.30997
6.08e-52	0.894375	GORASP2	7.84107	2.97105
6.13e-52	0.984851	DNAJC9	9.6572	3.27161
6.91e-52	0.884985	ENSA	7.67335	2.93986
7.04e-52	-1.93795	SLC46A3	0.0115359	-6.43773
7.48e-52	0.99356	MPZL1	9.8528	3.30053
8.05e-52	1.04916	PNO1	11.1985	3.48523
9.76e-52	0.845945	TIMELESS	7.01366	2.81017
9.99e-52	-0.606723	HAND2-AS1	0.24733	-2.01549
1.01e-51	1.28474	MOSPD1	19.2638	4.26782
1.02e-51	0.576336	RPL23A	3.76995	1.91455
1.03e-51	0.897326	RAD51C	7.89453	2.98085
1.04e-51	0.59454	NACA	3.93133	1.97502
1.1e-51	-0.868726	COLEC10	0.135292	-2.88585
1.11e-51	-0.774492	ALLC	0.168077	-2.57281
1.11e-51	-0.98603	SAT1	0.103269	-3.27552
1.18e-51	-1.089	ACBD4	0.081471	-3.61757
1.23e-51	0.714276	SAP30L	5.17935	2.37277
1.24e-51	0.873859	EED	7.47927	2.9029
1.24e-51	1.02572	FAM21A	10.6101	3.40737
1.24e-51	0.871378	UBE2D2	7.43665	2.89465
1.25e-51	0.768473	PARP2	5.86777	2.55281
1.28e-51	0.912459	SEPHS1	8.17447	3.03112
1.32e-51	0.708428	DNAJC13	5.11008	2.35335
1.34e-51	1.08639	RHEB	12.2008	3.6089
1.36e-51	1.21475	TPGS2	16.3965	4.03532
1.37e-51	1.46982	CPD	29.5001	4.88265
1.49e-51	1.21601	ATP6V1C1	16.4442	4.03951
1.53e-51	0.813764	HMGXB4	6.51275	2.70327
1.57e-51	0.823747	C7orf49	6.66418	2.73643
1.61e-51	0.706835	CSNK2B	5.09138	2.34806
1.62e-51	0.880515	SMG5	7.59477	2.92501
1.63e-51	-1.53223	LONP2	0.0293608	-5.08996
1.66e-51	-1.02015	TNXB	0.0954667	-3.38886
1.72e-51	-1.94424	ITIH4	0.0113699	-6.45864
1.82e-51	1.00566	EIF2S2	10.1312	3.34073
1.88e-51	1.25425	CPD	17.9578	4.16654
2.09e-51	-1.42381	ACAA2	0.0376871	-4.72978
2.19e-51	-0.87508	FXN	0.133328	-2.90695
2.22e-51	0.564316	BRIX1	3.66705	1.87462
2.35e-51	-0.705509	PDXDC1	0.197011	-2.34365
2.53e-51	0.770672	BLZF1	5.89755	2.56012
2.6e-51	0.63509	RPL7	4.31608	2.10972
2.78e-51	0.82648	R3HDM1	6.70626	2.74551
2.8e-51	-1.69009	ABAT	0.0204132	-5.61435
2.86e-51	0.951379	MANF	8.94086	3.16041
3.17e-51	0.982821	NARF	9.61216	3.26486
3.31e-51	0.950227	GTSE1	8.91717	3.15659
3.41e-51	0.908021	SYPL1	8.09135	3.01638
3.65e-51	-1.78246	ABAT	0.0165021	-5.92121
3.69e-51	1.01448	SUZ12	10.3391	3.37004
3.73e-51	0.894984	HNRNPU	7.85207	2.97307
4.48e-51	0.922063	DNM1L	8.35725	3.06303
4.59e-51	0.827564	MCM5	6.72301	2.74911
4.66e-51	0.968081	ATR	9.29141	3.2159
4.75e-51	-0.837933	SVEP1	0.145233	-2.78355
5.19e-51	-0.865977	ITSN1	0.136152	-2.87671
5.7e-51	1.21912	YWHAZ	16.5622	4.04982
5.74e-51	0.84385	FAM20B	6.97991	2.80321
5.88e-51	0.840452	LOC653972///CBX3	6.92551	2.79192
5.95e-51	1.07829	HSPA13	11.9753	3.58199
5.99e-51	1.15715	YWHAH	14.3599	3.84397
6.15e-51	-0.772958	SEC31B	0.168672	-2.56771
6.22e-51	0.73804	SNRPF	5.47066	2.45172
6.9e-51	0.788393	FAM21D///FAM21A///FAM21C	6.14318	2.61899
7.69e-51	1.04318	SPAG5	11.0454	3.46537
8.06e-51	1.11255	KIF2C	12.9585	3.69582
8.15e-51	0.779485	HNRNPA3///HNRNPA3P1	6.01846	2.58939
8.25e-51	0.854565	CHCHD3	7.15426	2.8388
8.42e-51	1.11133	CLN3	12.9219	3.69175
9.24e-51	-1.28176	FAHD2A	0.0522682	-4.25792
9.27e-51	1.10539	TRIP13	12.7464	3.67202
9.83e-51	1.1843	SSR1	15.2862	3.93415
1.02e-50	-1.44108	GADD45B	0.0362177	-4.78716
1.15e-50	-1.12448	ABHD6	0.0750789	-3.73545
1.19e-50	-2.09408	PLGLB1///PLGLB2	0.00805232	-6.95638
1.21e-50	0.6734	NPM1	4.71412	2.23699
1.28e-50	2.38507	UBD	242.7	7.92303
1.4e-50	1.17947	RBM3	15.1172	3.91811
1.42e-50	1.14074	CDK1	13.8273	3.78945
1.51e-50	1.03735	CDC123	10.8982	3.44601
1.57e-50	1.15703	POGK	14.356	3.84359
1.71e-50	0.871533	PDSS1	7.43931	2.89517
1.72e-50	-3.04865	SLC10A1	0.000894019	-10.1274
1.91e-50	0.652068	CLTA	4.48816	2.16612
1.91e-50	-1.37972	FCGR2B	0.0417142	-4.58332
1.95e-50	0.754941	SSRP1	5.68776	2.50786
2.02e-50	0.87497	CENPM	7.49842	2.90659
2.03e-50	-1.41717	SULT1A1	0.0382673	-4.70775
2.07e-50	0.583203	NBAS	3.83004	1.93736
2.36e-50	-0.610506	MOGAT2	0.245185	-2.02806
2.42e-50	0.982252	PRKCI	9.59957	3.26297
2.48e-50	1.25201	MKI67	17.8654	4.15909
2.54e-50	-1.04563	MPC1	0.0900261	-3.47351
2.61e-50	0.688675	CCDC93	4.88287	2.28773
2.62e-50	0.908042	TPD52L2	8.09174	3.01645
2.63e-50	0.868685	KIN	7.39069	2.88571
2.64e-50	-1.10827	CPT2	0.0779347	-3.68159
2.77e-50	0.658334	DRAP1	4.55338	2.18694
2.8e-50	-1.28205	ACADL	0.0522336	-4.25888
2.89e-50	0.713531	RUFY1	5.17048	2.3703
3.08e-50	-0.803071	RBL2	0.157373	-2.66774
3.24e-50	0.976511	PAFAH1B3	9.47351	3.2439
3.28e-50	-1.53992	GADD45B	0.0288454	-5.11551
3.38e-50	-1.9218	CYR61	0.0119729	-6.38408
3.43e-50	0.989074	ANKRD27	9.75156	3.28563
3.55e-50	0.762397	CTNNA1	5.78625	2.53263
3.65e-50	0.771519	TUBB3	5.90907	2.56293
3.66e-50	1.08605	CDK7	12.1913	3.60778
3.93e-50	-0.900579	MLYCD	0.125725	-2.99166
4.02e-50	0.735712	OXLD1	5.44141	2.44398
4.11e-50	1.06824	DR1	11.7016	3.54863
4.21e-50	0.882894	NHP2	7.63649	2.93291
4.55e-50	0.921258	CCZ1	8.34176	3.06035
4.61e-50	0.931823	PUF60	8.54718	3.09545
4.68e-50	0.512538	SND1	3.2549	1.70262
5.12e-50	-1.89704	ACSL1	0.0126754	-6.30182
5.17e-50	-1.00189	EIF5	0.0995649	-3.32822
5.41e-50	0.919009	MPZL1	8.29868	3.05288
5.45e-50	0.723231	ATP6V1F	5.28726	2.40252
5.74e-50	-0.550325	CD160	0.281628	-1.82814
5.99e-50	-2.02011	SERPINA4	0.0095476	-6.71065
7.13e-50	-1.47084	SULT1A1	0.0338192	-4.88601
7.95e-50	-1.58426	XDH	0.0260462	-5.26279
8.22e-50	-1.82409	CYP4F2	0.0149937	-6.0595
8.49e-50	1.19065	MOB4	15.5113	3.95525
8.84e-50	0.924173	FIBP	8.39795	3.07004
9.08e-50	0.631419	CALM2	4.27976	2.09753
9.65e-50	0.883763	CREB3L2	7.65179	2.9358
1.02e-49	-1.00077	FAXDC2	0.0998236	-3.32448
1.08e-49	1.10566	SDF2L1	12.7545	3.67293
1.12e-49	-2.0167	CYR61	0.00962277	-6.69933
1.13e-49	1.06617	E2F3	11.6459	3.54175
1.2e-49	0.585717	HNRNPA1P59///HNRNPA1P51///HNRNPA1P53///HNRNPA1P33///HNRNPA1P50///HNRNPA1P27///HNRNPA1P10///HNRNPA1P35///HNRNPA1P52///HNRNPA1P12///LOC642817///HNRNPA1P30///HNRNPA1P8///HNRNPA1P39///HNRNPA1P56///HNRNPA1P4///HNRNPA1L2///HNRNPA1	3.85227	1.94571
1.23e-49	0.931317	SMARCA4	8.53722	3.09377
1.24e-49	-1.46269	EDNRB	0.0344595	-4.85895
1.27e-49	0.676283	CUTA	4.74551	2.24656
1.3e-49	-1.41903	CFI	0.0381036	-4.71393
1.49e-49	1.42046	P4HA2	26.3304	4.71866
1.58e-49	0.813505	UBR5	6.50886	2.7024
1.61e-49	-0.751321	MPPED1	0.177288	-2.49583
1.62e-49	0.850229	EIF4A3	7.08319	2.8244
1.68e-49	0.759453	METTL18	5.74716	2.52285
1.73e-49	0.941297	SRM	8.73568	3.12692
1.77e-49	0.801503	PABPC1	6.33144	2.66253
1.85e-49	0.944324	NEMP1	8.79679	3.13698
2.07e-49	0.808355	ZNF318	6.43213	2.6853
2.11e-49	0.748673	EIF3B	5.60626	2.48704
2.19e-49	-1.06113	STAB1	0.0868704	-3.52499
2.32e-49	0.514654	FTH1P5	3.2708	1.70964
2.36e-49	1.72561	COL15A1	53.1633	5.73236
2.36e-49	1.11631	PDCD2	13.0711	3.70831
2.51e-49	-0.997516	IRF8	0.100574	-3.31368
2.65e-49	0.823177	BCAP31	6.65544	2.73453
2.87e-49	0.906351	PDCD10	8.06029	3.01083
2.9e-49	0.862012	RPAP3	7.27799	2.86354
2.95e-49	0.633707	SNF8	4.30236	2.10513
3.01e-49	0.621131	TARDBP	4.17957	2.06335
3.3e-49	0.738168	TIMM9	5.47228	2.45214
3.32e-49	0.701773	CCT8	5.03237	2.33124
3.42e-49	0.50111	RPL19	3.17037	1.66465
3.75e-49	1.25952	AZIN1	18.177	4.18404
3.78e-49	-2.6615	ADH1B	0.00218022	-8.84131
4.14e-49	-1.11537	SLC6A16	0.0766703	-3.70519
4.29e-49	-2.65544	F9	0.00221083	-8.82119
4.34e-49	2.23025	SULT1C2	169.924	7.40874
4.74e-49	0.754209	E2F6	5.67818	2.50543
4.81e-49	0.584943	DDX1	3.84541	1.94314
4.82e-49	1.02731	RBCK1	10.649	3.41264
5.13e-49	1.02954	TOMM20	10.7039	3.42006
5.19e-49	-1.22303	MACROD1	0.0598376	-4.0628
5.32e-49	0.415479	RPL37	2.60303	1.38019
5.37e-49	0.975584	BZW2	9.4533	3.24082
5.38e-49	0.946686	MTERF3	8.84475	3.14482
5.65e-49	-1.1348	MUT	0.0733166	-3.76972
5.91e-49	0.797455	PIGT	6.27271	2.64909
6.13e-49	0.72861	TOMM40	5.35315	2.42039
6.24e-49	1.57651	TKT	37.7145	5.23705
6.48e-49	0.920696	MRPS16	8.33098	3.05849
6.55e-49	1.10381	ILF3	12.7002	3.66678
6.59e-49	1.02068	PRPF4B	10.4878	3.39064
6.79e-49	-2.23303	CTH	0.00584752	-7.41796
6.85e-49	0.74588	CNOT6	5.57032	2.47776
8.73e-49	1.02306	CLN3	10.5453	3.39853
9.11e-49	0.581963	RPS20	3.81912	1.93324
9.83e-49	-1.28824		0.0514938	-4.27946
1.12e-48	1.26963	GYG1	18.605	4.21762
1.15e-48	-0.76282	SIGLEC1	0.172655	-2.53403
1.25e-48	0.79065	CENPF	6.17518	2.62648
1.32e-48	1.12238	MRPL42	13.2551	3.72847
1.35e-48	0.714312	DOLK	5.17979	2.37289
1.37e-48	1.01471	SEC23B	10.3445	3.3708
1.39e-48	-1.523	ALDH6A1	0.0299916	-5.0593
1.45e-48	0.817793	SRPK2	6.57345	2.71665
1.56e-48	0.826512	EIF3B	6.70675	2.74561
1.87e-48	0.891478	PSMD1	7.78893	2.96142
1.87e-48	0.820187	GTF2IP1///GTF2I	6.60978	2.7246
2.02e-48	-1.18508	CAT	0.0653005	-3.93676
2.04e-48	0.788279	RNASEH1	6.14156	2.6186
2.14e-48	0.794216	LARP4B	6.2261	2.63833
2.4e-48	-1.45181	PEMT	0.0353338	-4.82281
2.46e-48	0.912646	GLRX2	8.17797	3.03174
2.54e-48	0.798022	FKBP1A	6.28091	2.65097
2.57e-48	-0.916582	SPSB3	0.121176	-3.04482
2.58e-48	-1.52409	PCK2	0.0299166	-5.06291
2.61e-48	-1.43654	FAXDC2	0.0365984	-4.77208
2.72e-48	0.850693	TROVE2	7.09077	2.82594
2.97e-48	1.28417	CKLF	19.2385	4.26592
3e-48	0.885993	WDR26	7.69117	2.9432
3.02e-48	0.806694	NIPA2	6.40757	2.67978
3.29e-48	0.757696	FLAD1	5.72395	2.51701
3.52e-48	0.729507	NIF3L1	5.36423	2.42337
3.68e-48	0.507637	RPS7	3.21837	1.68633
3.89e-48	0.798109	MIS18A	6.28217	2.65126
3.9e-48	-0.624129	FYN	0.237613	-2.07331
4.16e-48	0.942813	SHC1	8.76624	3.13196
4.54e-48	0.782061	CLTA	6.05425	2.59795
4.84e-48	0.914768	SMARCE1	8.21803	3.03879
4.99e-48	3.65269	AKR1B10	4494.62	12.134
5.43e-48	0.69096	MAPKAPK5	4.90862	2.29532
5.63e-48	-1.36368	MST1L	0.0432828	-4.53006
5.65e-48	-1.15032	PON1	0.0707421	-3.82129
5.71e-48	0.785614	SRP19	6.10399	2.60975
6.03e-48	0.947883	FAM49B	8.86918	3.1488
6.26e-48	1.3825	GNS	24.127	4.59258
7.83e-48	0.921613	ATP6AP1	8.34858	3.06153
8.01e-48	-0.824635	SLC4A4	0.149749	-2.73938
8.1e-48	-1.65042	CYP4F2///CYP4F3	0.0223655	-5.48258
8.21e-48	-1.46413	RGN	0.0343453	-4.86374
8.28e-48	-1.81416	AZGP1	0.0153405	-6.02651
8.37e-48	0.897673	STX6	7.90084	2.98201
8.71e-48	0.578126	SNRPD1	3.78552	1.92049
8.93e-48	-1.49723	SATB1	0.0318251	-4.97369
9.03e-48	-2.53073	ADH1B	0.00294626	-8.4069
9.17e-48	1.0196	MAP4K4	10.4618	3.38705
9.18e-48	0.852907	UBE2A	7.127	2.8333
9.8e-48	-0.93255	ZNF330	0.116802	-3.09787
1e-47	-1.40413	ALAS1	0.0394336	-4.66443
1.01e-47	-0.568734	TCF21	0.269939	-1.88929
1.03e-47	-0.922034	GPT	0.119665	-3.06293
1.04e-47	1.04718	PAIP1	11.1476	3.47866
1.07e-47	0.858442	RPL8	7.21842	2.85168
1.11e-47	0.650952	EIF5B	4.47664	2.16242
1.26e-47	-1.18507	STAB1	0.0653024	-3.93672
1.28e-47	0.890014	RAB22A	7.76271	2.95656
1.28e-47	0.966537	MFF	9.25842	3.21077
1.32e-47	0.980289	BUB1	9.55628	3.25645
1.4e-47	-0.757203	RHEB	0.174903	-2.51537
1.47e-47	1.05799	UXS1	11.4284	3.51455
1.53e-47	0.840424	VARS	6.92507	2.79183
1.54e-47	0.81142	GGCT	6.47768	2.69548
1.6e-47	0.880644	MRS2	7.59703	2.92543
1.6e-47	0.676638	ARL8B	4.74939	2.24774
1.64e-47	0.933921	RECQL	8.58858	3.10242
1.66e-47	1.26765	SQLE	18.5203	4.21104
1.88e-47	0.892576	TBCB	7.80866	2.96507
2.01e-47	0.80843	BUD31	6.43325	2.68555
2.06e-47	-2.18494	ADH1A	0.00653225	-7.25821
2.12e-47	0.64858	PSMB3	4.45225	2.15454
2.19e-47	0.770672	ZWILCH	5.89756	2.56012
2.19e-47	0.806292	JADE3	6.40166	2.67844
2.3e-47	0.796995	TRRAP	6.26607	2.64756
2.32e-47	1.23073	ADNP	17.011	4.0884
2.37e-47	-3.18237	HPD	0.000657099	-10.5716
2.45e-47	-1.45316	ACADSB	0.0352244	-4.82728
2.55e-47	0.968769	CETN2	9.30613	3.21818
2.63e-47	0.764245	C20orf24	5.81092	2.53877
2.65e-47	-0.603576	KLHL36	0.249129	-2.00504
2.68e-47	-0.537948	SHPK	0.289769	-1.78702
3.16e-47	0.805954	TMED9	6.39667	2.67732
3.19e-47	0.997978	FTH1	9.95355	3.31521
3.39e-47	-1.27452	SRD5A1	0.0531471	-4.23387
3.61e-47	1.08662	DNMT1	12.2072	3.60966
3.65e-47	0.671263	RTFDC1	4.69097	2.22989
3.73e-47	-1.35997	ADGRA3	0.0436547	-4.51772
3.9e-47	0.819333	EIF3D	6.5968	2.72177
3.97e-47	-1.415	CDC14B	0.0384595	-4.70052
4.03e-47	0.760594	LRRC42	5.76227	2.52664
4.04e-47	-1.52279	PRODH2	0.0300062	-5.0586
4.27e-47	0.952931	NME7	8.97286	3.16557
4.48e-47	-1.04923	LINC-PINT	0.0892826	-3.48548
5.03e-47	0.578435	YWHAB	3.78821	1.92152
5.22e-47	0.89983	PAXIP1	7.94017	2.98917
5.48e-47	0.964627	ARPC5	9.2178	3.20442
5.69e-47	1.43113	YWHAZ	26.9854	4.75411
6.11e-47	0.825849	EIF3B	6.69651	2.74341
6.43e-47	0.997161	NEK4	9.93485	3.3125
6.5e-47	0.924189	ZNF207	8.39826	3.07009
7.09e-47	0.685666	PSME3	4.84916	2.27773
7.67e-47	0.826408	TMEM185B	6.70514	2.74527
7.84e-47	-1.28291	MST1L	0.0521304	-4.26173
7.89e-47	-1.09878	LOC727893///PDE4DIP	0.0796563	-3.65007
8.47e-47	-1.19574	IGFBP4	0.0637175	-3.97217
8.58e-47	-0.482357	GAGE2C///GAGE1	0.329339	-1.60235
8.59e-47	0.892357	LAMP2	7.80471	2.96434
8.77e-47	-1.46108	CDA	0.0345874	-4.85361
9.09e-47	-0.704061	NFX1	0.197669	-2.33884
9.45e-47	0.95876	PPP2R5A	9.0941	3.18493
9.57e-47	0.721742	RALY	5.26917	2.39758
1.03e-46	-0.736226	SPSB3	0.183558	-2.44569
1.14e-46	0.846316	LSM8	7.01966	2.8114
1.16e-46	-1.58708	ACSL1	0.0258771	-5.27218
1.28e-46	0.81523	NCBP2	6.53476	2.70813
1.32e-46	0.668552	KHDRBS1	4.66178	2.22088
1.48e-46	0.951579	WSB2	8.94496	3.16108
1.72e-46	0.848889	USP14	7.06137	2.81995
1.72e-46	0.743067	UTP6	5.53436	2.46842
1.75e-46	0.977841	TUBB	9.50256	3.24832
1.89e-46	0.953637	CD2AP	8.98747	3.16791
1.91e-46	0.655092	LOC648152///ATR	4.51951	2.17617
1.93e-46	0.774477	ZNF623	5.94946	2.57276
1.93e-46	0.877553	AP3B1	7.54315	2.91517
2.01e-46	0.702031	SPC25	5.03537	2.3321
2.02e-46	0.878335	ABCC10	7.55675	2.91777
2.08e-46	-1.18771	SLCO2B1	0.064906	-3.9455
2.2e-46	-2.53368	SPP2	0.00292633	-8.41669
2.21e-46	0.573258	GPN1	3.74333	1.90432
2.32e-46	0.710974	BCOR	5.14013	2.3618
2.33e-46	0.713897	NF2	5.17484	2.37152
2.36e-46	0.601528	RPLP0	3.9951	1.99823
2.4e-46	0.792707	ELAVL1	6.20451	2.63332
2.45e-46	1.10902	SCRIB	12.8535	3.68409
2.78e-46	0.5771	COX6B1	3.77659	1.91708
2.78e-46	-0.569212	PLA2G5	0.269642	-1.89088
2.93e-46	1.02165	EMC2	10.5112	3.39386
2.95e-46	-0.932832	C19orf66	0.116726	-3.0988
3.03e-46	-2.28964	SAA4	0.00513282	-7.60603
3.06e-46	-1.58405	TRIM22	0.0260585	-5.2621
3.27e-46	0.850626	EIF3H	7.08967	2.82572
3.62e-46	0.575027	UBL4A	3.75861	1.9102
3.87e-46	0.536648	STARD7	3.44071	1.78271
4.34e-46	-0.975123	MGMT	0.105895	-3.23929
4.43e-46	-0.907934	MFAP4	0.123613	-3.01609
4.51e-46	1.10879	PLEKHF2	12.8465	3.6833
4.61e-46	-0.988495	SLC23A2	0.102685	-3.28371
4.94e-46	-1.32466	GABARAPL1	0.0473526	-4.40041
5.2e-46	0.698884	RPS10P4///RPS10P15///RPS10P3///RPS10P12///RPS10	4.99901	2.32164
5.36e-46	0.934486	SEC23B	8.59975	3.10429
5.48e-46	-0.484943	TBXA2R	0.327384	-1.61094
5.57e-46	-0.709034	SAT1	0.195419	-2.35536
5.69e-46	0.81422	CDC27	6.51959	2.70478
5.85e-46	-0.75639	FEZ1	0.175231	-2.51267
6.12e-46	0.88265	CCZ1B///CCZ1	7.6322	2.9321
6.25e-46	0.818057	TBCB	6.57744	2.71753
6.66e-46	-2.43927	BHMT	0.00363686	-8.10309
6.7e-46	-0.709389		0.195259	-2.35654
6.71e-46	0.78606	KLHL7	6.11026	2.61123
6.8e-46	0.90721	FAM21D///FAM21C	8.07625	3.01368
6.92e-46	-1.34	DPT	0.0457092	-4.45137
7.12e-46	-0.387388	MBL1P	0.409838	-1.28687
7.42e-46	-0.520987	GLI3	0.301309	-1.73068
7.44e-46	1.03725	PARP12	10.8957	3.44568
8e-46	0.727381	C17orf75	5.33803	2.41631
8.27e-46	1.02067	DEK	10.4876	3.39061
8.32e-46	0.750018	EIF2S1	5.62364	2.49151
8.56e-46	0.548609	RIC8A	3.53679	1.82244
9.42e-46	0.934652	RUSC1	8.60304	3.10485
1.1e-45	0.796072	TBCB	6.25276	2.64449
1.11e-45	0.670992	HNRNPC	4.68805	2.22899
1.13e-45	0.85732	FANCG	7.19979	2.84795
1.25e-45	0.568028	UQCRB	3.69852	1.88695
1.37e-45	0.819136	PTRH2	6.59381	2.72111
1.37e-45	-0.651444	SUN2	0.223129	-2.16405
1.39e-45	0.980128	GNPDA1	9.55273	3.25591
1.46e-45	0.952309	DCK	8.96003	3.1635
1.46e-45	0.771775	UBAP2L	5.91255	2.56378
1.53e-45	0.793024	IPO9	6.20904	2.63437
1.6e-45	-0.697781	SPG7	0.200548	-2.31798
1.65e-45	-1.21689	PRELP	0.0606889	-4.04242
1.84e-45	-3.09464	SDS	0.000804197	-10.2802
1.84e-45	0.713518	CDC25C	5.17032	2.37025
1.85e-45	-0.898825	PXDC1	0.126234	-2.98583
1.88e-45	0.736653	GTPBP2	5.45322	2.44711
1.92e-45	-1.30288	EXPH5	0.0497876	-4.32807
1.97e-45	-2.10919	JCHAIN	0.00777702	-7.00657
1.97e-45	0.744289	UMPS	5.54995	2.47247
1.97e-45	0.722871	STIL	5.28288	2.40133
2.14e-45	-0.970725	FAAH	0.106973	-3.22468
2.17e-45	-2.70314	NNMT	0.0019809	-8.97963
2.25e-45	-1.08503	HADH	0.0822189	-3.60439
2.26e-45	-1.4185	SRD5A1	0.0381505	-4.71215
2.36e-45	1.28357	SERPINB1	19.2121	4.26394
2.38e-45	0.940043	KIF11	8.7105	3.12276
2.41e-45	-0.856542	C21orf33	0.139142	-2.84537
2.43e-45	0.679866	BANF1	4.78482	2.25847
2.46e-45	0.727226	ENSA	5.33613	2.41579
2.47e-45	0.80688	SLC26A2	6.41032	2.6804
2.59e-45	-1.84105	C8B	0.0144196	-6.11583
2.63e-45	0.870522	TPGS2	7.42203	2.89181
2.75e-45	0.853267	COMMD4	7.13291	2.83449
2.79e-45	0.820083	HEXB	6.6082	2.72426
2.96e-45	0.929724	VPS13B	8.50598	3.08848
3.03e-45	0.510471	RAC1	3.23945	1.69575
3.23e-45	0.602153	SRP14	4.00086	2.00031
3.25e-45	0.512448	RPS16	3.25423	1.70232
3.25e-45	0.907216	PHB	8.07636	3.0137
3.47e-45	-0.79495	ANK3	0.160343	-2.64077
3.51e-45	0.974775	SMAD2	9.43572	3.23813
3.53e-45	0.59543	RPLP0	3.9394	1.97798
3.67e-45	0.849417	HDAC2	7.06997	2.8217
3.79e-45	-1.44748	ABHD2	0.035688	-4.80842
4.04e-45	0.630184	ALMS1	4.26761	2.09343
4.12e-45	1.08532	PRELID3B	12.1709	3.60536
4.49e-45	-1.15977	MST1	0.0692201	-3.85267
4.64e-45	0.887139	SLC1A4	7.71151	2.94701
4.84e-45	-1.40058	SLC6A12	0.0397578	-4.65262
5.2e-45	0.614012	UCHL5	4.11161	2.0397
5.22e-45	0.812597	NSL1	6.49527	2.69939
5.25e-45	-0.41623	ADRA1A	0.383504	-1.38269
5.33e-45	0.631328	NDUFS6	4.27886	2.09723
5.35e-45	0.690053	TAF6	4.89838	2.29231
5.38e-45	-0.535475	LRRN3	0.291424	-1.77881
5.44e-45	-1.05308	ID2B///ID2	0.088495	-3.49826
5.46e-45	-0.915473	MASP1	0.121486	-3.04114
5.56e-45	0.738248	LASP1	5.47329	2.45241
5.9e-45	0.958691	CDC6	9.09266	3.1847
6.26e-45	1.01648	SYNCRIP	10.3867	3.37667
6.29e-45	-2.23118	TDO2	0.00587248	-7.41181
6.43e-45	-0.756914	SFRP5	0.175019	-2.51441
6.55e-45	0.717366	TMCO1	5.21635	2.38304
6.62e-45	1.17164	PDIA6	14.8469	3.89209
6.78e-45	0.892074	SMC2	7.79963	2.96341
6.96e-45	0.875503	HGS	7.50763	2.90836
7.55e-45	0.842606	SP3	6.95995	2.79908
7.93e-45	-0.693114	RAMP3	0.202715	-2.30248
7.96e-45	-1.74258	HPX	0.0180892	-5.78873
8.19e-45	-1.3724	PTGIS	0.0424233	-4.559
8.44e-45	1.00975	RALA	10.2269	3.3543
8.93e-45	0.764119	RPIA	5.80923	2.53835
9.1e-45	1.00884	SWAP70	10.2056	3.35129
9.77e-45	0.595226	RPLP0	3.93755	1.9773
1.01e-44	-1.86262	SOCS2	0.0137209	-6.18748
1.02e-44	1.2469	TFRC	17.6563	4.14211
1.02e-44	0.957104	DONSON	9.05949	3.17943
1.03e-44	-0.5569	CFLAR	0.277396	-1.84998
1.07e-44	0.814343	LOC105373045///SREBF2	6.52143	2.70519
1.09e-44	-0.765833	AQP7	0.171461	-2.54404
1.1e-44	1.07594	C6orf48	11.9107	3.57418
1.12e-44	-0.896348	SCP2	0.126956	-2.9776
1.19e-44	0.975397	CHMP3	9.44925	3.2402
1.19e-44	-0.570797	PRELP	0.26866	-1.89615
1.21e-44	0.752212	RNF4	5.65213	2.4988
1.25e-44	0.717268	RFC2	5.21517	2.38271
1.26e-44	-1.54077	HPX	0.0287895	-5.11831
1.31e-44	1.01835	SMC3	10.4316	3.38289
1.38e-44	1.09364	CDC7	12.4062	3.63299
1.4e-44	-1.42735	MS4A6A	0.0373813	-4.74154
1.4e-44	0.639623	SNRPB2	4.36138	2.12478
1.46e-44	0.830184	APIP	6.76369	2.75781
1.48e-44	1.0685	DESI2	11.7086	3.5495
1.55e-44	0.552736	MED24	3.57056	1.83615
1.57e-44	-1.00974	ZCCHC24	0.0977833	-3.35427
1.72e-44	-0.67104	SPTBN2	0.213285	-2.22915
1.75e-44	0.715687	NUPL2	5.19621	2.37746
1.82e-44	0.590391	YTHDF1	3.89396	1.96124
1.95e-44	-0.759537	FAXDC2	0.173965	-2.52313
1.96e-44	-1.34768	PLIN1	0.0449074	-4.4769
1.97e-44	0.995278	PRUNE1	9.89185	3.30624
2.01e-44	0.92472	GLA	8.40853	3.07185
2.02e-44	0.746995	YEATS2	5.58464	2.48147
2.02e-44	-0.354737		0.441838	-1.17841
2.07e-44	-0.954532	SIRT5	0.111037	-3.17089
2.26e-44	-1.27855	PHGDH	0.0526563	-4.24725
2.27e-44	1.03878	HSPA13	10.934	3.45075
2.29e-44	0.99164	TRAPPC4	9.80935	3.29416
2.41e-44	1.03695	ACACA	10.8881	3.44468
2.47e-44	0.699309	SFPQ	5.00391	2.32306
2.61e-44	0.876459	TRIM24	7.52418	2.91153
2.67e-44	-1.93732	HBB	0.0115527	-6.43562
2.69e-44	-1.01136	MIR22HG	0.0974192	-3.35965
2.76e-44	0.651457	COX6C	4.48184	2.16409
2.99e-44	0.845612	CAPZA2	7.00829	2.80906
3e-44	0.764873	TPGS2	5.81932	2.54085
3.05e-44	0.61242	EIF4G2	4.09656	2.03441
3.23e-44	0.879271	RPS5P8///RPS5	7.57305	2.92087
3.54e-44	-1.11752	ID2	0.0762927	-3.71231
3.76e-44	-0.656844	SORBS3	0.220372	-2.18199
3.88e-44	0.607982	AURKB	4.05492	2.01967
3.93e-44	0.615548	FLOT1	4.12618	2.04481
3.99e-44	0.77134	DYNC1H1	5.90663	2.56233
4.01e-44	0.852478	ZFP64	7.11997	2.83187
4.14e-44	0.912317	TUBB	8.17179	3.03065
4.51e-44	-2.91918	HSD11B1	0.00120453	-9.69732
4.63e-44	1.01631	ADSS	10.3827	3.3761
4.88e-44	0.925593	TROVE2	8.42545	3.07475
4.88e-44	0.75215	TIPIN	5.65132	2.49859
5.03e-44	1.02826	TRIM24	10.6722	3.41579
5.31e-44	0.729295	GTF3C3	5.36161	2.42267
5.7e-44	-1.10839	PGM1	0.0779126	-3.682
5.77e-44	-1.17015	ZC3H13	0.0675849	-3.88715
5.92e-44	1.25971	CANX	18.1848	4.18466
6.11e-44	0.748234	SMG8	5.60059	2.48558
6.27e-44	-1.16707	SHBG	0.0680662	-3.87692
6.36e-44	-0.773472	CYP2A13	0.168472	-2.56942
6.45e-44	1.0462	HSPH1	11.1226	3.47542
6.63e-44	0.96713	ARPC1A	9.27108	3.21274
6.79e-44	0.855592	OIP5	7.1712	2.84221
6.85e-44	0.827839	RRP1B	6.72728	2.75002
6.99e-44	0.613754	RPLP0	4.10917	2.03885
7.58e-44	-0.427734	LHX2	0.373479	-1.4209
7.69e-44	-0.396796	CBFA2T3	0.401055	-1.31813
7.71e-44	-0.617014	AZGP1P1	0.241538	-2.04968
7.89e-44	0.776333	MKI67	5.97493	2.57892
9.02e-44	0.694558	PRPF6	4.94947	2.30727
9.67e-44	0.604658	C14orf166	4.024	2.00863
9.83e-44	-1.98081	HBB	0.0104517	-6.58012
1.06e-43	0.878856	RFC1	7.56582	2.9195
1.07e-43	0.869263	PIGC	7.40053	2.88763
1.13e-43	0.799918	PPP1CC	6.30838	2.65727
1.16e-43	0.772273	DAD1	5.91934	2.56544
1.17e-43	-1.61491	PCOLCE	0.0242713	-5.3646
1.18e-43	-1.16072	SERPING1	0.0690681	-3.85584
1.26e-43	0.674774	SLC39A1	4.72905	2.24155
1.3e-43	0.828874	TCERG1	6.74333	2.75346
1.32e-43	-1.54892	EHHADH	0.0282541	-5.14539
1.32e-43	1.14733	NAP1L1	14.0387	3.81133
1.37e-43	-1.55493	TKFC	0.0278655	-5.16537
1.37e-43	0.741774	LSM14A	5.5179	2.46412
1.39e-43	-1.29931	SLCO2B1	0.050199	-4.3162
1.4e-43	0.767306	SSR1	5.85203	2.54894
1.41e-43	0.847326	GPAA1	7.03601	2.81476
1.41e-43	0.36957	RPL37A///PLK1	2.34191	1.22769
1.44e-43	-1.17	MST1	0.0676087	-3.88665
1.5e-43	0.76178	IFT52	5.77803	2.53058
1.52e-43	-1.37347	MXRA5	0.0423181	-4.56258
1.62e-43	-1.518	PSD3	0.0303391	-5.04268
1.67e-43	1.06728	RAB29	11.6757	3.54543
1.7e-43	1.89336	FADS1	78.227	6.28959
1.78e-43	0.719402	UGGT1	5.24086	2.3898
1.79e-43	0.786227	HAX1	6.11261	2.61179
1.81e-43	-1.40892	MPDZ	0.0390012	-4.68034
1.92e-43	0.66018	MORC2	4.57278	2.19307
1.96e-43	0.752682	BMI1	5.65824	2.50035
2.01e-43	0.854615	CSNK2A1	7.15509	2.83897
2.29e-43	0.711054	DUS4L	5.14107	2.36207
2.31e-43	0.762018	SUPT16H	5.7812	2.53137
2.32e-43	0.733033	SF3A1	5.40795	2.43508
2.34e-43	0.859021	SAMM50	7.22805	2.85361
2.51e-43	0.676072	DCTPP1	4.74321	2.24586
2.57e-43	0.902838	ALG6	7.99536	2.99916
2.58e-43	1.10204	ALDOA	12.6487	3.66091
2.58e-43	0.79896	ESM1	6.29449	2.65409
2.61e-43	0.883428	SMARCA4	7.64589	2.93468
2.64e-43	0.884748	U2SURP	7.66916	2.93907
2.76e-43	1.21231	ASPH	16.3045	4.0272
2.94e-43	1.26598	ITGA6	18.4492	4.20549
3.06e-43	-1.33407	SERPINF2	0.0463375	-4.43168
3.15e-43	-2.52462	ETNPPL	0.00298802	-8.38659
3.27e-43	0.89307	RAB22A	7.81754	2.96671
3.35e-43	-0.839933	CPED1	0.144566	-2.7902
3.4e-43	-0.937513	SEC24B	0.115475	-3.11435
3.43e-43	0.78	TK1	6.02559	2.5911
3.83e-43	0.608028	HSP90AA1	4.05535	2.01983
3.92e-43	0.734314	TEX10	5.42392	2.43934
4e-43	0.784654	UQCRH	6.09052	2.60657
4.01e-43	0.839818	SNRPA1	6.91541	2.78981
4.01e-43	0.749572	TULP4	5.61787	2.49002
4.14e-43	0.917109	CRNKL1	8.26245	3.04657
4.38e-43	0.71812	PLOD3	5.2254	2.38554
4.7e-43	1.16541	KDM5B	14.6356	3.87141
4.7e-43	0.616809	E2F3	4.13817	2.04899
4.77e-43	0.660432	PES1	4.57543	2.19391
4.89e-43	1.01109	MYO5C	10.2587	3.35878
4.9e-43	0.967558	NPM1	9.2802	3.21416
4.99e-43	1.11739	GYG1	13.1035	3.71188
5.23e-43	0.808869	INTS7	6.43975	2.687
5.42e-43	0.759808	VPS26A	5.75186	2.52403
5.6e-43	1.6067	CLGN	40.4292	5.33733
5.74e-43	1.14665	SERPINB1	14.0167	3.80907
6.29e-43	1.05471	ALDOA	11.3426	3.50369
6.47e-43	-1.66029	ANK3	0.0218628	-5.51538
6.94e-43	0.803471	TMEM97	6.3602	2.66907
7.03e-43	-0.822455	NCOR1P1///NCOR1	0.150503	-2.73214
7.61e-43	-0.653206	TRANK1	0.222225	-2.1699
7.65e-43	0.576807	NKIRAS2	3.77404	1.91611
7.68e-43	-0.905641	PINK1	0.124268	-3.00847
7.84e-43	0.67234	EIF2B2	4.70262	2.23347
8.11e-43	-2.48035	CFHR4	0.00330862	-8.23955
8.62e-43	-1.47407	ENPEP	0.0335687	-4.89674
8.75e-43	1.91954	IGF2BP3	83.089	6.37658
8.78e-43	0.718302	TGS1	5.2276	2.38615
8.93e-43	0.902194	STK24	7.98352	2.99702
9.54e-43	0.665021	TTC27	4.62403	2.20915
9.61e-43	1.4832	ADAM9	30.4231	4.92709
9.72e-43	0.667323	SHQ1	4.64861	2.2168
9.8e-43	0.534996	RPS27	3.42765	1.77722
9.8e-43	0.766028	UBE2D1	5.83483	2.54469
1.07e-42	0.771012	ICE1	5.90218	2.56125
1.09e-42	-0.724103	PIGV///GFRA1	0.188754	-2.40542
1.13e-42	0.819717	NAE1	6.60262	2.72304
1.13e-42	0.745448	ZMPSTE24	5.56479	2.47633
1.14e-42	-1.30985	PIK3R1	0.0489951	-4.35122
1.15e-42	0.641247	SLC26A6	4.37771	2.13018
1.17e-42	0.621136	ARPP19	4.17962	2.06337
1.18e-42	0.729831	ACTR3	5.36823	2.42445
1.18e-42	0.564712	NIPA2	3.67039	1.87593
1.24e-42	1.08519	RPS21	12.1671	3.60492
1.25e-42	1.04245	HELLS	11.0268	3.46294
1.25e-42	-1.7328	ADIRF	0.0185011	-5.75625
1.26e-42	1.02367	TBCE	10.5602	3.40056
1.26e-42	-1.33311	AGL	0.0464402	-4.42848
1.31e-42	0.963175	CAPRIN1	9.18702	3.1996
1.38e-42	0.704644	CDCA3	5.06575	2.34078
1.4e-42	1.40002	TP53I3	25.12	4.65076
1.4e-42	-0.448655	BAIAP2	0.355914	-1.4904
1.41e-42	0.893952	HTATSF1	7.83343	2.96964
1.46e-42	0.871178	TXN	7.43324	2.89399
1.48e-42	-0.875126	LYVE1	0.133314	-2.9071
1.5e-42	0.720517	NAA10	5.25433	2.39351
1.53e-42	0.647798	FUBP1	4.44424	2.15194
1.55e-42	0.658005	RPL17	4.54993	2.18584
1.56e-42	0.856013	TCP1	7.17816	2.84361
1.67e-42	0.633694	PSMA1	4.30223	2.10509
1.75e-42	0.596634	SMG5	3.95034	1.98198
1.82e-42	0.769473	COPS8	5.88129	2.55613
1.88e-42	0.854018	YY1AP1	7.14526	2.83699
1.91e-42	0.620842	C11orf57	4.17679	2.06239
2e-42	0.916653	BARD1	8.25378	3.04505
2.09e-42	-2.10425	HBB	0.00786592	-6.99017
2.17e-42	-1.56418	CBS	0.0272782	-5.19611
2.17e-42	0.762912	NANS	5.79311	2.53434
2.27e-42	-0.953487	MASP1	0.111305	-3.16741
2.32e-42	-0.945527	SUOX	0.113364	-3.14097
2.39e-42	0.914218	GPAA1	8.20763	3.03697
2.43e-42	-1.69126	PON3	0.0203583	-5.61824
2.47e-42	1.35267	RAD21	22.5251	4.49346
2.47e-42	0.912124	TMEM183A	8.16815	3.03001
2.48e-42	0.550809	UQCRB	3.55475	1.82975
2.52e-42	0.845091	COPA	6.99988	2.80733
2.66e-42	0.973346	UBAP2	9.40473	3.23339
2.72e-42	0.687555	ALG3	4.87029	2.28401
2.81e-42	0.681192	HNRNPA3///HNRNPA3P1	4.79946	2.26287
3.06e-42	-0.79802	FXYD6	0.159213	-2.65097
3.08e-42	0.93306	AVL9	8.57157	3.09956
3.12e-42	1.21807	CDKN2A	16.5225	4.04636
3.15e-42	0.660742	STAMBP	4.5787	2.19494
3.18e-42	0.976849	NUAK1	9.4809	3.24502
3.27e-42	0.615856	PSMA1	4.1291	2.04583
3.39e-42	0.86173	COPS5	7.27328	2.86261
3.4e-42	-0.990692	C19orf66	0.102166	-3.29101
3.64e-42	0.908792	ARID4B	8.10572	3.01894
4.13e-42	0.717059	MARS	5.21265	2.38202
4.13e-42	0.722499	TSG101	5.27836	2.40009
4.28e-42	0.661927	HNRNPA1	4.59121	2.19887
4.57e-42	1.22608	RAP2A	16.8299	4.07295
4.68e-42	0.873267	WFS1	7.46908	2.90093
4.72e-42	0.680073	ADAR	4.78711	2.25915
4.86e-42	0.636411	MAGED2	4.32923	2.11411
5.02e-42	-2.44496	NNMT	0.00358959	-8.12197
5.12e-42	0.75782	CS	5.72559	2.51742
5.21e-42	0.811577	EHD4	6.48003	2.696
6.03e-42	-0.829902	DPT	0.147944	-2.75687
6.25e-42	-2.10003	MBL2	0.00794277	-6.97614
6.71e-42	0.670322	NCL	4.68082	2.22676
6.81e-42	0.872697	OSBPL3	7.45928	2.89904
6.93e-42	0.574589	RPS18	3.75482	1.90874
7.16e-42	1.24184	LPCAT1	17.4516	4.12529
7.3e-42	0.944179	GNL3	8.79385	3.1365
7.32e-42	0.868491	SORT1	7.3874	2.88507
7.99e-42	0.954184	TUBB	8.9988	3.16973
8.04e-42	-1.47674	RIDA	0.0333627	-4.90562
8.15e-42	1.25872	HEY1	18.1434	4.18137
8.16e-42	0.68206	RALBP1	4.80906	2.26576
8.38e-42	-1.69693	RNASE4///ANG	0.0200941	-5.63708
8.54e-42	-3.1317	CYP2E1	0.00073842	-10.4033
9.3e-42	-1.41563	PFKFB1	0.0384039	-4.7026
9.63e-42	0.656358	RPL17	4.53271	2.18037
9.66e-42	0.765231	DUT	5.82413	2.54204
1.03e-41	-1.13738	FAH	0.0728824	-3.77829
1.03e-41	0.644287	RPS7P11///RPS7	4.40846	2.14027
1.05e-41	-1.28146	ASL	0.0523046	-4.25692
1.05e-41	-2.06945	CYP2B7P	0.00852218	-6.87456
1.07e-41	-0.927679	PTMS	0.118119	-3.08168
1.09e-41	0.743007	FBXW11	5.53359	2.46822
1.13e-41	0.834696	UTP14A	6.83433	2.7728
1.18e-41	2.28061	PEG10	190.813	7.57601
1.18e-41	-1.46587	ECM2	0.0342085	-4.8695
1.22e-41	1.02848	HMGA1	10.6778	3.41654
1.26e-41	-1.67892	UGT2B28	0.0209452	-5.57724
1.27e-41	0.686158	NELFB	4.85465	2.27937
1.28e-41	-1.09661	NR4A1	0.0800556	-3.64285
1.29e-41	-0.797302	FCGRT	0.159477	-2.64858
1.29e-41	0.916278	RPL39L	8.24667	3.04381
1.31e-41	-0.927198	PAIP2B	0.11825	-3.08009
1.35e-41	0.871747	SSB	7.44298	2.89588
1.38e-41	0.832817	GPAA1	6.80482	2.76656
1.4e-41	-0.694452	ARMC6	0.202092	-2.30692
1.4e-41	0.858292	RTCA	7.21593	2.85119
1.46e-41	0.588068	RAC1	3.87318	1.95352
1.46e-41	1.10382	SYNJ2	12.7006	3.66682
1.51e-41	0.81082	SLC9A6	6.46874	2.69348
1.57e-41	0.738521	UBAP2	5.47672	2.45331
1.63e-41	0.568223	NAT10	3.70018	1.8876
1.77e-41	0.914918	PIGF	8.22087	3.03929
1.78e-41	1.01601	SQSTM1	10.3756	3.37512
1.99e-41	0.76118	FAM134A	5.77006	2.52859
2.04e-41	-0.68881	NDEL1	0.204734	-2.28818
2.08e-41	0.95378	NPC2	8.99041	3.16839
2.09e-41	1.01358	IMPDH2	10.3177	3.36704
2.1e-41	-0.737334	SLC25A37	0.183091	-2.44937
2.17e-41	-0.653377	FOXP1	0.222138	-2.17047
2.19e-41	0.816003	IPO7	6.54641	2.7107
2.2e-41	1.06424	KDM5B	11.5942	3.53533
2.32e-41	0.793559	PPM1G	6.21669	2.63615
2.36e-41	0.652635	FANCF	4.49402	2.16801
2.37e-41	0.675865	DDOST	4.74094	2.24517
2.43e-41	-0.752732	MAP2K3	0.176713	-2.50052
2.75e-41	0.776769	SEC23B	5.98093	2.58037
2.79e-41	0.592345	POP7	3.91151	1.96773
3.06e-41	1.03281	MAP4K4	10.7847	3.43092
3.14e-41	1.13433	LGALS8	13.6249	3.76818
3.18e-41	0.712215	CCT7	5.15484	2.36593
3.32e-41	-1.43232	CPN2	0.0369553	-4.75807
3.38e-41	0.593637	HSF2	3.92317	1.97202
3.59e-41	0.778004	CSNK1D	5.99797	2.58447
3.67e-41	0.480976	RPL27AP6///RPL27A	3.02675	1.59777
3.68e-41	0.706521	TRMT12	5.08769	2.34701
3.7e-41	0.76483	SRP9	5.81876	2.54071
3.9e-41	0.579037	ANGEL2	3.79347	1.92352
3.96e-41	0.527697	ADCK2	3.37052	1.75297
4.08e-41	0.767026	DDX41	5.84826	2.54801
4.15e-41	-1.21433	SULT1A4///SULT1A3	0.0610476	-4.03392
4.23e-41	-0.993203	FAS	0.101577	-3.29935
4.24e-41	-1.86362	HAO1	0.0136893	-6.1908
4.64e-41	-1.26715	HAGH	0.0540573	-4.20937
4.68e-41	-0.675256	BMP1	0.211224	-2.24315
4.7e-41	0.692341	HIKESHI	4.92427	2.29991
5.34e-41	0.770891	CTNNA1	5.90053	2.56084
5.37e-41	0.824166	PPP3CB	6.67062	2.73782
5.57e-41	0.794961	CDC6	6.23678	2.6408
6.1e-41	0.753452	FAM21D///FAM21A///FAM21C	5.66829	2.50291
6.16e-41	1.09208	CNPY2	12.3618	3.62781
6.49e-41	0.529726	RINT1	3.3863	1.75971
6.51e-41	-1.41309	GADD45B	0.0386288	-4.69418
6.85e-41	-1.8017	DNAJC12	0.0157871	-5.98511
7.04e-41	-0.858161	KCNMA1	0.138624	-2.85075
7.2e-41	-1.27842	MPDZ	0.052672	-4.24682
7.29e-41	0.675244	E2F8	4.73418	2.24311
7.33e-41	-1.82936	NR1I3	0.014813	-6.077
7.92e-41	0.48404	RPS11	3.04817	1.60794
8.7e-41	0.978312	IER5	9.51287	3.24988
9.84e-41	0.802901	VPS54	6.35185	2.66718
1.02e-40	-0.539794	RASGRP2	0.28854	-1.79316
1.04e-40	1.14146	DNAJC6	13.8504	3.79186
1.05e-40	-0.846839	HP	0.142286	-2.81314
1.09e-40	-0.636937	LONRF1	0.230708	-2.11586
1.15e-40	0.476371	PARPBP	2.99482	1.58247
1.25e-40	-0.49394	DMD	0.320671	-1.64083
1.29e-40	0.834274	SEPT8	6.82769	2.7714
1.3e-40	0.802059	PSMA7	6.33955	2.66438
1.31e-40	-0.696623	RBPMS	0.201084	-2.31413
1.32e-40	0.466618	NUP205	2.92832	1.55007
1.37e-40	0.851433	TRIM28	7.10286	2.8284
1.37e-40	0.959724	TMEM251	9.11432	3.18813
1.39e-40	0.587778	RPL23	3.8706	1.95256
1.39e-40	0.782089	PDIA6	6.05465	2.59804
1.43e-40	-1.46675	CYP3A5	0.0341392	-4.87243
1.58e-40	-0.872918	LOC652993///PHLDA1	0.133993	-2.89977
1.69e-40	0.650611	HSPA4	4.47312	2.16128
1.93e-40	0.786853	RNF34	6.12144	2.61387
1.94e-40	-1.1504	NSUN6	0.0707297	-3.82154
2.07e-40	0.879236	FAM208B	7.57244	2.92076
2.09e-40	-1.02205	MAGI1	0.0950505	-3.39516
2.2e-40	-1.59153	SULT1E1	0.0256133	-5.28696
2.21e-40	0.756531	LSM7	5.70862	2.51314
2.23e-40	0.637513	RPL36AP7///RPL36AP51///RPL36AP48///LOC643505///LOC641903	4.34024	2.11777
2.24e-40	-0.70231	B3GAT1	0.198468	-2.33302
2.26e-40	-1.05406	CD302	0.0882951	-3.50152
2.46e-40	0.946855	ARPP19	8.84821	3.14539
2.51e-40	0.736789	MAPK6	5.45493	2.44756
2.51e-40	0.724713	MCM4	5.30533	2.40744
2.57e-40	0.738308	ALG8	5.47404	2.45261
2.58e-40	0.713564	SET	5.17087	2.37041
2.7e-40	-0.90537	METTL7A	0.124345	-3.00758
2.71e-40	0.945882	ELOVL5	8.82841	3.14215
2.73e-40	-3.13156	CYP2E1	0.000738656	-10.4028
2.73e-40	0.872532	ACTR3	7.45645	2.89849
2.92e-40	-1.00867	SCP2	0.0980242	-3.35072
2.99e-40	1.5848	ASPH	38.4414	5.26459
3.01e-40	0.723052	URB2	5.28509	2.40193
3.05e-40	1.00413	IDI1	10.0955	3.33565
3.08e-40	0.539263	TLK2	3.46149	1.79139
3.17e-40	0.489071	RPS27A	3.08369	1.62466
3.24e-40	-0.869397	C14orf159	0.135084	-2.88808
3.24e-40	-1.76248	ALB	0.0172789	-5.85485
3.33e-40	-0.436457	LIFR	0.366052	-1.44988
3.33e-40	0.642314	AP3M2	4.38848	2.13372
3.42e-40	-0.989326	USO1	0.102488	-3.28647
3.47e-40	-1.02767	SORBS2	0.093827	-3.41385
3.48e-40	-2.06086	APOC4	0.00869242	-6.84603
3.98e-40	0.638641	RAB1A	4.35152	2.12152
4.05e-40	0.544804	LARP4B	3.50593	1.8098
4.15e-40	1.06816	BTBD3	11.6994	3.54836
4.16e-40	0.616515	PCGF1	4.13538	2.04802
4.28e-40	1.06472	IDI1	11.6071	3.53694
4.6e-40	1.23617	CKAP4	17.2255	4.10648
4.93e-40	0.606843	SPAST	4.0443	2.01589
5.13e-40	0.709523	NARS	5.12299	2.35699
5.4e-40	-1.06623	PDXDC2P	0.0858567	-3.54193
5.55e-40	1.07995	IGSF3	12.0213	3.58752
5.7e-40	0.798514	AHSA1	6.28802	2.65261
5.89e-40	1.12856	BLVRA	13.445	3.749
6.3e-40	0.593207	YEATS4	3.91929	1.97059
6.54e-40	0.535868	RPLP2	3.43454	1.78012
6.57e-40	0.665223	TNPO1	4.62618	2.20982
6.74e-40	0.972189	ZNF217	9.37971	3.22954
6.79e-40	0.790131	ATP2A2	6.16781	2.62476
7.17e-40	1.02103	RBBP8	10.4961	3.39178
7.18e-40	0.925674	PPP2R3C	8.42702	3.07502
7.28e-40	-0.710763	LTBP4	0.194642	-2.3611
7.29e-40	0.633747	ADAM10	4.30276	2.10526
7.56e-40	0.714163	NUP153	5.17801	2.3724
7.94e-40	0.596117	CSTF2	3.94563	1.98026
8.11e-40	2.38885		244.822	7.93559
8.22e-40	0.806878	IARS2	6.4103	2.68039
8.24e-40	-1.5278	ABCA6	0.0296622	-5.07523
8.28e-40	0.691455	SPCS2	4.91422	2.29696
8.4e-40	1.00209	MPC2	10.0482	3.32886
8.73e-40	0.644892	RPL7	4.4146	2.14228
8.91e-40	0.63836	RPL17	4.34871	2.12059
8.97e-40	2.41529	SFN	260.187	8.02341
9.38e-40	-0.573663	DMD	0.266893	-1.90567
9.42e-40	-1.04248	ZBTB20	0.0906813	-3.46305
9.43e-40	0.845592	ARPC3	7.00796	2.809
9.55e-40	0.682845	DDX18	4.81776	2.26836
1.04e-39	-1.18332	CD81	0.065566	-3.93091
1.05e-39	0.631993	RAD1	4.28541	2.09943
1.05e-39	0.927142	TDG	8.45555	3.0799
1.06e-39	-0.769046	SLC4A4	0.170198	-2.55472
1.14e-39	0.805276	CUL4B	6.38669	2.67507
1.18e-39	-1.07946	QDPR	0.083279	-3.5859
1.23e-39	1.229	S100A10	16.9435	4.08266
1.25e-39	0.707043	ECD	5.09382	2.34875
1.26e-39	0.66857	WIPF2	4.66197	2.22094
1.26e-39	0.83699	SLC33A1	6.87052	2.78042
1.34e-39	0.548717	ERH	3.53767	1.8228
1.35e-39	-2.41302	LECT2	0.00386349	-8.01588
1.37e-39	-1.06937	FOXO1	0.0852364	-3.55239
1.37e-39	0.684769	ARL1	4.83915	2.27475
1.38e-39	0.807582	SEH1L	6.4207	2.68273
1.4e-39	-1.08683	SLC38A2	0.0818777	-3.61039
1.47e-39	0.582698	TROAP	3.82559	1.93568
1.51e-39	0.657924	ARHGEF11	4.54908	2.18557
1.54e-39	0.674913	CDYL	4.73057	2.24201
1.61e-39	-1.11203	SLC38A2	0.0772634	-3.69407
1.64e-39	0.574021	CNP	3.74991	1.90686
1.69e-39	1.00864	CHD7	10.201	3.35064
1.7e-39	0.908977	PLXND1	8.10918	3.01956
1.79e-39	0.719427	THOC7	5.24116	2.38989
1.83e-39	0.840494	CAMSAP2	6.92618	2.79206
1.88e-39	0.700634	TMCO1	5.01919	2.32745
1.92e-39	-1.05568	TRIB1	0.0879661	-3.50691
1.94e-39	0.650448	NOL12///TRIOBP	4.47144	2.16074
1.95e-39	0.717846	NUP62	5.22211	2.38463
2.11e-39	-1.81346	SLC22A7	0.0153652	-6.02419
2.13e-39	0.823348	MAGED2	6.65807	2.7351
2.19e-39	0.888105	TOMM20	7.72868	2.95022
2.25e-39	0.565056	MGAT4A	3.6733	1.87708
2.41e-39	-0.737325	SAT1	0.183094	-2.44934
2.41e-39	0.679598	SRPRB	4.78187	2.25758
2.5e-39	0.60876	SNRPD3	4.06219	2.02226
2.65e-39	-0.529395	MYOM2	0.295533	-1.75861
2.75e-39	-0.45388	PLCB2	0.351657	-1.50776
2.84e-39	-1.50707	LEPR	0.031112	-5.00638
2.97e-39	-1.37026	SORBS2	0.0426321	-4.55192
2.98e-39	-0.515095	ACACB	0.305425	-1.71111
3.12e-39	0.588861	PTCD1	3.88026	1.95615
3.14e-39	0.535676	TMEM160	3.43302	1.77948
3.27e-39	0.752298	MKI67	5.65325	2.49908
3.28e-39	-1.53294	SLC25A15	0.029313	-5.09231
3.29e-39	0.886627	FASTKD3	7.70242	2.94531
3.31e-39	0.750314	GNL2	5.62748	2.49249
3.4e-39	0.986079	ASF1A	9.68454	3.27568
3.49e-39	0.701207	MORC2	5.02582	2.32936
3.5e-39	0.615859	STX6	4.12913	2.04584
3.75e-39	0.811662	TUG1	6.4813	2.69628
3.78e-39	-1.13442	JUNB	0.0733812	-3.76845
3.79e-39	-1.51851	TMEM47	0.0303034	-5.04438
3.79e-39	0.78221	C1orf27	6.05633	2.59844
3.83e-39	0.820018	SSB	6.6072	2.72404
3.88e-39	0.600633	BYSL	3.98688	1.99526
4.15e-39	-1.15017	AIM1	0.0707675	-3.82077
4.24e-39	-1.5962	HGD	0.0253395	-5.30247
4.28e-39	0.692883	ABCF1	4.93041	2.30171
4.29e-39	0.841065	EXOSC4	6.93529	2.79396
4.31e-39	-0.495092		0.319822	-1.64466
4.37e-39	-1.15672	COMT	0.0697072	-3.84255
4.53e-39	0.609333	POLA1	4.06755	2.02416
4.59e-39	0.675465	FAM134A	4.73658	2.24385
4.6e-39	1.00736	MTR	10.1709	3.34637
4.71e-39	0.708507	DDX27	5.11102	2.35361
4.8e-39	0.756202		5.70429	2.51205
4.84e-39	1.77154	IGF2BP3	59.0929	5.88491
5.04e-39	0.567217	PTBP1	3.69162	1.88425
5.15e-39	0.649269	DPP3	4.45933	2.15683
5.33e-39	0.873713	SUMO2	7.47676	2.90241
5.86e-39	0.680289	TRAM1	4.78949	2.25987
5.87e-39	0.937174	CCNA2	8.65316	3.11323
6.5e-39	0.80526	MPV17	6.38645	2.67502
6.51e-39	-1.32349	CTSO	0.0474795	-4.39655
6.88e-39	0.583005	COPZ1	3.82829	1.9367
6.92e-39	0.548217	JTB	3.5336	1.82114
7.04e-39	0.883673	MEX3C	7.65021	2.9355
7.75e-39	0.803942	SLC35E3	6.36711	2.67064
8.08e-39	-1.21043	LIME1	0.0615986	-4.02096
8.21e-39	0.730044	PAK2	5.37086	2.42515
8.61e-39	0.648821	JTB	4.45473	2.15534
8.99e-39	0.746593	POP5	5.57947	2.48013
9.4e-39	1.09441	ACP1	12.4281	3.63554
9.59e-39	1.05019	SUB1	11.2252	3.48866
9.79e-39	-1.03495	SLC16A4	0.0922688	-3.43801
1.02e-38	-0.981903	CROCCP2///CROCC	0.104255	-3.26181
1.04e-38	0.817082	CEP55	6.5627	2.71429
1.09e-38	0.569458	NDUFA1	3.71072	1.8917
1.11e-38	0.510174	EFNA4	3.23723	1.69476
1.12e-38	0.726591	DPAGT1	5.32832	2.41368
1.12e-38	0.642189	MFN1	4.38721	2.1333
1.13e-38	0.632872	GTF2E1	4.2941	2.10236
1.17e-38	0.579463	BRAP	3.7972	1.92494
1.22e-38	0.500461	H3F3AP6///H3F3AP4///H3F3A	3.16564	1.6625
1.3e-38	0.603562	MED7	4.01386	2.00499
1.42e-38	-0.314269	HTR6	0.484988	-1.04398
1.61e-38	0.568155	TUBA3C	3.69961	1.88737
1.64e-38	1.24234	SRI	17.4717	4.12695
1.66e-38	-0.500037	DDX19A///DDX19B	0.316201	-1.66109
1.72e-38	0.861868	MTX1	7.27559	2.86306
1.78e-38	0.586521	QARS	3.85941	1.94838
1.81e-38	0.55015	AAGAB	3.54936	1.82756
1.81e-38	0.712974	DYNC1I2P1///DYNC1I2	5.16386	2.36845
1.89e-38	0.927979	RPRD1A	8.47186	3.08268
1.9e-38	-1.02241	PLSCR4	0.0949707	-3.39637
2.08e-38	-1.15335	BCKDHB	0.0702507	-3.83134
2.17e-38	-1.14062	COMT	0.07234	-3.78906
2.31e-38	0.679215	MARK4	4.77766	2.2563
2.4e-38	0.799435	NCBP2	6.30137	2.65566
2.52e-38	-0.650277	SLC25A37	0.22373	-2.16017
2.52e-38	-1.88014	IGHM	0.0131783	-6.24569
2.56e-38	0.629301	SNW1	4.25893	2.09049
2.63e-38	0.558856	PTBP1	3.62123	1.85648
2.7e-38	0.71235	PDCD6	5.15644	2.36638
2.83e-38	-1.07551	DUSP6	0.0840407	-3.57277
2.96e-38	0.626114	SOCS5	4.2278	2.07991
3.06e-38	0.657196	DSN1	4.54147	2.18316
3.52e-38	0.614147	TRMT61B	4.11289	2.04015
3.56e-38	-0.56828	PRB2///PRB1	0.270221	-1.88779
3.58e-38	-1.14999	ETS2	0.0707963	-3.82018
4.09e-38	1.12824	AIDA	13.4352	3.74794
4.18e-38	0.865834	PEX11B	7.34232	2.87624
4.18e-38	0.756128	LRPPRC	5.70332	2.5118
4.22e-38	-0.864474	DCAF11	0.136624	-2.87172
4.26e-38	-0.997313	SULT1A4///SULT1A3	0.100621	-3.313
4.36e-38	0.927028	NAP1L1	8.45334	3.07952
4.41e-38	0.663156	SLC36A1	4.60422	2.20296
4.44e-38	-0.940441	CTBS	0.114699	-3.12408
4.54e-38	1.67877	IGF2BP2	47.7277	5.57676
4.63e-38	0.559187	JTB	3.62399	1.85758
4.63e-38	0.544555	KBTBD4	3.50392	1.80897
5.08e-38	0.776794	LSM2	5.98128	2.58046
5.09e-38	0.881606	STK24	7.61388	2.92863
5.32e-38	0.509033	EIF3K	3.22874	1.69097
5.59e-38	-1.26575	CDC14B	0.0542315	-4.20472
5.67e-38	-1.79239	CYP2C18	0.0161292	-5.95418
5.7e-38	0.599288	NABP2	3.97455	1.99079
5.92e-38	0.805986	TMEM189-UBE2V1///UBE2V1	6.39715	2.67743
5.92e-38	1.0129	COG5	10.3014	3.36477
6.27e-38	0.522619	RPP21	3.33134	1.7361
6.78e-38	0.853197	FAM216A	7.13176	2.83426
7.11e-38	-1.04103	C1S	0.090986	-3.45821
7.12e-38	-1.50904	BDH1	0.0309717	-5.01291
7.18e-38	-0.700158	MYO1F	0.199454	-2.32587
7.19e-38	0.645444	VDAC2	4.42022	2.14412
7.27e-38	0.72916	NUP43	5.35994	2.42222
7.29e-38	0.659836	PSMC6	4.56916	2.19193
7.38e-38	0.515141	EIF3K	3.27447	1.71126
7.4e-38	0.669856	SWAP70	4.67581	2.22521
7.41e-38	0.499472	LOC643287///PTMA	3.15844	1.65921
7.65e-38	0.794325	PAK2	6.22767	2.63869
7.91e-38	-0.598408	NXF1	0.252111	-1.98787
7.96e-38	0.843602	FAM20B	6.97593	2.80239
8.13e-38	0.349195	ANKRD40	2.23458	1.16
8.34e-38	0.65434	MRPL24	4.5117	2.17367
8.55e-38	0.790708	BLM	6.17601	2.62668
9.02e-38	0.679167	AGBL5	4.77713	2.25614
9.32e-38	-1.21758	DMD	0.0605931	-4.0447
9.36e-38	0.705593	DYNC1LI1	5.07684	2.34393
9.65e-38	-0.923045	FRMD4B	0.119387	-3.06629
9.98e-38	0.587018	EFCAB11	3.86383	1.95003
1.03e-37	0.732529	GNS	5.40168	2.43341
1.06e-37	-0.357167	CD244	0.439373	-1.18648
1.13e-37	-0.672339	SCARB2	0.212648	-2.23346
1.14e-37	0.560312	NEDD8	3.63339	1.86132
1.21e-37	-2.02377	FETUB	0.00946741	-6.72281
1.25e-37	-0.916209	SMARCA2	0.121281	-3.04358
1.32e-37	0.808526	THOC2	6.43466	2.68586
1.33e-37	0.789227	HSP90AA1	6.15498	2.62175
1.33e-37	0.88958	LOC731832///FAM45A///FAM45BP	7.75498	2.95512
1.36e-37	0.940921	PAIP1	8.72814	3.12567
1.36e-37	-1.15678	EPB41L4B	0.0696982	-3.84273
1.37e-37	0.619003	CDK16	4.15913	2.05628
1.38e-37	0.617941	GTF3C2	4.14897	2.05275
1.41e-37	-2.18188	AQP9	0.00657843	-7.24804
1.43e-37	1.27701	GSTA4	18.9239	4.24213
1.47e-37	0.813971	DIEXF	6.51585	2.70395
1.52e-37	0.978905	DLAT	9.52588	3.25185
1.53e-37	0.857726	ABI1	7.20653	2.8493
1.53e-37	-0.888327	LHPP	0.129322	-2.95096
1.53e-37	1.1058	ODC1	12.7586	3.67339
1.54e-37	0.63157	RNF220	4.28124	2.09803
1.54e-37	-0.448479	SGMS1	0.356058	-1.48982
1.56e-37	0.777152	AGAP1	5.98622	2.58164
1.57e-37	0.501628	TUBA3D	3.17415	1.66637
1.74e-37	1.32746	HSP90AB1	21.2548	4.40972
1.82e-37	-0.909332	PCDH9	0.123216	-3.02074
1.93e-37	0.568117	GOSR2	3.69928	1.88725
2.04e-37	0.586265	AGK	3.85713	1.94753
2.23e-37	-0.470446	TNXB///TNXA	0.338496	-1.56279
2.25e-37	0.808873	YME1L1	6.43981	2.68702
2.28e-37	0.559223	EFL1	3.62429	1.8577
2.29e-37	-0.525842	HEXIM1	0.29796	-1.74681
2.32e-37	0.740854	EIF3E	5.50622	2.46106
2.32e-37	0.511062	NCAPH2	3.24386	1.69771
2.39e-37	-0.982362	GSDMB	0.104145	-3.26333
2.51e-37	-1.60803	MTTP	0.0246587	-5.34176
2.51e-37	1.10453	ACSL3	12.7213	3.66917
2.78e-37	0.588927	LBHD1	3.88085	1.95637
2.79e-37	0.543146	DHX15	3.49257	1.80429
2.96e-37	0.507521	TAF5L	3.21752	1.68595
2.98e-37	-0.904291	FNDC4	0.124655	-3.00399
3.1e-37	-1.78563	PZP	0.0163821	-5.93174
3.15e-37	-0.595906	PLA2G5	0.253568	-1.97956
3.27e-37	1.24339	BAG2	17.5142	4.13046
3.31e-37	1.03774	GBP2	10.9079	3.4473
3.45e-37	0.746944	ISG20L2	5.58399	2.4813
3.58e-37	0.448703	RPL7P52	2.80998	1.49056
3.64e-37	1.05792	ENPP4	11.4266	3.51432
3.72e-37	0.58262	POLR2D	3.8249	1.93542
3.87e-37	0.672239	RAE1	4.70153	2.23313
3.98e-37	0.658583	ELOVL1	4.55599	2.18777
4.15e-37	0.818638	EGLN1	6.58625	2.71946
4.31e-37	0.510884	VAPA	3.24253	1.69712
4.32e-37	0.973627	ALDH18A1	9.41082	3.23432
4.4e-37	0.529204	PPP1R11	3.38224	1.75798
4.62e-37	0.852881	MARS	7.12658	2.83321
4.65e-37	-0.540557	ABHD18	0.288034	-1.79569
4.74e-37	-0.688755	WFDC1	0.20476	-2.28799
4.75e-37	0.58393	ALMS1	3.83645	1.93977
4.86e-37	0.729002	MPP6	5.35799	2.42169
4.9e-37	0.748132	KIDINS220	5.59928	2.48524
5e-37	0.785256	DEGS1	6.09896	2.60856
5.43e-37	-0.997169	FOXO1	0.100654	-3.31252
5.61e-37	-0.50969	SCARF1	0.30925	-1.69315
5.69e-37	-0.60033	NAB2	0.250998	-1.99425
6.04e-37	-1.40764	CAT	0.0391168	-4.67607
6.09e-37	0.615282	TATDN2	4.12365	2.04392
6.18e-37	0.764909	DPY19L4	5.81982	2.54097
6.24e-37	-0.867258	EPHA2	0.135751	-2.88097
6.42e-37	-1.07878	COBLL1	0.0834112	-3.58362
6.46e-37	0.635578		4.32094	2.11134
6.52e-37	1.27117	RRAGD	18.6709	4.22272
6.53e-37	-1.49343	CYP2C18	0.0321051	-4.96106
6.55e-37	0.583389	FLOT1	3.83168	1.93798
6.73e-37	-0.92189	AVPI1	0.119704	-3.06245
6.73e-37	0.62151	PUS1	4.18321	2.06461
6.79e-37	0.748509	CKLF	5.60414	2.48649
7.17e-37	1.30776	SULT1C2	20.3122	4.34428
7.19e-37	0.445572	MED27	2.78979	1.48016
[truncated: 20,269 more rows]

## Sheet: Volcano Data
gene_name	logFC	pvalue	padj
ECM1	-2.38383	3.52e-162	7.84e-158
VIPR1	-2.84593	3.6e-155	4.01e-151
CXCL14	-3.46329	1.71e-153	1.27e-149
STAB2	-1.91859	1.82e-143	1.01e-139
FCN3	-3.36768	9.99e-136	4.45e-132
CYP1A2	-4.22576	3.69e-131	1.37e-127
LCAT	-3.02326	7.58e-129	2.41e-125
FCN2	-2.6746	8.85e-122	2.46e-118
CLEC1B	-2.25148	1.59e-121	3.93e-118
PTH1R	-1.69353	1.67e-119	3.73e-116
PTTG1	2.52223	6.37e-119	1.29e-115
ESR1	-2.81877	1.25e-117	2.32e-114
KPNA2	2.48701	3.89e-117	6.66e-114
CLEC4M	-2.12391	1.77e-116	2.82e-113
CCT3	1.57424	5.85e-115	8.69e-112
CYP1A2	-5.18681	6.55e-115	9.12e-112
NAT2	-3.82383	1.66e-114	2.18e-111
ASPM	3.04078	2.13e-112	2.64e-109
KPNA2	2.33014	3.15e-112	3.69e-109
CAP2	2.53871	1.97e-109	2.19e-106
RACGAP1	2.22439	4.56e-109	4.84e-106
FOS	-3.73153	6.49e-107	6.57e-104
APOF	-3.5305	1.15e-106	1.11e-103
CYP2B6	-3.46567	3.07e-106	2.85e-103
PRC1	2.45756	4.36e-106	3.89e-103
LPA	-2.73648	1.42e-105	1.22e-102
CCNB1	2.51553	1.6e-105	1.32e-102
RRM2	3.10816	1.91e-105	1.52e-102
SNRPE	1.57158	7.99e-105	6.13e-102
SRD5A2	-2.59996	9.09e-103	6.75e-100
CYP39A1	-3.41071	9.58e-103	6.88e-100
CENPF	2.38941	4.09e-101	2.84e-98
MT1F	-3.99809	4.34e-101	2.93e-98
EGR1	-2.76174	5.29e-101	3.46e-98
PSMD4	1.23493	1.29e-100	8.22e-98
NUSAP1	2.42386	1.53e-100	9.47e-98
HAMP	-5.44511	1.97e-100	1.19e-97
DNASE1L3	-2.94888	4.36e-100	2.56e-97
KDM8	-1.84756	4.57e-99	2.61e-96
CNIH4	2.01537	6.64e-99	3.7e-96
RRM2	2.87227	7.49e-99	4.07e-96
ACLY	1.61627	9.79e-99	5.19e-96
GMPS	1.29916	1.08e-98	5.6e-96
CDKN3	2.42109	1.65e-98	8.34e-96
TOP2A	3.04428	4.57e-98	2.26e-95
RFC4	2.18495	5.1e-98	2.47e-95
KIAA0101	2.77559	1.05e-97	4.96e-95
CXCL12	-3.17585	1.81e-97	8.39e-95
TOP2A	2.72117	2.77e-97	1.26e-94
GSTZ1	-2.44185	3.01e-97	1.34e-94
CDK1	2.47367	1.15e-96	5e-94
SAE1	1.60588	1.35e-96	5.79e-94
ILF2	1.85828	1.43e-96	6.01e-94
SNRPD1	1.70389	2.15e-96	8.88e-94
CYP2C9	-2.28097	2.72e-96	1.1e-93
SRPX	-2.56602	4.77e-96	1.9e-93
	-3.42242	6.72e-96	2.63e-93
NME1	1.51313	8.64e-96	3.32e-93
CFP	-1.43766	9.26e-96	3.49e-93
CD5L	-2.41828	2.81e-95	1.04e-92
CLEC4M	-2.01049	2.97e-95	1.08e-92
PPIA	0.783647	3.63e-95	1.3e-92
RDH5	-1.45027	7.94e-95	2.8e-92
CXCL12	-2.43145	2.04e-94	7.1e-92
MRPL9	1.25527	3.8e-94	1.3e-91
AURKA	2.27537	3.85e-94	1.3e-91
PPIA	0.794941	4.84e-94	1.61e-91
CDHR2	-2.30583	5.91e-94	1.93e-91
ZWINT	2.46146	6.52e-94	2.1e-91
MT1F	-3.50289	9.16e-94	2.91e-91
ZGPAT	-2.30142	1.51e-93	4.73e-91
CKS2	2.37802	2.27e-93	7.02e-91
ADRA1A	-1.97165	2.53e-93	7.72e-91
ZGPAT	-2.41348	4.26e-93	1.28e-90
SUCO	1.69437	4.73e-93	1.4e-90
ADH1C///ADH1B///ADH1A	-3.94915	4.9e-93	1.43e-90
GMNN	2.24909	5.12e-93	1.48e-90
DCN	-2.62638	7.52e-93	2.15e-90
GINS1	2.37634	9.44e-93	2.66e-90
GLYAT	-3.5683	3.13e-91	8.72e-89
NUP205	1.17719	5.89e-91	1.62e-88
PPIA	0.811172	7.41e-91	2.01e-88
PPIA	0.810034	7.98e-91	2.14e-88
IGFALS	-2.0361	9.3e-91	2.46e-88
PARP1	1.13006	1.98e-90	5.18e-88
MT1M	-4.13674	2.08e-90	5.38e-88
PSMD4	1.18201	2.57e-90	6.58e-88
NELFE	1.38739	3.34e-90	8.46e-88
PPIA	0.791633	3.71e-90	9.19e-88
N4BP2L1	-1.94725	3.71e-90	9.19e-88
FEN1	1.78148	5.65e-90	1.38e-87
TUBG1	1.53181	6.23e-90	1.51e-87
EGR1	-2.88495	6.55e-90	1.57e-87
FAM149A	-1.97923	7.42e-90	1.76e-87
BOLA2B///BOLA2	1.42523	1.13e-89	2.65e-87
DAP3	1.20414	6.23e-89	1.45e-86
PER1	-1.81012	6.3e-89	1.45e-86
TBXA2R	-1.07444	2.39e-88	5.43e-86
GPC3	4.82695	6.73e-88	1.5e-85
CAP2	2.06518	6.73e-88	1.5e-85
N4BP2L1	-1.30622	8.63e-88	1.9e-85
SF3B4	1.45077	1.36e-87	2.96e-85
F11	-2.25446	1.41e-87	3.05e-85
HEATR1	1.50431	3.49e-87	7.46e-85
SAC3D1	1.58299	5.72e-87	1.21e-84
DTL	2.28324	6.6e-87	1.39e-84
PER1	-1.31835	1.46e-86	3.05e-84
TP53BP2	1.65739	1.48e-86	3.06e-84
MT1G	-3.48659	2.58e-86	5.26e-84
MAN1C1	-1.57289	3.32e-86	6.73e-84
CYP2C9	-1.47617	1.25e-85	2.51e-83
KMO	-2.49329	1.8e-85	3.59e-83
H2AFX	1.67959	2.92e-85	5.75e-83
TUBA1B	1.35337	3.28e-85	6.4e-83
TUBA1B	1.34576	4.23e-85	8.19e-83
CYP2A13///CYP2A7P1///CYP2A7///CYP2A6	-2.74975	4.46e-85	8.56e-83
PSMD4	1.25017	4.72e-85	8.98e-83
HEATR1	1.28479	4.78e-85	9.02e-83
CRHBP	-2.28251	4.82e-85	9.02e-83
SMC4	1.89891	5.36e-85	9.95e-83
NDRG2	-1.59155	6.41e-85	1.18e-82
CPSF6	1.31459	8.03e-85	1.46e-82
SMC4	1.91428	9.62e-85	1.74e-82
CYP4A11	-2.52144	9.84e-85	1.77e-82
PSMB4	0.926959	1.16e-84	2.06e-82
FYN	-1.65414	1.48e-84	2.62e-82
ACADS	-1.24974	1.61e-84	2.82e-82
ENAH	1.95571	1.93e-84	3.35e-82
ZNF207	0.92337	2.04e-84	3.52e-82
TUBA1B	1.34241	3.18e-84	5.44e-82
UBAP2L	1.49786	3.6e-84	6.12e-82
SNRPD2	1.11195	3.82e-84	6.44e-82
PAMR1	-1.30894	5.16e-84	8.64e-82
NUP37	1.45861	6.99e-84	1.16e-81
SNRPB	1.45833	8.7e-84	1.43e-81
VPS72	1.23713	1.03e-83	1.68e-81
CCT6A	1.53615	1.57e-83	2.55e-81
HGFAC	-3.03913	2.03e-83	3.27e-81
GCDH	-1.96017	2.11e-83	3.38e-81
SYNE1	-1.55778	2.24e-83	3.57e-81
RCL1	-2.06867	2.42e-83	3.83e-81
ECT2	2.05803	2.55e-83	4e-81
N4BP2L1	-1.39896	3.13e-83	4.88e-81
IRAK1	1.28999	4.25e-83	6.57e-81
MT1X	-3.18766	4.33e-83	6.65e-81
	-2.22762	6.36e-83	9.7e-81
MT1X	-3.03746	7.07e-83	1.07e-80
CD1D	-1.77526	7.63e-83	1.15e-80
TUBA1B	1.31293	1.09e-82	1.62e-80
MCM6	2.08537	1.14e-82	1.69e-80
CYP2B7P	-3.607	1.3e-82	1.92e-80
CKS1B	1.58964	1.44e-82	2.11e-80
PEA15	1.37481	2.28e-82	3.33e-80
CHST4	-1.40046	2.86e-82	4.14e-80
RRP15	1.49799	5.1e-82	7.33e-80
HMMR	1.9586	9.84e-82	1.4e-79
GLS2	-3.43636	1.12e-81	1.59e-79
STEAP3	-1.96865	1.28e-81	1.81e-79
MT1H	-3.08379	1.49e-81	2.09e-79
C7	-3.28546	1.74e-81	2.42e-79
UBE2C///PAK3	1.76341	2.3e-81	3.18e-79
ASS1	-1.94444	2.5e-81	3.44e-79
SSR2	1.3568	3.37e-81	4.6e-79
EPRS	1.19765	4.37e-81	5.93e-79
GPD1	-2.20219	9.02e-81	1.22e-78
SQLE	2.88406	1.15e-80	1.54e-78
ACSL4	3.30015	1.32e-80	1.77e-78
UCK2	1.44318	1.4e-80	1.86e-78
MT1M	-2.84667	1.43e-80	1.88e-78
BDH2	-2.00491	1.57e-80	2.06e-78
SMAD6	-1.29747	2e-80	2.6e-78
TBCE	1.50843	4.69e-80	6.07e-78
	-2.54082	5.1e-80	6.57e-78
LOC652826///PSMC4	1.02371	6.5e-80	8.31e-78
MRPL9	1.18998	7.02e-80	8.94e-78
KLKB1	-2.47473	8.96e-80	1.13e-77
ACSM3	-2.27311	8.97e-80	1.13e-77
MT1HL1	-2.60443	9.41e-80	1.18e-77
GCGR	-1.57599	1.04e-79	1.3e-77
RBM34	1.27402	1.13e-79	1.4e-77
MT2A	-2.48877	2.1e-79	2.58e-77
KIF20A	1.69596	2.29e-79	2.8e-77
GYS2	-3.39907	2.75e-79	3.35e-77
DCN	-3.0717	3.4e-79	4.11e-77
TUBA1B	1.3102	3.79e-79	4.57e-77
DCN	-3.31265	5.21e-79	6.23e-77
CYP2A6	-3.51122	6.54e-79	7.79e-77
CKAP5	1.0735	8.67e-79	1.03e-76
CBX1	1.43387	1.29e-78	1.52e-76
PSMB4	1.04181	1.56e-78	1.83e-76
LOC654164///CYP4A22///CYP4A11	-2.9706	1.67e-78	1.95e-76
EZH2	1.75787	1.78e-78	2.06e-76
GBA3	-3.07721	3.03e-78	3.5e-76
NPM1	1.38708	3.29e-78	3.78e-76
NEK2	1.80005	3.33e-78	3.8e-76
ID1	-2.74429	3.53e-78	4.01e-76
HN1	1.73647	3.62e-78	4.09e-76
KCNN2	-2.72107	3.86e-78	4.34e-76
CD4	-1.60031	4.02e-78	4.49e-76
GMFB	1.28313	4.51e-78	5.02e-76
CYP2A6	-3.81024	6.81e-78	7.54e-76
CSE1L	1.13316	7.49e-78	8.26e-76
CYP3A4	-2.80574	8.45e-78	9.27e-76
GCDH	-1.75628	1.01e-77	1.1e-75
MEIS3///HSPB1	1.51875	1.15e-77	1.25e-75
CPEB3	-1.79124	2.14e-77	2.31e-75
MARCO	-2.01033	2.26e-77	2.43e-75
	-1.17279	3e-77	3.21e-75
C1QTNF1	-1.29515	3.23e-77	3.44e-75
PSMD10	1.40833	3.4e-77	3.61e-75
TUBA1C	1.28651	3.49e-77	3.69e-75
MCM3	1.59067	3.62e-77	3.8e-75
POLR3C	1.09424	3.66e-77	3.82e-75
VPS45	1.22567	4.35e-77	4.52e-75
PIGC	1.25959	6.57e-77	6.81e-75
PRKDC	1.48241	9e-77	9.28e-75
HSP90AB1	1.18343	1.32e-76	1.36e-74
MT1E	-3.1748	1.72e-76	1.76e-74
PSMD14	1.17103	3.81e-76	3.87e-74
RFX5	1.47358	4.84e-76	4.9e-74
ACBD3	1.13757	5.46e-76	5.5e-74
PRIM1	1.5246	6.37e-76	6.39e-74
SUB1	1.24643	6.52e-76	6.51e-74
MELK	1.68554	8.07e-76	8.02e-74
HAO2	-3.46863	8.48e-76	8.39e-74
ISG20L2	1.40694	8.52e-76	8.4e-74
NUP107	1.30168	8.99e-76	8.82e-74
FAM13A	-2.23998	1.18e-75	1.15e-73
SORL1	-1.84747	1.18e-75	1.15e-73
DCN	-3.20123	1.3e-75	1.25e-73
CYP2A6	-4.07212	2.02e-75	1.95e-73
CYP2A6	-3.95498	2.07e-75	1.99e-73
BIRC5	1.77319	2.25e-75	2.15e-73
SNRPB	1.21353	2.4e-75	2.28e-73
CCL15///CCL14	-1.85797	2.46e-75	2.33e-73
GCKR	-1.81215	3.41e-75	3.22e-73
DPT	-1.49285	3.47e-75	3.26e-73
TUBA1C	1.28359	4.07e-75	3.81e-73
HSPA4	1.13693	5.19e-75	4.84e-73
NUP133	1.36196	5.57e-75	5.17e-73
UBE2Q1	1.11129	6.1e-75	5.64e-73
NME1-NME2///NME2	0.97118	7.19e-75	6.62e-73
SNRPC	0.898629	9.03e-75	8.28e-73
CSE1L	1.21153	9.19e-75	8.39e-73
ADAMTSL2	-1.06168	9.84e-75	8.94e-73
CACYBP	1.42469	9.96e-75	9.02e-73
DYNLL1	0.93655	1.16e-74	1.04e-72
LPGAT1	1.7436	1.54e-74	1.39e-72
RDH16	-2.88564	1.57e-74	1.41e-72
CCT5	1.11972	1.73e-74	1.54e-72
ANXA10	-2.47877	1.9e-74	1.68e-72
PRICKLE4	0.752973	2.04e-74	1.8e-72
GOLPH3L	1.3214	2.38e-74	2.1e-72
STARD5	-1.23131	3.12e-74	2.73e-72
GRAMD1C	-1.81851	3.6e-74	3.14e-72
CDC20	1.92716	4.69e-74	4.08e-72
IGF1	-2.77276	5.07e-74	4.39e-72
PLCB1	2.19519	5.62e-74	4.85e-72
	-2.1517	5.98e-74	5.15e-72
BTRC///TPR	1.04275	6.16e-74	5.27e-72
ITGA6	1.44996	8.28e-74	7.07e-72
UTP18	1.35795	9.42e-74	8.01e-72
HGF	-1.67959	9.57e-74	8.1e-72
ACAA1	-1.53544	1.28e-73	1.08e-71
OLFML3	-1.69637	1.83e-73	1.53e-71
NVL	1.00516	1.96e-73	1.64e-71
NCAPG	1.87809	2.06e-73	1.72e-71
FBP1	-2.45362	2.32e-73	1.93e-71
RCAN1	-1.88618	2.94e-73	2.43e-71
ASPA	-1.75425	3.06e-73	2.53e-71
GBAP1///GBA	1.39672	4.32e-73	3.55e-71
FAM13A	-2.54231	4.62e-73	3.78e-71
SLC22A1	-4.07721	5.36e-73	4.37e-71
CANX	0.857169	5.42e-73	4.4e-71
AKR1C3	1.78373	5.77e-73	4.67e-71
BUB1B	1.71828	6.11e-73	4.93e-71
RPN2	0.771237	6.4e-73	5.14e-71
CKAP2	1.48438	6.42e-73	5.14e-71
RRM1	1.26078	6.6e-73	5.27e-71
ECHDC2	-1.63943	6.99e-73	5.56e-71
MAN1C1	-2.04502	7.37e-73	5.84e-71
CANT1	0.967257	7.42e-73	5.86e-71
CIDEB	-1.91209	8.69e-73	6.84e-71
ACAA1	-1.58484	1.06e-72	8.31e-71
OLA1	1.20018	1.07e-72	8.38e-71
RPL30	0.690555	1.33e-72	1.04e-70
CCT6A	1.03201	1.38e-72	1.07e-70
EPRS	1.10615	1.84e-72	1.42e-70
CDK1	1.65938	1.87e-72	1.44e-70
LOC731059///MSTO1	1.16484	1.97e-72	1.51e-70
IGF1	-3.00541	3.37e-72	2.58e-70
DTYMK	1.07909	3.77e-72	2.87e-70
RPN2	0.794193	5.83e-72	4.43e-70
SCAMP3	1.0863	6.28e-72	4.75e-70
ST3GAL6	-1.74442	6.58e-72	4.96e-70
PSME3	1.22423	9.34e-72	7.03e-70
RND3	-2.10204	1.05e-71	7.87e-70
NEU1	1.6812	1.15e-71	8.59e-70
SLC6A13	-1.2076	1.17e-71	8.75e-70
ADSL	1.14493	1.37e-71	1.02e-69
NGFR	-0.824132	2.09e-71	1.55e-69
FAM13A	-1.42425	2.2e-71	1.62e-69
PROZ	-2.0922	2.24e-71	1.65e-69
AURKA	1.71012	2.59e-71	1.9e-69
TCEB1	1.23585	2.95e-71	2.16e-69
SLC12A4	1.59127	3.01e-71	2.19e-69
MSH2	1.28359	3.98e-71	2.89e-69
TAT	-2.47198	4.77e-71	3.45e-69
ROBO1	2.75951	6.69e-71	4.82e-69
PFDN4	1.46602	6.79e-71	4.88e-69
CENPU	1.99299	7.32e-71	5.24e-69
ST3GAL6	-1.70549	8.24e-71	5.88e-69
TAT	-2.41343	9.02e-71	6.42e-69
DBF4	1.25975	1.03e-70	7.29e-69
MFAP3L	-2.21242	1.25e-70	8.8e-69
H2AFZ	1.46796	1.26e-70	8.86e-69
CYP4A11	-2.93201	1.47e-70	1.03e-68
MAPK9	1.28927	1.69e-70	1.18e-68
SCNM1	1.03051	1.73e-70	1.21e-68
TPX2	1.68408	1.73e-70	1.21e-68
CTNNA1	0.959458	1.82e-70	1.26e-68
ATAD2	1.69882	2.07e-70	1.43e-68
LPAL2	-1.18275	2.1e-70	1.45e-68
XRCC6	0.86974	2.5e-70	1.72e-68
INTS8	1.23187	2.7e-70	1.85e-68
RHEB	0.897112	3.7e-70	2.53e-68
CYP2B6	-1.83465	4.36e-70	2.97e-68
DESI2	1.40554	4.78e-70	3.24e-68
H2AFV	1.05315	5.11e-70	3.46e-68
SNX27	0.970392	6.02e-70	4.06e-68
FOLH1B	-1.93681	6.1e-70	4.1e-68
DBH	-0.944842	6.21e-70	4.16e-68
FAM149A	-1.63993	7.81e-70	5.22e-68
DUSP12	1.08822	9.86e-70	6.57e-68
FAM134B	-2.26368	1.11e-69	7.39e-68
	-1.91945	1.13e-69	7.51e-68
ID2B///ID2	-1.70921	1.48e-69	9.8e-68
C1R	-1.80395	2.22e-69	1.46e-67
PBK	1.59042	2.24e-69	1.47e-67
STMN1	1.24184	2.3e-69	1.51e-67
C8A	-2.53908	2.82e-69	1.84e-67
MDK	2.30296	2.97e-69	1.93e-67
GNPAT	1.06264	3.25e-69	2.11e-67
CBR4	-1.33251	3.81e-69	2.47e-67
C8orf4	-2.26627	3.99e-69	2.57e-67
RABIF	1.07372	4e-69	2.57e-67
IGFBP3	-1.98567	4.08e-69	2.62e-67
NOL7	1.16719	4.4e-69	2.82e-67
MEA1	0.830905	4.77e-69	3.04e-67
DDX39A	1.39669	5.6e-69	3.57e-67
EEF1E1	1.24863	6.63e-69	4.21e-67
MAPK1	1.11081	7.14e-69	4.52e-67
ZFP36	-1.46142	8.04e-69	5.07e-67
KIF4A	1.425	8.41e-69	5.29e-67
CYP2C19	-2.24677	9.11e-69	5.71e-67
METTL5	1.10228	1.03e-68	6.46e-67
GMFB	1.48468	1.36e-68	8.47e-67
CSE1L	1.28478	1.37e-68	8.53e-67
ETFDH	-1.799	1.92e-68	1.19e-66
TTK	1.67667	2.49e-68	1.54e-66
LYRM4	1.18242	2.66e-68	1.64e-66
AKR1D1	-3.39946	3.51e-68	2.16e-66
TTC13	1.22337	4.64e-68	2.85e-66
CACYBP	1.32186	4.82e-68	2.95e-66
MCM2	1.64113	4.89e-68	2.98e-66
SNRPG	0.79936	5.04e-68	3.06e-66
RNF125	-1.67933	5.75e-68	3.49e-66
SLBP	1.27611	6.18e-68	3.74e-66
RBM12	1.32682	6.82e-68	4.12e-66
VBP1	1.25613	7.39e-68	4.45e-66
FAHD2A	-1.26276	7.72e-68	4.63e-66
GTPBP4	0.950433	9.56e-68	5.72e-66
DIEXF	1.18266	9.9e-68	5.91e-66
NPY1R	-1.28501	1.3e-67	7.75e-66
MAT1A	-1.84557	1.58e-67	9.37e-66
PDE2A	-0.922812	1.67e-67	9.9e-66
ACACB	-1.68161	1.91e-67	1.13e-65
	1.32234	2.61e-67	1.54e-65
LY6E	-2.01633	2.74e-67	1.61e-65
ACACB	-1.84635	2.87e-67	1.68e-65
STIP1	1.20502	2.94e-67	1.72e-65
NUP155	1.09083	4.67e-67	2.72e-65
NOL7	1.17949	4.8e-67	2.79e-65
SPATA6L	-1.01477	5.27e-67	3.06e-65
FOXM1	1.17942	5.68e-67	3.28e-65
PUS7	1.26882	7.39e-67	4.26e-65
WIPF2	1.02189	8.15e-67	4.69e-65
MAPRE1	1.35916	8.78e-67	5.04e-65
TMEM147	0.94636	9.2e-67	5.26e-65
AR	-1.18376	9.7e-67	5.54e-65
ANKRD55	-0.584106	1.18e-66	6.74e-65
ALDH2	-1.4891	1.22e-66	6.95e-65
TMEM267	0.936598	1.23e-66	6.97e-65
NSF	0.958651	1.42e-66	8.05e-65
TMEM106C	1.22125	1.47e-66	8.31e-65
CFL1	0.701483	1.5e-66	8.41e-65
COG2	1.05944	1.78e-66	1e-64
CSAD	-1.48159	2.25e-66	1.26e-64
ETFDH	-1.68868	2.33e-66	1.3e-64
HAAO	-1.5404	3.47e-66	1.93e-64
GARS	1.09085	3.59e-66	1.99e-64
PDLIM5	-1.24265	3.74e-66	2.07e-64
CDK4	1.28589	4.16e-66	2.3e-64
GABARAPL3///GABARAPL1	-1.60452	4.29e-66	2.37e-64
GCH1	-1.64237	4.5e-66	2.48e-64
GLYAT	-2.76633	5.21e-66	2.86e-64
SLC23A2	-1.56542	5.55e-66	3.04e-64
IGFBP3	-2.30385	6.5e-66	3.55e-64
FAM134B	-1.81934	7.48e-66	4.07e-64
CCNB2	1.40282	7.8e-66	4.24e-64
SIGIRR	-1.45738	9.03e-66	4.89e-64
LILRB5	-0.7306	9.05e-66	4.89e-64
SIGIRR	-1.53152	1.04e-65	5.58e-64
SUB1	0.905533	1.04e-65	5.62e-64
RFC3	1.38704	1.11e-65	5.98e-64
LAPTM4B	2.324	1.28e-65	6.86e-64
PRMT3	1.12293	1.36e-65	7.27e-64
KAZN	-1.05857	1.49e-65	7.93e-64
SLC27A5	-2.60609	2e-65	1.06e-63
C1RL	-1.52677	2.09e-65	1.11e-63
GHR	-2.71232	2.23e-65	1.18e-63
ABCA8	-2.96162	2.6e-65	1.37e-63
ACACB	-1.93272	2.77e-65	1.46e-63
GGT5	-1.0464	3e-65	1.58e-63
MTHFD1	-1.57928	3.03e-65	1.59e-63
LMNA	1.13836	3.31e-65	1.73e-63
INTS7	1.22153	3.89e-65	2.03e-63
CDKN2C	1.65835	4.04e-65	2.1e-63
AKR7A3	-2.36192	4.11e-65	2.13e-63
PLVAP	1.54463	4.43e-65	2.29e-63
CDC37L1	-1.53585	4.59e-65	2.37e-63
UBA2	1.11134	4.94e-65	2.55e-63
UBAP2L	1.15548	5.24e-65	2.69e-63
HSPA4	1.39689	5.94e-65	3.05e-63
HNRNPA3///HNRNPA3P1	1.20255	6.93e-65	3.55e-63
KMO	-2.26188	7.43e-65	3.8e-63
KMO	-2.3234	8.24e-65	4.2e-63
MASP2	-2.2511	1.01e-64	5.12e-63
HMGB2	1.74367	1.11e-64	5.62e-63
C9	-3.74872	1.11e-64	5.64e-63
NUSAP1	1.96495	1.15e-64	5.79e-63
GABARAPL1	-1.41066	1.24e-64	6.26e-63
NR1I2	-2.42236	1.28e-64	6.44e-63
UFC1	1.00808	1.29e-64	6.49e-63
LHX2	-1.09601	1.3e-64	6.51e-63
DYNLRB1	0.737918	1.34e-64	6.69e-63
CSTB	1.33731	1.36e-64	6.76e-63
SPDL1	0.944908	1.37e-64	6.81e-63
SHFM1	0.582493	1.38e-64	6.84e-63
RPL38	0.546048	1.39e-64	6.86e-63
CDC23	1.03502	1.42e-64	6.99e-63
OGDHL	-2.11502	1.43e-64	7.07e-63
FAM208A	1.04942	1.97e-64	9.67e-63
GNAO1	-0.895932	2.17e-64	1.06e-62
LAMC1	1.68941	2.58e-64	1.26e-62
H2AFY	0.944906	2.77e-64	1.35e-62
SMARCC1	1.05682	2.81e-64	1.37e-62
CACYBP	1.28236	2.85e-64	1.39e-62
MRPS14	0.938472	3.09e-64	1.5e-62
SRRD	0.933086	3.27e-64	1.58e-62
HNRNPU	0.765513	3.31e-64	1.6e-62
RPS6KC1	1.19275	3.34e-64	1.61e-62
H2AFZ	1.41688	3.63e-64	1.74e-62
LBR	1.25142	3.84e-64	1.84e-62
ACLY	1.28613	4.02e-64	1.92e-62
DROSHA	0.949997	4.24e-64	2.03e-62
TXNDC9	1.1209	4.76e-64	2.27e-62
MCM5	1.45632	5.34e-64	2.54e-62
ALDH6A1	-1.25764	6.88e-64	3.27e-62
FDPS	1.45393	7.12e-64	3.37e-62
	-1.89564	7.32e-64	3.46e-62
LAPTM4B	2.08144	8.9e-64	4.2e-62
RFC1	1.01701	8.93e-64	4.21e-62
NDC80	1.32122	1.02e-63	4.77e-62
DRG1	0.685984	1.11e-63	5.2e-62
RCN2	1.38768	1.25e-63	5.84e-62
NAAA	-1.24329	1.35e-63	6.32e-62
CXCL2	-2.68391	1.48e-63	6.9e-62
NPC1	1.27617	1.7e-63	7.88e-62
DNAJC9	1.26121	1.9e-63	8.81e-62
ITGB3BP	1.38377	2.08e-63	9.61e-62
TYMS	1.97801	2.2e-63	1.02e-61
NTF3	-0.624626	2.34e-63	1.08e-61
POLR2K	1.31564	2.38e-63	1.1e-61
IVD	-1.23262	2.64e-63	1.21e-61
XPOT	1.29814	2.84e-63	1.3e-61
KIF18B	0.897276	2.89e-63	1.32e-61
POP4	0.928573	3.27e-63	1.49e-61
ANXA2	1.80595	3.41e-63	1.55e-61
PRKAG2	-1.11911	3.62e-63	1.65e-61
SKAP1	-1.22258	4.59e-63	2.08e-61
TMEM258	0.842721	4.63e-63	2.1e-61
EPB41L4B	-1.30013	4.94e-63	2.23e-61
IL1RAP	-2.17476	5.34e-63	2.41e-61
RPSAP19///RPSAP58///RPSAP12///RPSA	0.780557	7.06e-63	3.17e-61
ANXA2	1.79925	7.19e-63	3.23e-61
EIF2D	0.949057	7.61e-63	3.41e-61
ACSM3	-1.98014	7.87e-63	3.52e-61
ANXA2	1.80121	7.92e-63	3.53e-61
SAP130	0.826925	8.5e-63	3.79e-61
LSM4	1.16601	9.32e-63	4.14e-61
IER2	-1.1626	1.06e-62	4.71e-61
USP1	1.24979	1.07e-62	4.72e-61
PLAC8	-1.77537	1.12e-62	4.93e-61
IVD	-1.18468	1.22e-62	5.38e-61
AGFG1	1.20064	1.3e-62	5.71e-61
GTPBP4	1.18711	1.4e-62	6.16e-61
CCT4	0.970621	1.51e-62	6.62e-61
FOSB	-2.46661	1.64e-62	7.17e-61
CKAP4	1.35006	2.07e-62	9.05e-61
RAD51AP1	1.37254	2.37e-62	1.03e-60
PBLD	-2.018	2.57e-62	1.12e-60
HMGN4	1.16205	2.64e-62	1.15e-60
C5orf22	1.11877	2.7e-62	1.17e-60
TXNDC9	1.17636	2.75e-62	1.19e-60
SSR1	1.35899	3.27e-62	1.41e-60
MCM4	1.27528	3.59e-62	1.55e-60
PSMD1	0.840033	3.85e-62	1.65e-60
SLCO1B3	-3.55343	4.01e-62	1.72e-60
CYP3A43	-2.09523	4.41e-62	1.89e-60
FEN1	1.15877	4.67e-62	2e-60
RAN	1.37307	5.68e-62	2.42e-60
TXNRD1	1.75028	5.9e-62	2.51e-60
CALU	0.982794	6.56e-62	2.79e-60
ALDH6A1	-1.80541	8e-62	3.4e-60
FABP5P2///FABP5P7///FABP5	2.10126	8.49e-62	3.59e-60
LOC653972///CBX3	0.916929	8.87e-62	3.75e-60
MFSD5	0.927981	9.13e-62	3.85e-60
KIAA0196	1.23867	1.05e-61	4.4e-60
NAAA	-0.787732	1.12e-61	4.69e-60
MAD2L1	1.5215	1.21e-61	5.06e-60
WHSC1	1.07491	1.5e-61	6.3e-60
KIAA0922	-1.21986	1.55e-61	6.49e-60
IGF1	-1.90391	2e-61	8.36e-60
CANT1	1.03291	2.2e-61	9.15e-60
ALDH6A1	-2.2386	2.3e-61	9.55e-60
NAT1	-1.40662	2.48e-61	1.03e-59
WHSC1	0.938299	2.54e-61	1.05e-59
KBTBD11	-0.927502	2.67e-61	1.1e-59
TNS2	-1.03715	2.73e-61	1.13e-59
FOLH1	-2.05079	2.74e-61	1.13e-59
SLC35D1	-1.28204	2.76e-61	1.13e-59
AKR7A3	-2.20919	2.86e-61	1.17e-59
PTGES3	0.878305	3.15e-61	1.29e-59
PCNA	1.39588	3.17e-61	1.29e-59
PIK3CB	0.909265	3.63e-61	1.48e-59
LYVE1	-1.38837	3.73e-61	1.52e-59
CDC27	0.723928	4.18e-61	1.7e-59
FANCI	1.19003	4.34e-61	1.76e-59
CYP3A4	-3.1229	4.57e-61	1.85e-59
GRHPR	-1.45479	5e-61	2.02e-59
BCKDHB	-1.1768	5.01e-61	2.02e-59
FAM189B	0.85725	5.55e-61	2.23e-59
FOLH1	-2.01269	5.8e-61	2.33e-59
DLG5	1.48499	5.98e-61	2.4e-59
GPM6A	-1.05018	6.1e-61	2.44e-59
ITIH4	-1.66654	6.38e-61	2.55e-59
HMGCL	-1.26825	6.55e-61	2.61e-59
ELOVL1	0.842857	7.3e-61	2.91e-59
DNAJB6	0.917177	7.66e-61	3.05e-59
DYNLRB1	0.850222	9.12e-61	3.62e-59
SEC61G	0.965928	9.84e-61	3.9e-59
LAPTM4B	2.15003	1.08e-60	4.27e-59
FTCD	-2.22433	1.12e-60	4.42e-59
HLTF	1.41776	1.16e-60	4.56e-59
FBL	1.07959	1.68e-60	6.6e-59
GNE	-1.62432	1.75e-60	6.89e-59
CYP2C9	-2.88611	1.89e-60	7.43e-59
DKC1	1.15034	1.95e-60	7.62e-59
ACTL6A	1.31039	2e-60	7.82e-59
PSPH	1.55689	2.05e-60	7.98e-59
MCM7	1.10514	2.06e-60	8.02e-59
RAD21	1.14856	2.35e-60	9.15e-59
MID1IP1	1.3738	2.39e-60	9.27e-59
CCL20	3.12323	2.94e-60	1.14e-58
CYP3A43	-1.47025	3.21e-60	1.24e-58
STAM	1.08119	3.22e-60	1.24e-58
MPZL1	1.19201	5.12e-60	1.97e-58
CYP3A4	-3.32322	5.92e-60	2.28e-58
CLIC1	1.24084	5.93e-60	2.28e-58
CETP	-1.47545	6.98e-60	2.68e-58
SLC4A4	-2.24853	9.28e-60	3.55e-58
TARBP1	1.24545	9.93e-60	3.79e-58
GADD45A	-1.54429	1.01e-59	3.85e-58
NOL11	0.877624	1.19e-59	4.52e-58
TCEB1	1.00669	1.28e-59	4.87e-58
NRAS	1.38344	1.33e-59	5.04e-58
PSME3	0.612827	1.42e-59	5.38e-58
TACC3	1.21346	1.62e-59	6.12e-58
LRRC59	1.07938	1.7e-59	6.41e-58
DNAJC2	1.0265	1.73e-59	6.51e-58
NMRK1	-1.40813	1.73e-59	6.51e-58
H2AFY///TLR4	1.09162	2.18e-59	8.17e-58
ACADL	-1.66171	2.23e-59	8.34e-58
BBOX1	-2.47607	2.23e-59	8.35e-58
BUB3	0.974345	2.28e-59	8.52e-58
DLGAP5	1.3104	2.39e-59	8.92e-58
PDGFRA	-2.65919	2.52e-59	9.37e-58
TBC1D2B	-0.771282	2.72e-59	1.01e-57
CAMSAP2	1.09047	2.74e-59	1.02e-57
CYP2C9	-2.70318	2.76e-59	1.02e-57
METTL13	0.745983	2.76e-59	1.02e-57
AFM	-2.89936	3.03e-59	1.12e-57
RPS10	0.625953	3.49e-59	1.29e-57
PDCD5	0.90715	3.59e-59	1.32e-57
NCAPG2	0.961136	3.66e-59	1.35e-57
POLE2	1.25892	3.74e-59	1.37e-57
CTH	-2.55516	4.14e-59	1.52e-57
FANCI	1.16741	4.2e-59	1.54e-57
COL4A1	2.04084	4.89e-59	1.79e-57
NUP62	0.865373	5.02e-59	1.83e-57
CYP26A1	-2.04986	5.05e-59	1.84e-57
MACF1	-0.698649	5.25e-59	1.91e-57
TRIM37	1.12533	5.64e-59	2.04e-57
RNASEH2A	0.988555	5.69e-59	2.06e-57
PRCC	1.16589	5.83e-59	2.11e-57
RBM42	0.751028	6.45e-59	2.33e-57
ADH6	-1.95242	6.57e-59	2.37e-57
SMYD3	1.69332	7.23e-59	2.6e-57
HSPA14	1.06269	7.99e-59	2.87e-57
SARDH	-1.18334	8.24e-59	2.95e-57
ATP6V1E1	0.821315	8.35e-59	2.99e-57
HMGN4	1.22177	9.22e-59	3.3e-57
ATIC	1.11358	9.51e-59	3.39e-57
TAF9	1.13585	1.01e-58	3.58e-57
GGPS1	0.931834	1.12e-58	3.97e-57
CCNA2	1.28275	1.12e-58	3.99e-57
RMI1	1.01518	1.29e-58	4.59e-57
SMAD2	0.834974	1.35e-58	4.77e-57
GGPS1	1.12366	1.39e-58	4.9e-57
RPN2	1.01608	1.39e-58	4.91e-57
NCAPG	1.17783	1.51e-58	5.33e-57
PWP1	0.761261	1.72e-58	6.06e-57
RPS10	0.752336	1.86e-58	6.54e-57
PSMA6	0.717585	1.92e-58	6.74e-57
TXNL4A	0.925561	1.94e-58	6.79e-57
LOC731049///UBE2S	1.34741	2.01e-58	7.02e-57
RPS10	0.733501	2.31e-58	8.05e-57
HDAC6	-1.22867	2.75e-58	9.59e-57
ANP32E	1.07946	2.89e-58	1.01e-56
ADSL	1.15414	3.8e-58	1.32e-56
HNRNPC	0.57021	3.85e-58	1.34e-56
CYP3A43	-1.71651	4.05e-58	1.4e-56
H3F3AP6///H3F3AP4///H3F3A	0.794608	4.37e-58	1.51e-56
TRIP4	0.878447	4.39e-58	1.52e-56
SLC38A6	1.23704	4.43e-58	1.53e-56
ECHS1	-1.02754	5.32e-58	1.83e-56
FAM50A	1.05581	5.74e-58	1.97e-56
WDR12	1.04926	6.17e-58	2.12e-56
TKT	1.65883	6.75e-58	2.31e-56
SLC1A4	1.22288	6.95e-58	2.38e-56
IARS	0.991271	7.37e-58	2.52e-56
HAT1	1.23138	8.12e-58	2.77e-56
METTL13	0.960634	9.07e-58	3.09e-56
DENND5A	0.830971	1.15e-57	3.91e-56
RPS21	0.795445	1.16e-57	3.94e-56
GORASP2	0.993447	1.16e-57	3.94e-56
HMGN1	0.869063	1.3e-57	4.4e-56
POLR2K	1.09568	1.37e-57	4.62e-56
LONP2	-1.47027	1.38e-57	4.64e-56
ACSM5	-2.15949	1.51e-57	5.08e-56
YWHAZ	1.02645	1.64e-57	5.52e-56
GPD1	-1.25281	1.73e-57	5.82e-56
CEP350	0.935923	1.73e-57	5.82e-56
LANCL1	1.13437	1.84e-57	6.17e-56
HJURP	1.0655	1.93e-57	6.44e-56
DDX10	0.800716	2.07e-57	6.91e-56
USP3	0.897741	2.08e-57	6.94e-56
CYP2C8	-3.18362	2.44e-57	8.12e-56
ITGB1BP1	1.05262	2.48e-57	8.23e-56
ABHD6	-1.14931	2.78e-57	9.22e-56
SETDB1	0.892942	2.99e-57	9.89e-56
C6	-2.45547	3.05e-57	1.01e-55
EPHX2	-1.92579	3.64e-57	1.2e-55
FARP2	-0.628815	3.94e-57	1.3e-55
WDYHV1	1.13877	3.95e-57	1.3e-55
SLC35D1	-1.45941	4.41e-57	1.45e-55
POLR2G	0.826119	4.41e-57	1.45e-55
DHRS1	-1.69888	4.78e-57	1.57e-55
TUFT1	1.42951	4.79e-57	1.57e-55
NONO	0.691592	4.96e-57	1.62e-55
KLHL2	-1.01385	4.99e-57	1.63e-55
SSR1	0.82226	5.19e-57	1.69e-55
ORMDL2	1.06368	5.33e-57	1.73e-55
ZNF143	0.944106	5.4e-57	1.76e-55
TRMT112	0.684084	5.7e-57	1.85e-55
TPRKB	1.08517	6.12e-57	1.98e-55
ANP32E	1.19348	6.36e-57	2.06e-55
RPL27	0.581402	6.38e-57	2.06e-55
HMGN1	0.969242	6.58e-57	2.12e-55
GPM6A	-1.08354	6.96e-57	2.24e-55
FYN	-1.20469	7.07e-57	2.28e-55
CCNE2	1.45891	7.72e-57	2.48e-55
MARK4	0.996687	8.31e-57	2.67e-55
CYP2C9///CYP2C19	-2.76614	8.92e-57	2.86e-55
AR	-1.7265	9.66e-57	3.09e-55
TMPO	1.19484	9.85e-57	3.15e-55
SRPK1	0.977559	1e-56	3.2e-55
ACSM5	-2.46095	1.15e-56	3.65e-55
TAF2	0.974239	1.17e-56	3.72e-55
UBE2E1	0.939231	1.19e-56	3.77e-55
SOCS5	0.991859	1.25e-56	3.97e-55
BUB3	0.817054	1.32e-56	4.19e-55
CYP2C9	-2.87063	1.4e-56	4.42e-55
MCM7	1.24991	1.58e-56	4.98e-55
RRAGD	1.61554	1.59e-56	5e-55
GEMIN6	0.638472	1.68e-56	5.28e-55
GBAP1///GBA	1.13201	1.69e-56	5.32e-55
ALDOB	-2.90081	1.69e-56	5.32e-55
HNRNPC	0.536301	1.81e-56	5.67e-55
DCTN2	0.573967	1.97e-56	6.18e-55
KIAA0907	1.05673	1.99e-56	6.21e-55
GNMT	-2.98568	2.09e-56	6.52e-55
CENPA	1.2079	2.2e-56	6.87e-55
ANXA2P2	1.38452	2.4e-56	7.47e-55
AGO2	1.15279	2.55e-56	7.93e-55
NDRG3	0.837532	2.55e-56	7.93e-55
CD14	-1.8524	2.62e-56	8.12e-55
KIF14	0.974194	2.97e-56	9.19e-55
PLGLA	-2.05624	2.99e-56	9.25e-55
UFD1L	0.949558	3.49e-56	1.08e-54
CLTA	0.851709	3.84e-56	1.18e-54
NECAB3	1.10405	3.85e-56	1.19e-54
H3F3AP4///H3F3A	0.716259	4.22e-56	1.3e-54
UBR5	1.13724	4.45e-56	1.37e-54
LAMC1	1.24688	4.47e-56	1.37e-54
ATP5J2	0.726921	4.53e-56	1.39e-54
PODXL	1.41754	4.57e-56	1.4e-54
INPP5B	-0.712299	4.99e-56	1.52e-54
SPINK1	4.27175	5.13e-56	1.56e-54
GRHPR	-1.46873	5.54e-56	1.69e-54
FLAD1	0.970356	5.65e-56	1.72e-54
NACA	0.581948	6.73e-56	2.05e-54
ZNF706	1.00381	6.83e-56	2.07e-54
CDC73	0.769674	6.92e-56	2.1e-54
FAM149A	-1.40813	7.1e-56	2.15e-54
MED20	0.809402	7.75e-56	2.34e-54
PPP4R1	0.976789	1.04e-55	3.14e-54
ENO3	-2.18044	1.1e-55	3.3e-54
IGHA2///IGHA1	-3.17028	1.13e-55	3.4e-54
STT3A	0.969851	1.14e-55	3.44e-54
CPD	1.45047	1.2e-55	3.59e-54
LAGE3	1.10048	1.23e-55	3.69e-54
GOT2	-1.29226	1.4e-55	4.18e-54
LRRC1	1.51751	1.54e-55	4.59e-54
ALDH8A1	-2.2749	1.59e-55	4.75e-54
ACLY	0.979679	1.66e-55	4.96e-54
TMEM38B	1.18726	1.69e-55	5.02e-54
NCOA6	0.696998	1.72e-55	5.11e-54
DIEXF	0.84655	1.74e-55	5.16e-54
RPP40	0.991027	1.95e-55	5.8e-54
COPS6	0.907695	2.42e-55	7.16e-54
DNAAF5	0.959938	2.81e-55	8.3e-54
TTC38	-0.999654	2.85e-55	8.4e-54
HBA2	-2.09655	3.03e-55	8.93e-54
VRK1	1.05611	3.07e-55	9.04e-54
DUSP1	-1.84903	3.29e-55	9.69e-54
AASS	-1.92085	3.34e-55	9.83e-54
BGN	-1.58104	3.36e-55	9.85e-54
NR3C2	-1.04228	3.41e-55	1e-53
ZFR	0.634922	3.59e-55	1.05e-53
H3F3AP6///H3F3AP4///H3F3A	0.824166	3.8e-55	1.11e-53
NEK7	1.03378	4.06e-55	1.18e-53
GPHN	-0.87337	4.28e-55	1.25e-53
SMARCA4	1.09015	4.54e-55	1.32e-53
AZIN1	1.35905	4.67e-55	1.36e-53
SUMO2	0.624621	4.8e-55	1.39e-53
SNU13	0.883696	5.08e-55	1.47e-53
RPL36AP37///RPL36A	0.86887	5.15e-55	1.49e-53
NR1I2	-0.905998	5.31e-55	1.54e-53
PEA15	1.24618	5.39e-55	1.56e-53
PTK2	0.984635	5.95e-55	1.72e-53
FXYD1	-2.31698	6.24e-55	1.8e-53
FANCC	-0.934381	7.04e-55	2.02e-53
RUVBL2	0.814464	7.74e-55	2.22e-53
GOLT1B	1.24063	8.07e-55	2.32e-53
ADH6	-2.14467	9.18e-55	2.63e-53
SLC28A1	-1.16434	9.31e-55	2.67e-53
CA5A	-1.26633	9.89e-55	2.83e-53
UCHL5	1.29908	9.9e-55	2.83e-53
MTX1	0.806073	1.1e-54	3.14e-53
TPMT	-0.921084	1.16e-54	3.29e-53
CHRD	-1.0832	1.25e-54	3.56e-53
CDC14B	-1.33711	1.26e-54	3.57e-53
USP39	0.739059	1.26e-54	3.57e-53
ADH1C///ADH1B///ADH1A	-3.04284	1.35e-54	3.82e-53
PSMB5	0.73894	1.52e-54	4.31e-53
PSMD2	0.97375	1.62e-54	4.59e-53
CYP2C9	-2.64585	1.77e-54	5e-53
ATF2	0.779167	1.79e-54	5.05e-53
TMCO1	0.857033	1.97e-54	5.54e-53
BUB3	1.21279	2.13e-54	6e-53
SLC1A4	1.15311	2.19e-54	6.14e-53
SPATS2	0.955981	2.32e-54	6.5e-53
EHMT2	0.832769	2.4e-54	6.73e-53
CASC3	0.677517	2.42e-54	6.78e-53
EXPH5	-1.45078	2.63e-54	7.36e-53
HBA2///HBA1	-2.09693	2.64e-54	7.36e-53
GRHPR	-1.42565	2.71e-54	7.56e-53
CYFIP2	-1.69073	2.76e-54	7.69e-53
RCAN1	-1.57922	3e-54	8.33e-53
RPP30	0.824305	3e-54	8.34e-53
PRRC2C	0.904316	3.1e-54	8.6e-53
XPO1	0.756843	3.64e-54	1.01e-52
TRPV1	-0.909416	3.7e-54	1.02e-52
TNXB	-1.09821	3.83e-54	1.06e-52
UBE2N	0.709445	3.91e-54	1.08e-52
PLPP3	-1.30476	3.96e-54	1.09e-52
HMMR	1.06167	4.18e-54	1.15e-52
RPL23A	0.529022	4.84e-54	1.33e-52
PPOX	0.881707	5.76e-54	1.58e-52
TFRC	1.46761	6.25e-54	1.71e-52
RPL23A	0.486507	6.53e-54	1.79e-52
CYP3A43	-1.29531	7.14e-54	1.95e-52
BCHE	-2.86037	7.3e-54	1.99e-52
CAPN3	-1.2668	7.33e-54	2e-52
EIF5B	0.701741	7.4e-54	2.02e-52
SQLE	1.96078	7.82e-54	2.13e-52
CYP4F12	-1.27262	8.15e-54	2.22e-52
NXT1	0.938478	8.27e-54	2.25e-52
FNBP1L	0.985671	8.36e-54	2.27e-52
RAB17	-1.25255	8.57e-54	2.32e-52
CCT2	1.06613	9.02e-54	2.44e-52
PCK1	-2.91034	9.16e-54	2.48e-52
PDIA6	0.985169	9.38e-54	2.53e-52
HBA2///HBA1	-2.07007	9.41e-54	2.54e-52
RBX1	0.713327	1.05e-53	2.84e-52
B4GALT3	0.974108	1.08e-53	2.92e-52
SEC14L2	-1.77603	1.1e-53	2.96e-52
DKC1	1.00933	1.19e-53	3.19e-52
	-0.676801	1.21e-53	3.24e-52
HMGN4	1.00216	1.26e-53	3.36e-52
SLC35A2	0.937949	1.51e-53	4.04e-52
TBC1D31	0.938199	1.56e-53	4.16e-52
TUBB4B	0.896935	1.6e-53	4.27e-52
CLU	-1.36772	1.66e-53	4.42e-52
FOXK2	0.950708	1.77e-53	4.72e-52
YWHAQ	0.768734	1.84e-53	4.9e-52
TSHZ1///BGN	-1.72954	1.86e-53	4.93e-52
KNTC1	1.164	2.08e-53	5.51e-52
CLTC	0.610324	2.11e-53	5.59e-52
C8orf33	1.14595	2.21e-53	5.85e-52
	0.769313	2.34e-53	6.18e-52
PDIA6	1.04131	2.37e-53	6.24e-52
SLC16A2	-1.33967	2.43e-53	6.41e-52
CAPN3	-1.2752	2.45e-53	6.46e-52
GM2A	0.91801	2.61e-53	6.87e-52
MFAP1	0.915586	2.72e-53	7.14e-52
ATP6V1C1	1.33475	2.91e-53	7.64e-52
MRPS17	1.11452	3e-53	7.87e-52
TNXB	-1.04594	3.16e-53	8.28e-52
	-1.81178	3.38e-53	8.82e-52
ARF1	0.764996	3.4e-53	8.87e-52
TBC1D16	1.05412	3.78e-53	9.85e-52
ADAMTS2	-0.844618	4.35e-53	1.13e-51
BTG3	1.31731	4.57e-53	1.19e-51
RPS20	0.481422	4.7e-53	1.22e-51
RHOB	-1.37889	4.97e-53	1.29e-51
RBBP7	0.803119	5.16e-53	1.34e-51
CTSA	1.1179	5.45e-53	1.41e-51
DARS2	0.871555	5.5e-53	1.42e-51
NCKAP1	0.77958	5.86e-53	1.51e-51
RPLP1	0.542192	6e-53	1.55e-51
MSRA	-1.43445	6.55e-53	1.69e-51
RRS1	1.20843	6.57e-53	1.69e-51
RPL23A	0.530345	6.64e-53	1.71e-51
SULT1A2	-1.34616	6.73e-53	1.73e-51
GPKOW	0.731479	6.83e-53	1.75e-51
RAB11A	0.766667	7.19e-53	1.84e-51
KIF2A	0.987039	7.25e-53	1.85e-51
COLEC11	-1.99657	7.41e-53	1.89e-51
BPGM	0.783425	7.5e-53	1.91e-51
AZGP1P1///AZGP1	-2.00675	7.57e-53	1.93e-51
NEDD4L	1.18721	8.31e-53	2.12e-51
HBA1	-2.15267	8.44e-53	2.15e-51
PSME3	0.770127	8.51e-53	2.16e-51
HBA2///HBA1	-2.19283	9.18e-53	2.33e-51
EHD3	-0.949924	9.25e-53	2.35e-51
HBA2///HBA1	-2.13184	1.01e-52	2.55e-51
SULT1C2	2.34868	1.02e-52	2.58e-51
YWHAB	1.00989	1.1e-52	2.79e-51
ABCF2	0.717702	1.24e-52	3.12e-51
GM2A	1.14413	1.24e-52	3.12e-51
ADRA1A	-0.426964	1.28e-52	3.21e-51
LOC728825///SUMO2P3///SUMO2	0.574407	1.38e-52	3.47e-51
RFXANK	0.911118	1.39e-52	3.49e-51
KLHL23	1.17957	1.44e-52	3.62e-51
PEG10	3.77362	1.53e-52	3.85e-51
TUBB4B	0.933216	1.61e-52	4.04e-51
PSMC2	0.740949	1.71e-52	4.28e-51
BTG3	1.15966	1.76e-52	4.4e-51
DCXR	-1.86412	1.77e-52	4.42e-51
DENR	0.941184	1.78e-52	4.44e-51
ALDH6A1	-1.91042	1.8e-52	4.48e-51
MSH6	0.98321	1.8e-52	4.48e-51
CHD1L	1.01544	1.8e-52	4.48e-51
SSBP1	0.89926	1.84e-52	4.56e-51
MRPL13	1.25063	1.87e-52	4.63e-51
UPF3B	1.00308	1.9e-52	4.7e-51
TOPBP1	1.16937	2e-52	4.96e-51
RNF8	0.934468	2.15e-52	5.31e-51
IGF1	-1.58151	2.19e-52	5.41e-51
DHX9	0.630737	2.22e-52	5.48e-51
CAPN3	-1.04486	2.27e-52	5.59e-51
TSNAX	0.972673	2.41e-52	5.92e-51
NUP85	0.888319	2.51e-52	6.16e-51
RCN2	1.14068	2.68e-52	6.58e-51
CYP2J2	-1.63001	2.73e-52	6.69e-51
HS2ST1	1.14801	2.82e-52	6.92e-51
ARMC1	1.21398	2.89e-52	7.07e-51
PDLIM5	-0.80806	2.99e-52	7.3e-51
TUBB3	0.987136	3.09e-52	7.55e-51
UBE2A	0.936595	3.1e-52	7.56e-51
GNA14	-0.575407	3.27e-52	7.97e-51
NOP56	1.10134	3.3e-52	8.04e-51
HNRNPR	1.01431	3.35e-52	8.13e-51
TMCO1	1.01782	3.52e-52	8.54e-51
CCDC86	0.835482	3.54e-52	8.6e-51
PFDN2	0.844502	3.55e-52	8.6e-51
TSN	0.807888	3.63e-52	8.8e-51
UBE2Z	0.85134	3.84e-52	9.29e-51
ALDH1B1	-1.45096	3.86e-52	9.33e-51
PRKDC	1.30211	3.94e-52	9.5e-51
TMEM184B	0.905512	4.01e-52	9.67e-51
GPSM2	0.929052	4.04e-52	9.72e-51
SULT1A2	-1.35695	4.08e-52	9.81e-51
RNF187	1.05546	4.17e-52	1e-50
BOP1	1.25547	4.17e-52	1e-50
ACADVL	-1.04281	4.92e-52	1.18e-50
CPT2	-1.25823	5.52e-52	1.32e-50
PLXNC1	1.67576	5.73e-52	1.37e-50
COIL	0.809821	5.83e-52	1.39e-50
COG5	0.736101	5.93e-52	1.42e-50
LARP1	0.69537	6.07e-52	1.45e-50
GORASP2	0.894375	6.08e-52	1.45e-50
DNAJC9	0.984851	6.13e-52	1.46e-50
ENSA	0.884985	6.91e-52	1.64e-50
SLC46A3	-1.93795	7.04e-52	1.67e-50
MPZL1	0.99356	7.48e-52	1.77e-50
PNO1	1.04916	8.05e-52	1.91e-50
TIMELESS	0.845945	9.76e-52	2.31e-50
HAND2-AS1	-0.606723	9.99e-52	2.36e-50
MOSPD1	1.28474	1.01e-51	2.37e-50
RPL23A	0.576336	1.02e-51	2.42e-50
RAD51C	0.897326	1.03e-51	2.44e-50
NACA	0.59454	1.04e-51	2.46e-50
COLEC10	-0.868726	1.1e-51	2.58e-50
ALLC	-0.774492	1.11e-51	2.6e-50
SAT1	-0.98603	1.11e-51	2.61e-50
ACBD4	-1.089	1.18e-51	2.77e-50
SAP30L	0.714276	1.23e-51	2.87e-50
EED	0.873859	1.24e-51	2.89e-50
FAM21A	1.02572	1.24e-51	2.89e-50
UBE2D2	0.871378	1.24e-51	2.89e-50
PARP2	0.768473	1.25e-51	2.91e-50
SEPHS1	0.912459	1.28e-51	2.98e-50
DNAJC13	0.708428	1.32e-51	3.08e-50
RHEB	1.08639	1.34e-51	3.11e-50
TPGS2	1.21475	1.36e-51	3.17e-50
CPD	1.46982	1.37e-51	3.17e-50
ATP6V1C1	1.21601	1.49e-51	3.46e-50
HMGXB4	0.813764	1.53e-51	3.53e-50
C7orf49	0.823747	1.57e-51	3.63e-50
CSNK2B	0.706835	1.61e-51	3.71e-50
SMG5	0.880515	1.62e-51	3.75e-50
LONP2	-1.53223	1.63e-51	3.76e-50
TNXB	-1.02015	1.66e-51	3.82e-50
ITIH4	-1.94424	1.72e-51	3.95e-50
EIF2S2	1.00566	1.82e-51	4.19e-50
CPD	1.25425	1.88e-51	4.32e-50
ACAA2	-1.42381	2.09e-51	4.78e-50
FXN	-0.87508	2.19e-51	5.02e-50
BRIX1	0.564316	2.22e-51	5.07e-50
PDXDC1	-0.705509	2.35e-51	5.37e-50
BLZF1	0.770672	2.53e-51	5.77e-50
RPL7	0.63509	2.6e-51	5.94e-50
R3HDM1	0.82648	2.78e-51	6.34e-50
ABAT	-1.69009	2.8e-51	6.37e-50
MANF	0.951379	2.86e-51	6.51e-50
NARF	0.982821	3.17e-51	7.19e-50
GTSE1	0.950227	3.31e-51	7.51e-50
SYPL1	0.908021	3.41e-51	7.74e-50
ABAT	-1.78246	3.65e-51	8.26e-50
SUZ12	1.01448	3.69e-51	8.35e-50
HNRNPU	0.894984	3.73e-51	8.42e-50
DNM1L	0.922063	4.48e-51	1.01e-49
MCM5	0.827564	4.59e-51	1.03e-49
ATR	0.968081	4.66e-51	1.05e-49
SVEP1	-0.837933	4.75e-51	1.07e-49
ITSN1	-0.865977	5.19e-51	1.17e-49
YWHAZ	1.21912	5.7e-51	1.28e-49
FAM20B	0.84385	5.74e-51	1.29e-49
LOC653972///CBX3	0.840452	5.88e-51	1.32e-49
HSPA13	1.07829	5.95e-51	1.33e-49
YWHAH	1.15715	5.99e-51	1.34e-49
SEC31B	-0.772958	6.15e-51	1.37e-49
SNRPF	0.73804	6.22e-51	1.39e-49
FAM21D///FAM21A///FAM21C	0.788393	6.9e-51	1.54e-49
SPAG5	1.04318	7.69e-51	1.71e-49
KIF2C	1.11255	8.06e-51	1.79e-49
HNRNPA3///HNRNPA3P1	0.779485	8.15e-51	1.81e-49
CHCHD3	0.854565	8.25e-51	1.83e-49
CLN3	1.11133	8.42e-51	1.87e-49
FAHD2A	-1.28176	9.24e-51	2.05e-49
TRIP13	1.10539	9.27e-51	2.05e-49
SSR1	1.1843	9.83e-51	2.18e-49
GADD45B	-1.44108	1.02e-50	2.26e-49
ABHD6	-1.12448	1.15e-50	2.54e-49
PLGLB1///PLGLB2	-2.09408	1.19e-50	2.64e-49
NPM1	0.6734	1.21e-50	2.66e-49
UBD	2.38507	1.28e-50	2.82e-49
RBM3	1.17947	1.4e-50	3.08e-49
CDK1	1.14074	1.42e-50	3.13e-49
CDC123	1.03735	1.51e-50	3.31e-49
POGK	1.15703	1.57e-50	3.45e-49
PDSS1	0.871533	1.71e-50	3.74e-49
SLC10A1	-3.04865	1.72e-50	3.76e-49
CLTA	0.652068	1.91e-50	4.18e-49
FCGR2B	-1.37972	1.91e-50	4.18e-49
SSRP1	0.754941	1.95e-50	4.26e-49
CENPM	0.87497	2.02e-50	4.4e-49
SULT1A1	-1.41717	2.03e-50	4.41e-49
NBAS	0.583203	2.07e-50	4.51e-49
MOGAT2	-0.610506	2.36e-50	5.14e-49
PRKCI	0.982252	2.42e-50	5.27e-49
MKI67	1.25201	2.48e-50	5.38e-49
MPC1	-1.04563	2.54e-50	5.51e-49
CCDC93	0.688675	2.61e-50	5.65e-49
TPD52L2	0.908042	2.62e-50	5.67e-49
KIN	0.868685	2.63e-50	5.68e-49
CPT2	-1.10827	2.64e-50	5.7e-49
DRAP1	0.658334	2.77e-50	5.98e-49
ACADL	-1.28205	2.8e-50	6.04e-49
RUFY1	0.713531	2.89e-50	6.22e-49
RBL2	-0.803071	3.08e-50	6.64e-49
PAFAH1B3	0.976511	3.24e-50	6.97e-49
GADD45B	-1.53992	3.28e-50	7.05e-49
CYR61	-1.9218	3.38e-50	7.25e-49
ANKRD27	0.989074	3.43e-50	7.35e-49
CTNNA1	0.762397	3.55e-50	7.61e-49
TUBB3	0.771519	3.65e-50	7.81e-49
CDK7	1.08605	3.66e-50	7.83e-49
MLYCD	-0.900579	3.93e-50	8.4e-49
OXLD1	0.735712	4.02e-50	8.58e-49
DR1	1.06824	4.11e-50	8.76e-49
NHP2	0.882894	4.21e-50	8.97e-49
CCZ1	0.921258	4.55e-50	9.67e-49
PUF60	0.931823	4.61e-50	9.8e-49
SND1	0.512538	4.68e-50	9.93e-49
ACSL1	-1.89704	5.12e-50	1.09e-48
EIF5	-1.00189	5.17e-50	1.1e-48
MPZL1	0.919009	5.41e-50	1.15e-48
ATP6V1F	0.723231	5.45e-50	1.15e-48
CD160	-0.550325	5.74e-50	1.21e-48
SERPINA4	-2.02011	5.99e-50	1.26e-48
SULT1A1	-1.47084	7.13e-50	1.5e-48
XDH	-1.58426	7.95e-50	1.68e-48
CYP4F2	-1.82409	8.22e-50	1.73e-48
MOB4	1.19065	8.49e-50	1.78e-48
FIBP	0.924173	8.84e-50	1.86e-48
CALM2	0.631419	9.08e-50	1.91e-48
CREB3L2	0.883763	9.65e-50	2.02e-48
FAXDC2	-1.00077	1.02e-49	2.14e-48
SDF2L1	1.10566	1.08e-49	2.26e-48
CYR61	-2.0167	1.12e-49	2.35e-48
E2F3	1.06617	1.13e-49	2.36e-48
HNRNPA1P59///HNRNPA1P51///HNRNPA1P53///HNRNPA1P33///HNRNPA1P50///HNRNPA1P27///HNRNPA1P10///HNRNPA1P35///HNRNPA1P52///HNRNPA1P12///LOC642817///HNRNPA1P30///HNRNPA1P8///HNRNPA1P39///HNRNPA1P56///HNRNPA1P4///HNRNPA1L2///HNRNPA1	0.585717	1.2e-49	2.51e-48
SMARCA4	0.931317	1.23e-49	2.55e-48
EDNRB	-1.46269	1.24e-49	2.57e-48
CUTA	0.676283	1.27e-49	2.64e-48
CFI	-1.41903	1.3e-49	2.71e-48
P4HA2	1.42046	1.49e-49	3.09e-48
UBR5	0.813505	1.58e-49	3.27e-48
MPPED1	-0.751321	1.61e-49	3.34e-48
EIF4A3	0.850229	1.62e-49	3.36e-48
METTL18	0.759453	1.68e-49	3.48e-48
SRM	0.941297	1.73e-49	3.59e-48
PABPC1	0.801503	1.77e-49	3.65e-48
NEMP1	0.944324	1.85e-49	3.82e-48
ZNF318	0.808355	2.07e-49	4.27e-48
EIF3B	0.748673	2.11e-49	4.34e-48
STAB1	-1.06113	2.19e-49	4.5e-48
FTH1P5	0.514654	2.32e-49	4.78e-48
COL15A1	1.72561	2.36e-49	4.84e-48
PDCD2	1.11631	2.36e-49	4.84e-48
IRF8	-0.997516	2.51e-49	5.14e-48
BCAP31	0.823177	2.65e-49	5.44e-48
PDCD10	0.906351	2.87e-49	5.87e-48
RPAP3	0.862012	2.9e-49	5.93e-48
SNF8	0.633707	2.95e-49	6.02e-48
TARDBP	0.621131	3.01e-49	6.14e-48
TIMM9	0.738168	3.3e-49	6.73e-48
CCT8	0.701773	3.32e-49	6.76e-48
RPL19	0.50111	3.42e-49	6.97e-48
AZIN1	1.25952	3.75e-49	7.64e-48
ADH1B	-2.6615	3.78e-49	7.68e-48
SLC6A16	-1.11537	4.14e-49	8.4e-48
F9	-2.65544	4.29e-49	8.7e-48
SULT1C2	2.23025	4.34e-49	8.8e-48
E2F6	0.754209	4.74e-49	9.6e-48
DDX1	0.584943	4.81e-49	9.73e-48
RBCK1	1.02731	4.82e-49	9.73e-48
TOMM20	1.02954	5.13e-49	1.04e-47
MACROD1	-1.22303	5.19e-49	1.05e-47
RPL37	0.415479	5.32e-49	1.07e-47
BZW2	0.975584	5.37e-49	1.08e-47
MTERF3	0.946686	5.38e-49	1.08e-47
MUT	-1.1348	5.65e-49	1.13e-47
PIGT	0.797455	5.91e-49	1.19e-47
TOMM40	0.72861	6.13e-49	1.23e-47
TKT	1.57651	6.24e-49	1.25e-47
MRPS16	0.920696	6.48e-49	1.3e-47
ILF3	1.10381	6.55e-49	1.31e-47
PRPF4B	1.02068	6.59e-49	1.32e-47
CTH	-2.23303	6.79e-49	1.36e-47
CNOT6	0.74588	6.85e-49	1.37e-47
CLN3	1.02306	8.73e-49	1.74e-47
RPS20	0.581963	9.11e-49	1.81e-47
	-1.28824	9.83e-49	1.96e-47
GYG1	1.26963	1.12e-48	2.23e-47
SIGLEC1	-0.76282	1.15e-48	2.28e-47
CENPF	0.79065	1.25e-48	2.49e-47
MRPL42	1.12238	1.32e-48	2.62e-47
DOLK	0.714312	1.35e-48	2.68e-47
SEC23B	1.01471	1.37e-48	2.71e-47
ALDH6A1	-1.523	1.39e-48	2.75e-47
SRPK2	0.817793	1.45e-48	2.87e-47
EIF3B	0.826512	1.56e-48	3.08e-47
PSMD1	0.891478	1.87e-48	3.68e-47
GTF2IP1///GTF2I	0.820187	1.87e-48	3.69e-47
CAT	-1.18508	2.02e-48	3.97e-47
RNASEH1	0.788279	2.04e-48	4e-47
LARP4B	0.794216	2.14e-48	4.2e-47
PEMT	-1.45181	2.4e-48	4.71e-47
GLRX2	0.912646	2.46e-48	4.83e-47
FKBP1A	0.798022	2.54e-48	4.98e-47
SPSB3	-0.916582	2.57e-48	5.03e-47
PCK2	-1.52409	2.58e-48	5.05e-47
FAXDC2	-1.43654	2.61e-48	5.1e-47
TROVE2	0.850693	2.72e-48	5.31e-47
CKLF	1.28417	2.97e-48	5.8e-47
WDR26	0.885993	3e-48	5.85e-47
NIPA2	0.806694	3.02e-48	5.88e-47
FLAD1	0.757696	3.29e-48	6.4e-47
NIF3L1	0.729507	3.52e-48	6.85e-47
RPS7	0.507637	3.68e-48	7.16e-47
MIS18A	0.798109	3.89e-48	7.56e-47
FYN	-0.624129	3.9e-48	7.56e-47
SHC1	0.942813	4.16e-48	8.06e-47
CLTA	0.782061	4.54e-48	8.79e-47
SMARCE1	0.914768	4.84e-48	9.36e-47
AKR1B10	3.65269	4.99e-48	9.65e-47
MAPKAPK5	0.69096	5.43e-48	1.05e-46
MST1L	-1.36368	5.63e-48	1.09e-46
PON1	-1.15032	5.65e-48	1.09e-46
SRP19	0.785614	5.71e-48	1.1e-46
FAM49B	0.947883	6.03e-48	1.16e-46
GNS	1.3825	6.26e-48	1.2e-46
ATP6AP1	0.921613	7.83e-48	1.5e-46
SLC4A4	-0.824635	8.01e-48	1.54e-46
CYP4F2///CYP4F3	-1.65042	8.1e-48	1.55e-46
RGN	-1.46413	8.21e-48	1.57e-46
AZGP1	-1.81416	8.28e-48	1.58e-46
STX6	0.897673	8.37e-48	1.6e-46
SNRPD1	0.578126	8.71e-48	1.67e-46
SATB1	-1.49723	8.93e-48	1.7e-46
ADH1B	-2.53073	9.03e-48	1.72e-46
MAP4K4	1.0196	9.17e-48	1.75e-46
UBE2A	0.852907	9.18e-48	1.75e-46
ZNF330	-0.93255	9.8e-48	1.87e-46
ALAS1	-1.40413	1e-47	1.9e-46
TCF21	-0.568734	1.01e-47	1.92e-46
GPT	-0.922034	1.03e-47	1.95e-46
PAIP1	1.04718	1.04e-47	1.96e-46
RPL8	0.858442	1.07e-47	2.02e-46
EIF5B	0.650952	1.11e-47	2.11e-46
STAB1	-1.18507	1.26e-47	2.38e-46
RAB22A	0.890014	1.28e-47	2.42e-46
MFF	0.966537	1.28e-47	2.42e-46
BUB1	0.980289	1.32e-47	2.49e-46
RHEB	-0.757203	1.4e-47	2.65e-46
UXS1	1.05799	1.47e-47	2.77e-46
VARS	0.840424	1.53e-47	2.89e-46
GGCT	0.81142	1.54e-47	2.9e-46
MRS2	0.880644	1.6e-47	3.01e-46
ARL8B	0.676638	1.6e-47	3.01e-46
RECQL	0.933921	1.64e-47	3.07e-46
SQLE	1.26765	1.66e-47	3.11e-46
TBCB	0.892576	1.88e-47	3.51e-46
BUD31	0.80843	2.01e-47	3.76e-46
ADH1A	-2.18494	2.06e-47	3.85e-46
PSMB3	0.64858	2.12e-47	3.96e-46
ZWILCH	0.770672	2.19e-47	4.08e-46
JADE3	0.806292	2.19e-47	4.09e-46
TRRAP	0.796995	2.3e-47	4.29e-46
ADNP	1.23073	2.32e-47	4.33e-46
HPD	-3.18237	2.37e-47	4.41e-46
ACADSB	-1.45316	2.45e-47	4.55e-46
CETN2	0.968769	2.55e-47	4.74e-46
C20orf24	0.764245	2.63e-47	4.88e-46
KLHL36	-0.603576	2.65e-47	4.9e-46
SHPK	-0.537948	2.68e-47	4.96e-46
TMED9	0.805954	3.16e-47	5.86e-46
FTH1	0.997978	3.19e-47	5.91e-46
SRD5A1	-1.27452	3.39e-47	6.27e-46
DNMT1	1.08662	3.61e-47	6.67e-46
RTFDC1	0.671263	3.65e-47	6.73e-46
ADGRA3	-1.35997	3.73e-47	6.87e-46
EIF3D	0.819333	3.9e-47	7.19e-46
CDC14B	-1.415	3.97e-47	7.3e-46
LRRC42	0.760594	4.03e-47	7.41e-46
PRODH2	-1.52279	4.04e-47	7.41e-46
NME7	0.952931	4.27e-47	7.84e-46
LINC-PINT	-1.04923	4.48e-47	8.22e-46
YWHAB	0.578435	5.03e-47	9.22e-46
PAXIP1	0.89983	5.22e-47	9.57e-46
ARPC5	0.964627	5.48e-47	1e-45
YWHAZ	1.43113	5.69e-47	1.04e-45
EIF3B	0.825849	6.11e-47	1.12e-45
NEK4	0.997161	6.43e-47	1.17e-45
ZNF207	0.924189	6.5e-47	1.19e-45
PSME3	0.685666	7.09e-47	1.29e-45
TMEM185B	0.826408	7.67e-47	1.4e-45
MST1L	-1.28291	7.84e-47	1.43e-45
LOC727893///PDE4DIP	-1.09878	7.89e-47	1.43e-45
IGFBP4	-1.19574	8.47e-47	1.54e-45
GAGE2C///GAGE1	-0.482357	8.58e-47	1.56e-45
LAMP2	0.892357	8.59e-47	1.56e-45
CDA	-1.46108	8.77e-47	1.59e-45
NFX1	-0.704061	9.09e-47	1.65e-45
PPP2R5A	0.95876	9.45e-47	1.71e-45
RALY	0.721742	9.57e-47	1.73e-45
SPSB3	-0.736226	1.03e-46	1.85e-45
LSM8	0.846316	1.14e-46	2.06e-45
ACSL1	-1.58708	1.16e-46	2.09e-45
NCBP2	0.81523	1.28e-46	2.3e-45
KHDRBS1	0.668552	1.32e-46	2.38e-45
WSB2	0.951579	1.48e-46	2.66e-45
USP14	0.848889	1.72e-46	3.09e-45
UTP6	0.743067	1.72e-46	3.09e-45
TUBB	0.977841	1.75e-46	3.14e-45
CD2AP	0.953637	1.89e-46	3.4e-45
LOC648152///ATR	0.655092	1.91e-46	3.42e-45
ZNF623	0.774477	1.93e-46	3.46e-45
AP3B1	0.877553	1.93e-46	3.46e-45
SPC25	0.702031	2.01e-46	3.6e-45
ABCC10	0.878335	2.02e-46	3.6e-45
SLCO2B1	-1.18771	2.08e-46	3.72e-45
SPP2	-2.53368	2.2e-46	3.92e-45
GPN1	0.573258	2.21e-46	3.94e-45
BCOR	0.710974	2.32e-46	4.12e-45
NF2	0.713897	2.33e-46	4.15e-45
RPLP0	0.601528	2.36e-46	4.19e-45
ELAVL1	0.792707	2.4e-46	4.26e-45
SCRIB	1.10902	2.45e-46	4.36e-45
COX6B1	0.5771	2.78e-46	4.92e-45
PLA2G5	-0.569212	2.78e-46	4.93e-45
EMC2	1.02165	2.93e-46	5.19e-45
C19orf66	-0.932832	2.95e-46	5.22e-45
SAA4	-2.28964	3.03e-46	5.36e-45
TRIM22	-1.58405	3.06e-46	5.41e-45
EIF3H	0.850626	3.27e-46	5.78e-45
UBL4A	0.575027	3.62e-46	6.38e-45
STARD7	0.536648	3.87e-46	6.82e-45
MGMT	-0.975123	4.34e-46	7.64e-45
MFAP4	-0.907934	4.43e-46	7.8e-45
PLEKHF2	1.10879	4.51e-46	7.92e-45
SLC23A2	-0.988495	4.61e-46	8.1e-45
GABARAPL1	-1.32466	4.94e-46	8.67e-45
RPS10P4///RPS10P15///RPS10P3///RPS10P12///RPS10	0.698884	5.2e-46	9.11e-45
SEC23B	0.934486	5.36e-46	9.39e-45
TBXA2R	-0.484943	5.48e-46	9.59e-45
SAT1	-0.709034	5.57e-46	9.75e-45
CDC27	0.81422	5.69e-46	9.94e-45
FEZ1	-0.75639	5.85e-46	1.02e-44
CCZ1B///CCZ1	0.88265	6.12e-46	1.07e-44
TBCB	0.818057	6.25e-46	1.09e-44
BHMT	-2.43927	6.66e-46	1.16e-44
	-0.709389	6.7e-46	1.17e-44
KLHL7	0.78606	6.71e-46	1.17e-44
FAM21D///FAM21C	0.90721	6.8e-46	1.18e-44
DPT	-1.34	6.92e-46	1.2e-44
MBL1P	-0.387388	7.12e-46	1.24e-44
GLI3	-0.520987	7.42e-46	1.29e-44
PARP12	1.03725	7.44e-46	1.29e-44
C17orf75	0.727381	8e-46	1.38e-44
DEK	1.02067	8.27e-46	1.43e-44
EIF2S1	0.750018	8.32e-46	1.44e-44
RIC8A	0.548609	8.56e-46	1.48e-44
RUSC1	0.934652	9.42e-46	1.63e-44
TBCB	0.796072	1.1e-45	1.91e-44
HNRNPC	0.670992	1.11e-45	1.91e-44
FANCG	0.85732	1.13e-45	1.94e-44
UQCRB	0.568028	1.25e-45	2.15e-44
PTRH2	0.819136	1.37e-45	2.35e-44
SUN2	-0.651444	1.37e-45	2.36e-44
GNPDA1	0.980128	1.39e-45	2.39e-44
DCK	0.952309	1.46e-45	2.5e-44
UBAP2L	0.771775	1.46e-45	2.5e-44
IPO9	0.793024	1.53e-45	2.63e-44
SPG7	-0.697781	1.6e-45	2.74e-44
PRELP	-1.21689	1.65e-45	2.83e-44
SDS	-3.09464	1.84e-45	3.14e-44
CDC25C	0.713518	1.84e-45	3.14e-44
PXDC1	-0.898825	1.85e-45	3.16e-44
GTPBP2	0.736653	1.88e-45	3.2e-44
EXPH5	-1.30288	1.92e-45	3.28e-44
JCHAIN	-2.10919	1.97e-45	3.35e-44
UMPS	0.744289	1.97e-45	3.35e-44
STIL	0.722871	1.97e-45	3.35e-44
FAAH	-0.970725	2.14e-45	3.63e-44
NNMT	-2.70314	2.17e-45	3.68e-44
HADH	-1.08503	2.25e-45	3.81e-44
SRD5A1	-1.4185	2.26e-45	3.83e-44
SERPINB1	1.28357	2.36e-45	3.99e-44
KIF11	0.940043	2.38e-45	4.03e-44
C21orf33	-0.856542	2.41e-45	4.07e-44
BANF1	0.679866	2.43e-45	4.1e-44
ENSA	0.727226	2.46e-45	4.16e-44
SLC26A2	0.80688	2.47e-45	4.17e-44
C8B	-1.84105	2.59e-45	4.36e-44
TPGS2	0.870522	2.63e-45	4.44e-44
COMMD4	0.853267	2.75e-45	4.62e-44
HEXB	0.820083	2.79e-45	4.69e-44
VPS13B	0.929724	2.96e-45	4.97e-44
RAC1	0.510471	3.03e-45	5.09e-44
SRP14	0.602153	3.23e-45	5.42e-44
RPS16	0.512448	3.25e-45	5.44e-44
PHB	0.907216	3.25e-45	5.45e-44
ANK3	-0.79495	3.47e-45	5.8e-44
SMAD2	0.974775	3.51e-45	5.88e-44
RPLP0	0.59543	3.53e-45	5.91e-44
HDAC2	0.849417	3.67e-45	6.13e-44
ABHD2	-1.44748	3.79e-45	6.33e-44
ALMS1	0.630184	4.04e-45	6.74e-44
PRELID3B	1.08532	4.12e-45	6.86e-44
MST1	-1.15977	4.49e-45	7.48e-44
SLC1A4	0.887139	4.64e-45	7.73e-44
SLC6A12	-1.40058	4.84e-45	8.05e-44
UCHL5	0.614012	5.2e-45	8.64e-44
NSL1	0.812597	5.22e-45	8.66e-44
ADRA1A	-0.41623	5.25e-45	8.71e-44
NDUFS6	0.631328	5.33e-45	8.84e-44
TAF6	0.690053	5.35e-45	8.87e-44
LRRN3	-0.535475	5.38e-45	8.91e-44
ID2B///ID2	-1.05308	5.44e-45	9e-44
MASP1	-0.915473	5.46e-45	9.02e-44
LASP1	0.738248	5.56e-45	9.19e-44
CDC6	0.958691	5.9e-45	9.73e-44
SYNCRIP	1.01648	6.26e-45	1.03e-43
TDO2	-2.23118	6.29e-45	1.04e-43
SFRP5	-0.756914	6.43e-45	1.06e-43
TMCO1	0.717366	6.55e-45	1.08e-43
PDIA6	1.17164	6.62e-45	1.09e-43
SMC2	0.892074	6.78e-45	1.12e-43
HGS	0.875503	6.96e-45	1.14e-43
SP3	0.842606	7.55e-45	1.24e-43
RAMP3	-0.693114	7.93e-45	1.3e-43
HPX	-1.74258	7.96e-45	1.3e-43
PTGIS	-1.3724	8.19e-45	1.34e-43
RALA	1.00975	8.44e-45	1.38e-43
RPIA	0.764119	8.93e-45	1.46e-43
SWAP70	1.00884	9.1e-45	1.49e-43
RPLP0	0.595226	9.77e-45	1.59e-43
SOCS2	-1.86262	1.01e-44	1.65e-43
TFRC	1.2469	1.02e-44	1.66e-43
DONSON	0.957104	1.02e-44	1.66e-43
CFLAR	-0.5569	1.03e-44	1.68e-43
LOC105373045///SREBF2	0.814343	1.07e-44	1.74e-43
AQP7	-0.765833	1.09e-44	1.77e-43
C6orf48	1.07594	1.1e-44	1.79e-43
SCP2	-0.896348	1.12e-44	1.81e-43
CHMP3	0.975397	1.19e-44	1.93e-43
PRELP	-0.570797	1.19e-44	1.93e-43
RNF4	0.752212	1.21e-44	1.95e-43
RFC2	0.717268	1.25e-44	2.03e-43
HPX	-1.54077	1.26e-44	2.04e-43
SMC3	1.01835	1.31e-44	2.12e-43
CDC7	1.09364	1.38e-44	2.23e-43
MS4A6A	-1.42735	1.4e-44	2.26e-43
SNRPB2	0.639623	1.4e-44	2.26e-43
APIP	0.830184	1.46e-44	2.35e-43
DESI2	1.0685	1.48e-44	2.38e-43
MED24	0.552736	1.55e-44	2.49e-43
ZCCHC24	-1.00974	1.57e-44	2.52e-43
SPTBN2	-0.67104	1.72e-44	2.77e-43
NUPL2	0.715687	1.75e-44	2.8e-43
YTHDF1	0.590391	1.82e-44	2.92e-43
FAXDC2	-0.759537	1.95e-44	3.12e-43
PLIN1	-1.34768	1.96e-44	3.14e-43
PRUNE1	0.995278	1.97e-44	3.15e-43
GLA	0.92472	2.01e-44	3.21e-43
YEATS2	0.746995	2.02e-44	3.22e-43
	-0.354737	2.02e-44	3.23e-43
SIRT5	-0.954532	2.07e-44	3.3e-43
PHGDH	-1.27855	2.26e-44	3.6e-43
HSPA13	1.03878	2.27e-44	3.61e-43
TRAPPC4	0.99164	2.29e-44	3.65e-43
ACACA	1.03695	2.41e-44	3.84e-43
SFPQ	0.699309	2.47e-44	3.93e-43
TRIM24	0.876459	2.61e-44	4.15e-43
HBB	-1.93732	2.67e-44	4.24e-43
MIR22HG	-1.01136	2.69e-44	4.27e-43
COX6C	0.651457	2.76e-44	4.37e-43
CAPZA2	0.845612	2.99e-44	4.74e-43
TPGS2	0.764873	3e-44	4.76e-43
EIF4G2	0.61242	3.05e-44	4.82e-43
RPS5P8///RPS5	0.879271	3.23e-44	5.1e-43
ID2	-1.11752	3.54e-44	5.6e-43
SORBS3	-0.656844	3.76e-44	5.94e-43
AURKB	0.607982	3.88e-44	6.12e-43
FLOT1	0.615548	3.93e-44	6.2e-43
DYNC1H1	0.77134	3.99e-44	6.28e-43
ZFP64	0.852478	4.01e-44	6.31e-43
TUBB	0.912317	4.14e-44	6.52e-43
HSD11B1	-2.91918	4.51e-44	7.1e-43
ADSS	1.01631	4.63e-44	7.27e-43
TROVE2	0.925593	4.88e-44	7.66e-43
TIPIN	0.75215	4.88e-44	7.66e-43
TRIM24	1.02826	5.03e-44	7.88e-43
GTF3C3	0.729295	5.31e-44	8.33e-43
PGM1	-1.10839	5.7e-44	8.93e-43
ZC3H13	-1.17015	5.77e-44	9.02e-43
CANX	1.25971	5.92e-44	9.25e-43
SMG8	0.748234	6.11e-44	9.54e-43
SHBG	-1.16707	6.27e-44	9.79e-43
CYP2A13	-0.773472	6.36e-44	9.92e-43
HSPH1	1.0462	6.45e-44	1.01e-42
ARPC1A	0.96713	6.63e-44	1.03e-42
OIP5	0.855592	6.79e-44	1.06e-42
RRP1B	0.827839	6.85e-44	1.07e-42
RPLP0	0.613754	6.99e-44	1.09e-42
LHX2	-0.427734	7.58e-44	1.18e-42
CBFA2T3	-0.396796	7.69e-44	1.19e-42
AZGP1P1	-0.617014	7.71e-44	1.2e-42
MKI67	0.776333	7.89e-44	1.22e-42
PRPF6	0.694558	9.02e-44	1.4e-42
C14orf166	0.604658	9.67e-44	1.5e-42
HBB	-1.98081	9.83e-44	1.52e-42
RFC1	0.878856	1.06e-43	1.64e-42
PIGC	0.869263	1.07e-43	1.66e-42
PPP1CC	0.799918	1.13e-43	1.75e-42
DAD1	0.772273	1.16e-43	1.8e-42
PCOLCE	-1.61491	1.17e-43	1.81e-42
SERPING1	-1.16072	1.18e-43	1.81e-42
SLC39A1	0.674774	1.26e-43	1.94e-42
TCERG1	0.828874	1.3e-43	2e-42
EHHADH	-1.54892	1.32e-43	2.03e-42
NAP1L1	1.14733	1.32e-43	2.03e-42
TKFC	-1.55493	1.37e-43	2.1e-42
LSM14A	0.741774	1.37e-43	2.1e-42
SLCO2B1	-1.29931	1.39e-43	2.13e-42
SSR1	0.767306	1.4e-43	2.14e-42
GPAA1	0.847326	1.41e-43	2.15e-42
RPL37A///PLK1	0.36957	1.41e-43	2.16e-42
MST1	-1.17	1.44e-43	2.2e-42
IFT52	0.76178	1.5e-43	2.29e-42
MXRA5	-1.37347	1.52e-43	2.31e-42
PSD3	-1.518	1.62e-43	2.47e-42
RAB29	1.06728	1.67e-43	2.54e-42
FADS1	1.89336	1.7e-43	2.59e-42
UGGT1	0.719402	1.78e-43	2.71e-42
HAX1	0.786227	1.79e-43	2.73e-42
MPDZ	-1.40892	1.81e-43	2.75e-42
MORC2	0.66018	1.92e-43	2.91e-42
BMI1	0.752682	1.96e-43	2.98e-42
CSNK2A1	0.854615	2.01e-43	3.05e-42
DUS4L	0.711054	2.29e-43	3.47e-42
SUPT16H	0.762018	2.31e-43	3.5e-42
SF3A1	0.733033	2.32e-43	3.51e-42
SAMM50	0.859021	2.34e-43	3.54e-42
DCTPP1	0.676072	2.51e-43	3.79e-42
ALG6	0.902838	2.57e-43	3.88e-42
ALDOA	1.10204	2.58e-43	3.9e-42
ESM1	0.79896	2.58e-43	3.9e-42
SMARCA4	0.883428	2.61e-43	3.94e-42
U2SURP	0.884748	2.64e-43	3.98e-42
ASPH	1.21231	2.76e-43	4.17e-42
ITGA6	1.26598	2.94e-43	4.43e-42
SERPINF2	-1.33407	3.06e-43	4.6e-42
ETNPPL	-2.52462	3.15e-43	4.73e-42
RAB22A	0.89307	3.27e-43	4.91e-42
CPED1	-0.839933	3.35e-43	5.04e-42
SEC24B	-0.937513	3.4e-43	5.09e-42
TK1	0.78	3.43e-43	5.14e-42
HSP90AA1	0.608028	3.83e-43	5.74e-42
TEX10	0.734314	3.92e-43	5.88e-42
UQCRH	0.784654	4e-43	5.98e-42
SNRPA1	0.839818	4.01e-43	5.99e-42
TULP4	0.749572	4.01e-43	5.99e-42
CRNKL1	0.917109	4.14e-43	6.19e-42
PLOD3	0.71812	4.38e-43	6.54e-42
KDM5B	1.16541	4.7e-43	7.01e-42
E2F3	0.616809	4.7e-43	7.01e-42
PES1	0.660432	4.77e-43	7.11e-42
MYO5C	1.01109	4.89e-43	7.28e-42
NPM1	0.967558	4.9e-43	7.29e-42
GYG1	1.11739	4.99e-43	7.42e-42
INTS7	0.808869	5.23e-43	7.76e-42
VPS26A	0.759808	5.42e-43	8.05e-42
CLGN	1.6067	5.6e-43	8.31e-42
SERPINB1	1.14665	5.74e-43	8.52e-42
ALDOA	1.05471	6.29e-43	9.32e-42
ANK3	-1.66029	6.47e-43	9.58e-42
TMEM97	0.803471	6.94e-43	1.03e-41
NCOR1P1///NCOR1	-0.822455	7.03e-43	1.04e-41
TRANK1	-0.653206	7.61e-43	1.12e-41
NKIRAS2	0.576807	7.65e-43	1.13e-41
PINK1	-0.905641	7.68e-43	1.13e-41
EIF2B2	0.67234	7.84e-43	1.16e-41
CFHR4	-2.48035	8.11e-43	1.19e-41
ENPEP	-1.47407	8.62e-43	1.27e-41
IGF2BP3	1.91954	8.75e-43	1.29e-41
TGS1	0.718302	8.78e-43	1.29e-41
STK24	0.902194	8.93e-43	1.31e-41
TTC27	0.665021	9.54e-43	1.4e-41
ADAM9	1.4832	9.61e-43	1.41e-41
SHQ1	0.667323	9.72e-43	1.43e-41
RPS27	0.534996	9.8e-43	1.44e-41
UBE2D1	0.766028	9.8e-43	1.44e-41
ICE1	0.771012	1.07e-42	1.56e-41
PIGV///GFRA1	-0.724103	1.09e-42	1.6e-41
NAE1	0.819717	1.13e-42	1.65e-41
ZMPSTE24	0.745448	1.13e-42	1.65e-41
PIK3R1	-1.30985	1.14e-42	1.67e-41
SLC26A6	0.641247	1.15e-42	1.68e-41
ARPP19	0.621136	1.17e-42	1.71e-41
ACTR3	0.729831	1.18e-42	1.72e-41
NIPA2	0.564712	1.18e-42	1.72e-41
RPS21	1.08519	1.24e-42	1.81e-41
HELLS	1.04245	1.25e-42	1.82e-41
ADIRF	-1.7328	1.25e-42	1.82e-41
TBCE	1.02367	1.26e-42	1.83e-41
AGL	-1.33311	1.26e-42	1.83e-41
CAPRIN1	0.963175	1.31e-42	1.89e-41
CDCA3	0.704644	1.38e-42	2.01e-41
TP53I3	1.40002	1.4e-42	2.03e-41
BAIAP2	-0.448655	1.4e-42	2.03e-41
HTATSF1	0.893952	1.41e-42	2.05e-41
TXN	0.871178	1.46e-42	2.11e-41
LYVE1	-0.875126	1.48e-42	2.14e-41
NAA10	0.720517	1.5e-42	2.16e-41
FUBP1	0.647798	1.53e-42	2.21e-41
RPL17	0.658005	1.55e-42	2.23e-41
TCP1	0.856013	1.56e-42	2.25e-41
PSMA1	0.633694	1.67e-42	2.41e-41
SMG5	0.596634	1.75e-42	2.52e-41
COPS8	0.769473	1.82e-42	2.62e-41
YY1AP1	0.854018	1.88e-42	2.7e-41
C11orf57	0.620842	1.91e-42	2.74e-41
BARD1	0.916653	2e-42	2.87e-41
HBB	-2.10425	2.09e-42	2.99e-41
CBS	-1.56418	2.17e-42	3.1e-41
NANS	0.762912	2.17e-42	3.11e-41
MASP1	-0.953487	2.27e-42	3.25e-41
SUOX	-0.945527	2.32e-42	3.32e-41
GPAA1	0.914218	2.39e-42	3.42e-41
PON3	-1.69126	2.43e-42	3.47e-41
RAD21	1.35267	2.47e-42	3.52e-41
TMEM183A	0.912124	2.47e-42	3.53e-41
UQCRB	0.550809	2.48e-42	3.54e-41
COPA	0.845091	2.52e-42	3.59e-41
UBAP2	0.973346	2.66e-42	3.79e-41
ALG3	0.687555	2.72e-42	3.87e-41
HNRNPA3///HNRNPA3P1	0.681192	2.81e-42	4e-41
FXYD6	-0.79802	3.06e-42	4.35e-41
AVL9	0.93306	3.08e-42	4.38e-41
CDKN2A	1.21807	3.12e-42	4.43e-41
STAMBP	0.660742	3.15e-42	4.47e-41
NUAK1	0.976849	3.18e-42	4.5e-41
PSMA1	0.615856	3.27e-42	4.64e-41
COPS5	0.86173	3.39e-42	4.8e-41
C19orf66	-0.990692	3.4e-42	4.81e-41
ARID4B	0.908792	3.64e-42	5.15e-41
MARS	0.717059	4.13e-42	5.83e-41
TSG101	0.722499	4.13e-42	5.83e-41
HNRNPA1	0.661927	4.28e-42	6.04e-41
RAP2A	1.22608	4.57e-42	6.45e-41
WFS1	0.873267	4.68e-42	6.6e-41
ADAR	0.680073	4.72e-42	6.66e-41
MAGED2	0.636411	4.86e-42	6.85e-41
NNMT	-2.44496	5.02e-42	7.06e-41
CS	0.75782	5.12e-42	7.21e-41
EHD4	0.811577	5.21e-42	7.33e-41
DPT	-0.829902	6.03e-42	8.47e-41
MBL2	-2.10003	6.25e-42	8.77e-41
NCL	0.670322	6.71e-42	9.42e-41
OSBPL3	0.872697	6.81e-42	9.55e-41
RPS18	0.574589	6.93e-42	9.72e-41
LPCAT1	1.24184	7.16e-42	1e-40
GNL3	0.944179	7.3e-42	1.02e-40
SORT1	0.868491	7.32e-42	1.02e-40
TUBB	0.954184	7.99e-42	1.12e-40
RIDA	-1.47674	8.04e-42	1.12e-40
HEY1	1.25872	8.15e-42	1.14e-40
RALBP1	0.68206	8.16e-42	1.14e-40
RNASE4///ANG	-1.69693	8.38e-42	1.17e-40
CYP2E1	-3.1317	8.54e-42	1.19e-40
PFKFB1	-1.41563	9.3e-42	1.29e-40
RPL17	0.656358	9.63e-42	1.34e-40
DUT	0.765231	9.66e-42	1.34e-40
FAH	-1.13738	1.03e-41	1.43e-40
RPS7P11///RPS7	0.644287	1.03e-41	1.43e-40
ASL	-1.28146	1.05e-41	1.46e-40
CYP2B7P	-2.06945	1.05e-41	1.46e-40
PTMS	-0.927679	1.07e-41	1.48e-40
FBXW11	0.743007	1.09e-41	1.51e-40
UTP14A	0.834696	1.13e-41	1.56e-40
PEG10	2.28061	1.18e-41	1.63e-40
ECM2	-1.46587	1.18e-41	1.64e-40
HMGA1	1.02848	1.22e-41	1.69e-40
UGT2B28	-1.67892	1.26e-41	1.74e-40
NELFB	0.686158	1.27e-41	1.75e-40
NR4A1	-1.09661	1.28e-41	1.77e-40
FCGRT	-0.797302	1.29e-41	1.77e-40
RPL39L	0.916278	1.29e-41	1.78e-40
PAIP2B	-0.927198	1.31e-41	1.8e-40
SSB	0.871747	1.35e-41	1.86e-40
GPAA1	0.832817	1.38e-41	1.9e-40
ARMC6	-0.694452	1.4e-41	1.92e-40
RTCA	0.858292	1.4e-41	1.92e-40
RAC1	0.588068	1.46e-41	2e-40
SYNJ2	1.10382	1.46e-41	2.01e-40
SLC9A6	0.81082	1.51e-41	2.08e-40
UBAP2	0.738521	1.57e-41	2.15e-40
NAT10	0.568223	1.63e-41	2.24e-40
PIGF	0.914918	1.77e-41	2.42e-40
SQSTM1	1.01601	1.78e-41	2.44e-40
FAM134A	0.76118	1.99e-41	2.73e-40
NDEL1	-0.68881	2.04e-41	2.79e-40
NPC2	0.95378	2.08e-41	2.84e-40
IMPDH2	1.01358	2.09e-41	2.85e-40
SLC25A37	-0.737334	2.1e-41	2.87e-40
FOXP1	-0.653377	2.17e-41	2.96e-40
IPO7	0.816003	2.19e-41	2.98e-40
KDM5B	1.06424	2.2e-41	2.99e-40
PPM1G	0.793559	2.32e-41	3.16e-40
FANCF	0.652635	2.36e-41	3.21e-40
DDOST	0.675865	2.37e-41	3.23e-40
MAP2K3	-0.752732	2.43e-41	3.3e-40
SEC23B	0.776769	2.75e-41	3.73e-40
POP7	0.592345	2.79e-41	3.78e-40
MAP4K4	1.03281	3.06e-41	4.15e-40
LGALS8	1.13433	3.14e-41	4.25e-40
CCT7	0.712215	3.18e-41	4.3e-40
CPN2	-1.43232	3.32e-41	4.49e-40
HSF2	0.593637	3.38e-41	4.58e-40
CSNK1D	0.778004	3.59e-41	4.85e-40
RPL27AP6///RPL27A	0.480976	3.67e-41	4.95e-40
TRMT12	0.706521	3.68e-41	4.97e-40
SRP9	0.76483	3.7e-41	4.99e-40
ANGEL2	0.579037	3.9e-41	5.26e-40
ADCK2	0.527697	3.96e-41	5.34e-40
DDX41	0.767026	4.08e-41	5.49e-40
SULT1A4///SULT1A3	-1.21433	4.15e-41	5.58e-40
FAS	-0.993203	4.23e-41	5.69e-40
HAO1	-1.86362	4.24e-41	5.69e-40
HAGH	-1.26715	4.64e-41	6.23e-40
BMP1	-0.675256	4.68e-41	6.28e-40
HIKESHI	0.692341	4.7e-41	6.3e-40
CTNNA1	0.770891	5.34e-41	7.16e-40
PPP3CB	0.824166	5.37e-41	7.19e-40
CDC6	0.794961	5.57e-41	7.46e-40
FAM21D///FAM21A///FAM21C	0.753452	6.1e-41	8.17e-40
CNPY2	1.09208	6.16e-41	8.23e-40
RINT1	0.529726	6.49e-41	8.67e-40
GADD45B	-1.41309	6.51e-41	8.7e-40
DNAJC12	-1.8017	6.85e-41	9.14e-40
KCNMA1	-0.858161	7.04e-41	9.39e-40
MPDZ	-1.27842	7.2e-41	9.6e-40
E2F8	0.675244	7.29e-41	9.72e-40
NR1I3	-1.82936	7.33e-41	9.76e-40
RPS11	0.48404	7.92e-41	1.05e-39
IER5	0.978312	8.7e-41	1.16e-39
VPS54	0.802901	9.84e-41	1.31e-39
RASGRP2	-0.539794	1.02e-40	1.36e-39
DNAJC6	1.14146	1.04e-40	1.39e-39
HP	-0.846839	1.05e-40	1.4e-39
LONRF1	-0.636937	1.09e-40	1.45e-39
PARPBP	0.476371	1.15e-40	1.52e-39
DMD	-0.49394	1.25e-40	1.66e-39
SEPT8	0.834274	1.29e-40	1.71e-39
PSMA7	0.802059	1.3e-40	1.72e-39
RBPMS	-0.696623	1.31e-40	1.73e-39
NUP205	0.466618	1.32e-40	1.75e-39
TRIM28	0.851433	1.37e-40	1.81e-39
TMEM251	0.959724	1.37e-40	1.81e-39
RPL23	0.587778	1.39e-40	1.84e-39
PDIA6	0.782089	1.39e-40	1.84e-39
CYP3A5	-1.46675	1.43e-40	1.89e-39
LOC652993///PHLDA1	-0.872918	1.58e-40	2.08e-39
HSPA4	0.650611	1.69e-40	2.22e-39
RNF34	0.786853	1.93e-40	2.54e-39
NSUN6	-1.1504	1.94e-40	2.55e-39
FAM208B	0.879236	2.07e-40	2.73e-39
MAGI1	-1.02205	2.09e-40	2.74e-39
SULT1E1	-1.59153	2.2e-40	2.88e-39
LSM7	0.756531	2.21e-40	2.9e-39
RPL36AP7///RPL36AP51///RPL36AP48///LOC643505///LOC641903	0.637513	2.23e-40	2.92e-39
B3GAT1	-0.70231	2.24e-40	2.93e-39
CD302	-1.05406	2.26e-40	2.96e-39
ARPP19	0.946855	2.46e-40	3.22e-39
MAPK6	0.736789	2.51e-40	3.28e-39
MCM4	0.724713	2.51e-40	3.28e-39
ALG8	0.738308	2.57e-40	3.36e-39
SET	0.713564	2.58e-40	3.37e-39
METTL7A	-0.90537	2.7e-40	3.52e-39
ELOVL5	0.945882	2.71e-40	3.54e-39
CYP2E1	-3.13156	2.73e-40	3.55e-39
ACTR3	0.872532	2.73e-40	3.55e-39
SCP2	-1.00867	2.92e-40	3.8e-39
ASPH	1.5848	2.99e-40	3.89e-39
URB2	0.723052	3.01e-40	3.92e-39
IDI1	1.00413	3.05e-40	3.97e-39
TLK2	0.539263	3.08e-40	4e-39
RPS27A	0.489071	3.17e-40	4.11e-39
C14orf159	-0.869397	3.24e-40	4.2e-39
ALB	-1.76248	3.24e-40	4.2e-39
LIFR	-0.436457	3.33e-40	4.31e-39
AP3M2	0.642314	3.33e-40	4.32e-39
USO1	-0.989326	3.42e-40	4.43e-39
SORBS2	-1.02767	3.47e-40	4.49e-39
APOC4	-2.06086	3.48e-40	4.49e-39
RAB1A	0.638641	3.98e-40	5.14e-39
LARP4B	0.544804	4.05e-40	5.22e-39
BTBD3	1.06816	4.15e-40	5.36e-39
PCGF1	0.616515	4.16e-40	5.37e-39
IDI1	1.06472	4.28e-40	5.52e-39
CKAP4	1.23617	4.6e-40	5.92e-39
SPAST	0.606843	4.93e-40	6.35e-39
NARS	0.709523	5.13e-40	6.6e-39
PDXDC2P	-1.06623	5.4e-40	6.95e-39
IGSF3	1.07995	5.55e-40	7.14e-39
AHSA1	0.798514	5.7e-40	7.33e-39
BLVRA	1.12856	5.89e-40	7.56e-39
YEATS4	0.593207	6.3e-40	8.08e-39
RPLP2	0.535868	6.54e-40	8.39e-39
TNPO1	0.665223	6.57e-40	8.42e-39
ZNF217	0.972189	6.74e-40	8.63e-39
ATP2A2	0.790131	6.79e-40	8.69e-39
RBBP8	1.02103	7.17e-40	9.18e-39
PPP2R3C	0.925674	7.18e-40	9.18e-39
LTBP4	-0.710763	7.28e-40	9.3e-39
ADAM10	0.633747	7.29e-40	9.31e-39
NUP153	0.714163	7.56e-40	9.64e-39
CSTF2	0.596117	7.94e-40	1.01e-38
	2.38885	8.11e-40	1.03e-38
IARS2	0.806878	8.22e-40	1.05e-38
ABCA6	-1.5278	8.24e-40	1.05e-38
SPCS2	0.691455	8.28e-40	1.05e-38
MPC2	1.00209	8.4e-40	1.07e-38
RPL7	0.644892	8.73e-40	1.11e-38
RPL17	0.63836	8.91e-40	1.13e-38
SFN	2.41529	8.97e-40	1.14e-38
DMD	-0.573663	9.38e-40	1.19e-38
ZBTB20	-1.04248	9.42e-40	1.19e-38
ARPC3	0.845592	9.43e-40	1.2e-38
DDX18	0.682845	9.55e-40	1.21e-38
CD81	-1.18332	1.04e-39	1.32e-38
RAD1	0.631993	1.05e-39	1.33e-38
TDG	0.927142	1.05e-39	1.33e-38
SLC4A4	-0.769046	1.06e-39	1.33e-38
CUL4B	0.805276	1.14e-39	1.44e-38
QDPR	-1.07946	1.18e-39	1.49e-38
S100A10	1.229	1.23e-39	1.55e-38
ECD	0.707043	1.25e-39	1.57e-38
WIPF2	0.66857	1.26e-39	1.59e-38
SLC33A1	0.83699	1.26e-39	1.59e-38
ERH	0.548717	1.34e-39	1.68e-38
LECT2	-2.41302	1.35e-39	1.7e-38
FOXO1	-1.06937	1.37e-39	1.72e-38
ARL1	0.684769	1.37e-39	1.72e-38
SEH1L	0.807582	1.38e-39	1.74e-38
SLC38A2	-1.08683	1.4e-39	1.76e-38
TROAP	0.582698	1.47e-39	1.85e-38
ARHGEF11	0.657924	1.51e-39	1.9e-38
CDYL	0.674913	1.54e-39	1.93e-38
SLC38A2	-1.11203	1.61e-39	2.01e-38
CNP	0.574021	1.64e-39	2.05e-38
CHD7	1.00864	1.69e-39	2.11e-38
PLXND1	0.908977	1.7e-39	2.13e-38
THOC7	0.719427	1.79e-39	2.23e-38
CAMSAP2	0.840494	1.83e-39	2.29e-38
TMCO1	0.700634	1.88e-39	2.34e-38
TRIB1	-1.05568	1.92e-39	2.4e-38
NOL12///TRIOBP	0.650448	1.94e-39	2.42e-38
NUP62	0.717846	1.95e-39	2.43e-38
SLC22A7	-1.81346	2.11e-39	2.63e-38
MAGED2	0.823348	2.13e-39	2.65e-38
TOMM20	0.888105	2.19e-39	2.73e-38
MGAT4A	0.565056	2.25e-39	2.8e-38
SAT1	-0.737325	2.41e-39	3e-38
SRPRB	0.679598	2.41e-39	3e-38
SNRPD3	0.60876	2.5e-39	3.1e-38
MYOM2	-0.529395	2.65e-39	3.28e-38
PLCB2	-0.45388	2.75e-39	3.41e-38
LEPR	-1.50707	2.84e-39	3.51e-38
SORBS2	-1.37026	2.97e-39	3.68e-38
ACACB	-0.515095	2.98e-39	3.69e-38
PTCD1	0.588861	3.12e-39	3.86e-38
TMEM160	0.535676	3.14e-39	3.88e-38
MKI67	0.752298	3.27e-39	4.05e-38
SLC25A15	-1.53294	3.28e-39	4.05e-38
FASTKD3	0.886627	3.29e-39	4.06e-38
GNL2	0.750314	3.31e-39	4.08e-38
ASF1A	0.986079	3.4e-39	4.2e-38
MORC2	0.701207	3.49e-39	4.3e-38
STX6	0.615859	3.5e-39	4.31e-38
TUG1	0.811662	3.75e-39	4.62e-38
JUNB	-1.13442	3.78e-39	4.65e-38
TMEM47	-1.51851	3.79e-39	4.66e-38
C1orf27	0.78221	3.79e-39	4.66e-38
SSB	0.820018	3.83e-39	4.7e-38
BYSL	0.600633	3.88e-39	4.76e-38
AIM1	-1.15017	4.15e-39	5.09e-38
HGD	-1.5962	4.24e-39	5.2e-38
ABCF1	0.692883	4.28e-39	5.25e-38
EXOSC4	0.841065	4.29e-39	5.26e-38
	-0.495092	4.31e-39	5.28e-38
COMT	-1.15672	4.37e-39	5.35e-38
POLA1	0.609333	4.53e-39	5.54e-38
FAM134A	0.675465	4.59e-39	5.61e-38
MTR	1.00736	4.6e-39	5.62e-38
DDX27	0.708507	4.71e-39	5.75e-38
	0.756202	4.8e-39	5.85e-38
IGF2BP3	1.77154	4.84e-39	5.91e-38
PTBP1	0.567217	5.04e-39	6.14e-38
DPP3	0.649269	5.15e-39	6.28e-38
SUMO2	0.873713	5.33e-39	6.49e-38
TRAM1	0.680289	5.86e-39	7.13e-38
CCNA2	0.937174	5.87e-39	7.14e-38
MPV17	0.80526	6.5e-39	7.9e-38
CTSO	-1.32349	6.51e-39	7.91e-38
COPZ1	0.583005	6.88e-39	8.35e-38
JTB	0.548217	6.92e-39	8.4e-38
MEX3C	0.883673	7.04e-39	8.54e-38
SLC35E3	0.803942	7.75e-39	9.4e-38
LIME1	-1.21043	8.08e-39	9.79e-38
PAK2	0.730044	8.21e-39	9.94e-38
JTB	0.648821	8.61e-39	1.04e-37
POP5	0.746593	8.99e-39	1.09e-37
ACP1	1.09441	9.4e-39	1.14e-37
SUB1	1.05019	9.59e-39	1.16e-37
SLC16A4	-1.03495	9.79e-39	1.18e-37
CROCCP2///CROCC	-0.981903	1.02e-38	1.23e-37
CEP55	0.817082	1.04e-38	1.25e-37
NDUFA1	0.569458	1.09e-38	1.31e-37
EFNA4	0.510174	1.11e-38	1.34e-37
DPAGT1	0.726591	1.12e-38	1.35e-37
MFN1	0.642189	1.12e-38	1.35e-37
GTF2E1	0.632872	1.13e-38	1.36e-37
BRAP	0.579463	1.17e-38	1.4e-37
H3F3AP6///H3F3AP4///H3F3A	0.500461	1.22e-38	1.47e-37
MED7	0.603562	1.3e-38	1.56e-37
HTR6	-0.314269	1.42e-38	1.7e-37
TUBA3C	0.568155	1.61e-38	1.93e-37
SRI	1.24234	1.64e-38	1.97e-37
DDX19A///DDX19B	-0.500037	1.66e-38	2e-37
MTX1	0.861868	1.72e-38	2.06e-37
QARS	0.586521	1.78e-38	2.13e-37
AAGAB	0.55015	1.81e-38	2.17e-37
DYNC1I2P1///DYNC1I2	0.712974	1.81e-38	2.17e-37
RPRD1A	0.927979	1.89e-38	2.26e-37
PLSCR4	-1.02241	1.9e-38	2.26e-37
BCKDHB	-1.15335	2.08e-38	2.49e-37
COMT	-1.14062	2.17e-38	2.59e-37
MARK4	0.679215	2.31e-38	2.75e-37
NCBP2	0.799435	2.4e-38	2.86e-37
SLC25A37	-0.650277	2.52e-38	3e-37
IGHM	-1.88014	2.52e-38	3e-37
SNW1	0.629301	2.56e-38	3.05e-37
PTBP1	0.558856	2.63e-38	3.13e-37
PDCD6	0.71235	2.7e-38	3.2e-37
DUSP6	-1.07551	2.83e-38	3.36e-37
SOCS5	0.626114	2.96e-38	3.52e-37
DSN1	0.657196	3.06e-38	3.63e-37
TRMT61B	0.614147	3.52e-38	4.17e-37
PRB2///PRB1	-0.56828	3.56e-38	4.22e-37
ETS2	-1.14999	3.58e-38	4.24e-37
AIDA	1.12824	4.09e-38	4.85e-37
PEX11B	0.865834	4.18e-38	4.94e-37
LRPPRC	0.756128	4.18e-38	4.95e-37
DCAF11	-0.864474	4.22e-38	4.99e-37
SULT1A4///SULT1A3	-0.997313	4.26e-38	5.03e-37
NAP1L1	0.927028	4.36e-38	5.15e-37
SLC36A1	0.663156	4.41e-38	5.2e-37
CTBS	-0.940441	4.44e-38	5.24e-37
IGF2BP2	1.67877	4.54e-38	5.36e-37
JTB	0.559187	4.63e-38	5.45e-37
KBTBD4	0.544555	4.63e-38	5.46e-37
LSM2	0.776794	5.08e-38	5.99e-37
STK24	0.881606	5.09e-38	5.99e-37
EIF3K	0.509033	5.32e-38	6.25e-37
CDC14B	-1.26575	5.59e-38	6.57e-37
CYP2C18	-1.79239	5.67e-38	6.67e-37
NABP2	0.599288	5.7e-38	6.7e-37
TMEM189-UBE2V1///UBE2V1	0.805986	5.92e-38	6.95e-37
COG5	1.0129	5.92e-38	6.95e-37
RPP21	0.522619	6.27e-38	7.35e-37
FAM216A	0.853197	6.78e-38	7.94e-37
C1S	-1.04103	7.11e-38	8.32e-37
BDH1	-1.50904	7.12e-38	8.33e-37
MYO1F	-0.700158	7.18e-38	8.4e-37
VDAC2	0.645444	7.19e-38	8.41e-37
NUP43	0.72916	7.27e-38	8.5e-37
PSMC6	0.659836	7.29e-38	8.52e-37
EIF3K	0.515141	7.38e-38	8.62e-37
SWAP70	0.669856	7.4e-38	8.64e-37
LOC643287///PTMA	0.499472	7.41e-38	8.64e-37
PAK2	0.794325	7.65e-38	8.92e-37
NXF1	-0.598408	7.91e-38	9.22e-37
FAM20B	0.843602	7.96e-38	9.27e-37
ANKRD40	0.349195	8.13e-38	9.46e-37
MRPL24	0.65434	8.34e-38	9.71e-37
BLM	0.790708	8.55e-38	9.95e-37
AGBL5	0.679167	9.02e-38	1.05e-36
DMD	-1.21758	9.32e-38	1.08e-36
DYNC1LI1	0.705593	9.36e-38	1.09e-36
FRMD4B	-0.923045	9.65e-38	1.12e-36
EFCAB11	0.587018	9.98e-38	1.16e-36
GNS	0.732529	1.03e-37	1.19e-36
CD244	-0.357167	1.06e-37	1.22e-36
SCARB2	-0.672339	1.13e-37	1.31e-36
NEDD8	0.560312	1.14e-37	1.32e-36
FETUB	-2.02377	1.21e-37	1.4e-36
SMARCA2	-0.916209	1.25e-37	1.44e-36
THOC2	0.808526	1.32e-37	1.53e-36
HSP90AA1	0.789227	1.33e-37	1.53e-36
LOC731832///FAM45A///FAM45BP	0.88958	1.33e-37	1.53e-36
PAIP1	0.940921	1.36e-37	1.57e-36
EPB41L4B	-1.15678	1.36e-37	1.57e-36
CDK16	0.619003	1.37e-37	1.58e-36
GTF3C2	0.617941	1.38e-37	1.59e-36
AQP9	-2.18188	1.41e-37	1.63e-36
GSTA4	1.27701	1.43e-37	1.65e-36
DIEXF	0.813971	1.47e-37	1.69e-36
DLAT	0.978905	1.52e-37	1.74e-36
ABI1	0.857726	1.53e-37	1.75e-36
LHPP	-0.888327	1.53e-37	1.76e-36
ODC1	1.1058	1.53e-37	1.76e-36
RNF220	0.63157	1.54e-37	1.76e-36
SGMS1	-0.448479	1.54e-37	1.77e-36
AGAP1	0.777152	1.56e-37	1.79e-36
TUBA3D	0.501628	1.57e-37	1.8e-36
HSP90AB1	1.32746	1.74e-37	2e-36
PCDH9	-0.909332	1.82e-37	2.08e-36
GOSR2	0.568117	1.93e-37	2.21e-36
AGK	0.586265	2.04e-37	2.33e-36
TNXB///TNXA	-0.470446	2.23e-37	2.54e-36
YME1L1	0.808873	2.25e-37	2.57e-36
EFL1	0.559223	2.28e-37	2.6e-36
HEXIM1	-0.525842	2.29e-37	2.61e-36
EIF3E	0.740854	2.32e-37	2.64e-36
NCAPH2	0.511062	2.32e-37	2.64e-36
GSDMB	-0.982362	2.39e-37	2.72e-36
MTTP	-1.60803	2.51e-37	2.86e-36
ACSL3	1.10453	2.51e-37	2.86e-36
LBHD1	0.588927	2.78e-37	3.16e-36
DHX15	0.543146	2.79e-37	3.17e-36
TAF5L	0.507521	2.96e-37	3.37e-36
FNDC4	-0.904291	2.98e-37	3.39e-36
PZP	-1.78563	3.1e-37	3.52e-36
PLA2G5	-0.595906	3.15e-37	3.58e-36
BAG2	1.24339	3.27e-37	3.71e-36
GBP2	1.03774	3.31e-37	3.75e-36
ISG20L2	0.746944	3.45e-37	3.91e-36
RPL7P52	0.448703	3.58e-37	4.05e-36
ENPP4	1.05792	3.64e-37	4.12e-36
POLR2D	0.58262	3.72e-37	4.21e-36
RAE1	0.672239	3.87e-37	4.38e-36
ELOVL1	0.658583	3.98e-37	4.5e-36
EGLN1	0.818638	4.15e-37	4.69e-36
VAPA	0.510884	4.31e-37	4.86e-36
ALDH18A1	0.973627	4.32e-37	4.87e-36
PPP1R11	0.529204	4.4e-37	4.97e-36
MARS	0.852881	4.62e-37	5.21e-36
ABHD18	-0.540557	4.65e-37	5.24e-36
WFDC1	-0.688755	4.74e-37	5.34e-36
ALMS1	0.58393	4.75e-37	5.35e-36
MPP6	0.729002	4.86e-37	5.47e-36
KIDINS220	0.748132	4.9e-37	5.51e-36
DEGS1	0.785256	5e-37	5.62e-36
FOXO1	-0.997169	5.43e-37	6.1e-36
SCARF1	-0.50969	5.61e-37	6.29e-36
NAB2	-0.60033	5.69e-37	6.38e-36
CAT	-1.40764	6.04e-37	6.77e-36
TATDN2	0.615282	6.09e-37	6.82e-36
DPY19L4	0.764909	6.18e-37	6.92e-36
EPHA2	-0.867258	6.24e-37	6.98e-36
COBLL1	-1.07878	6.42e-37	7.18e-36
	0.635578	6.46e-37	7.23e-36
RRAGD	1.27117	6.52e-37	7.28e-36
CYP2C18	-1.49343	6.53e-37	7.29e-36
FLOT1	0.583389	6.55e-37	7.31e-36
AVPI1	-0.92189	6.73e-37	7.51e-36
PUS1	0.62151	6.73e-37	7.51e-36
CKLF	0.748509	6.79e-37	7.57e-36
SULT1C2	1.30776	7.17e-37	8e-36
MED27	0.445572	7.19e-37	8.01e-36
[truncated: 20,269 more rows]

## Sheet: Upregulated Gene List
Upregulated Gene
PTTG1
KPNA2
CCT3
ASPM
KPNA2
CAP2
RACGAP1
PRC1
CCNB1
RRM2
SNRPE
CENPF
PSMD4
NUSAP1
CNIH4
RRM2
ACLY
GMPS
CDKN3
TOP2A
RFC4
KIAA0101
TOP2A
CDK1
SAE1
ILF2
SNRPD1
NME1
PPIA
MRPL9
AURKA
PPIA
ZWINT
CKS2
SUCO
GMNN
GINS1
NUP205
PPIA
PPIA
PARP1
PSMD4
NELFE
PPIA
FEN1
TUBG1
BOLA2B///BOLA2
DAP3
GPC3
CAP2
SF3B4
HEATR1
SAC3D1
DTL
TP53BP2
H2AFX
TUBA1B
TUBA1B
PSMD4
HEATR1
SMC4
CPSF6
SMC4
PSMB4
ENAH
ZNF207
TUBA1B
UBAP2L
SNRPD2
NUP37
SNRPB
VPS72
CCT6A
ECT2
IRAK1
TUBA1B
MCM6
CKS1B
PEA15
RRP15
HMMR
UBE2C///PAK3
SSR2
EPRS
SQLE
ACSL4
UCK2
TBCE
LOC652826///PSMC4
MRPL9
RBM34
KIF20A
TUBA1B
CKAP5
CBX1
PSMB4
EZH2
NPM1
NEK2
HN1
GMFB
CSE1L
MEIS3///HSPB1
PSMD10
TUBA1C
MCM3
POLR3C
VPS45
PIGC
PRKDC
HSP90AB1
PSMD14
RFX5
ACBD3
PRIM1
SUB1
MELK
ISG20L2
NUP107
BIRC5
SNRPB
TUBA1C
HSPA4
NUP133
UBE2Q1
NME1-NME2///NME2
SNRPC
CSE1L
CACYBP
DYNLL1
LPGAT1
CCT5
PRICKLE4
GOLPH3L
CDC20
PLCB1
BTRC///TPR
ITGA6
UTP18
NVL
NCAPG
GBAP1///GBA
CANX
AKR1C3
BUB1B
RPN2
CKAP2
RRM1
CANT1
OLA1
RPL30
CCT6A
EPRS
CDK1
LOC731059///MSTO1
DTYMK
RPN2
SCAMP3
PSME3
NEU1
ADSL
AURKA
TCEB1
SLC12A4
MSH2
ROBO1
PFDN4
CENPU
DBF4
H2AFZ
MAPK9
SCNM1
TPX2
CTNNA1
ATAD2
XRCC6
INTS8
RHEB
DESI2
H2AFV
SNX27
DUSP12
PBK
STMN1
MDK
GNPAT
RABIF
NOL7
MEA1
DDX39A
EEF1E1
MAPK1
KIF4A
METTL5
GMFB
CSE1L
TTK
LYRM4
TTC13
CACYBP
MCM2
SNRPG
SLBP
RBM12
VBP1
GTPBP4
DIEXF
STIP1
NUP155
NOL7
FOXM1
PUS7
WIPF2
MAPRE1
TMEM147
TMEM267
NSF
TMEM106C
CFL1
COG2
GARS
CDK4
CCNB2
SUB1
RFC3
LAPTM4B
PRMT3
LMNA
INTS7
CDKN2C
PLVAP
UBA2
UBAP2L
HSPA4
HNRNPA3///HNRNPA3P1
HMGB2
NUSAP1
UFC1
DYNLRB1
CSTB
SPDL1
SHFM1
RPL38
CDC23
FAM208A
LAMC1
H2AFY
SMARCC1
CACYBP
MRPS14
SRRD
HNRNPU
RPS6KC1
H2AFZ
LBR
ACLY
DROSHA
TXNDC9
MCM5
FDPS
LAPTM4B
RFC1
NDC80
DRG1
RCN2
NPC1
DNAJC9
ITGB3BP
TYMS
POLR2K
XPOT
KIF18B
POP4
ANXA2
TMEM258
RPSAP19///RPSAP58///RPSAP12///RPSA
ANXA2
EIF2D
ANXA2
SAP130
LSM4
USP1
AGFG1
GTPBP4
CCT4
CKAP4
RAD51AP1
HMGN4
C5orf22
TXNDC9
SSR1
MCM4
PSMD1
FEN1
RAN
TXNRD1
CALU
FABP5P2///FABP5P7///FABP5
LOC653972///CBX3
MFSD5
KIAA0196
MAD2L1
WHSC1
CANT1
WHSC1
PTGES3
PCNA
PIK3CB
CDC27
FANCI
FAM189B
DLG5
ELOVL1
DNAJB6
DYNLRB1
SEC61G
LAPTM4B
HLTF
FBL
DKC1
ACTL6A
PSPH
MCM7
RAD21
MID1IP1
CCL20
STAM
MPZL1
CLIC1
TARBP1
NOL11
TCEB1
NRAS
PSME3
TACC3
LRRC59
DNAJC2
H2AFY///TLR4
BUB3
DLGAP5
CAMSAP2
METTL13
RPS10
PDCD5
NCAPG2
POLE2
FANCI
COL4A1
NUP62
TRIM37
RNASEH2A
PRCC
RBM42
SMYD3
HSPA14
ATP6V1E1
HMGN4
ATIC
TAF9
GGPS1
CCNA2
RMI1
SMAD2
GGPS1
RPN2
NCAPG
PWP1
RPS10
PSMA6
TXNL4A
LOC731049///UBE2S
RPS10
ANP32E
ADSL
HNRNPC
H3F3AP6///H3F3AP4///H3F3A
TRIP4
SLC38A6
FAM50A
WDR12
TKT
SLC1A4
IARS
HAT1
METTL13
DENND5A
RPS21
GORASP2
HMGN1
POLR2K
YWHAZ
CEP350
LANCL1
HJURP
DDX10
USP3
ITGB1BP1
SETDB1
WDYHV1
POLR2G
TUFT1
NONO
SSR1
ORMDL2
ZNF143
TRMT112
TPRKB
ANP32E
RPL27
HMGN1
CCNE2
MARK4
TMPO
SRPK1
TAF2
UBE2E1
SOCS5
BUB3
MCM7
RRAGD
GEMIN6
GBAP1///GBA
HNRNPC
DCTN2
KIAA0907
CENPA
ANXA2P2
AGO2
NDRG3
KIF14
UFD1L
CLTA
NECAB3
H3F3AP4///H3F3A
UBR5
LAMC1
ATP5J2
PODXL
SPINK1
FLAD1
NACA
ZNF706
CDC73
MED20
PPP4R1
STT3A
CPD
LAGE3
LRRC1
ACLY
TMEM38B
NCOA6
DIEXF
RPP40
COPS6
DNAAF5
VRK1
ZFR
H3F3AP6///H3F3AP4///H3F3A
NEK7
SMARCA4
AZIN1
SUMO2
SNU13
RPL36AP37///RPL36A
PEA15
PTK2
RUVBL2
GOLT1B
UCHL5
MTX1
USP39
PSMB5
PSMD2
ATF2
TMCO1
BUB3
SLC1A4
SPATS2
EHMT2
CASC3
RPP30
PRRC2C
XPO1
UBE2N
HMMR
RPL23A
PPOX
TFRC
RPL23A
EIF5B
SQLE
NXT1
FNBP1L
CCT2
PDIA6
RBX1
B4GALT3
DKC1
HMGN4
SLC35A2
TBC1D31
TUBB4B
FOXK2
YWHAQ
KNTC1
CLTC
C8orf33
PDIA6
GM2A
MFAP1
ATP6V1C1
MRPS17
ARF1
TBC1D16
BTG3
RPS20
RBBP7
CTSA
DARS2
NCKAP1
RPLP1
RRS1
RPL23A
GPKOW
RAB11A
KIF2A
BPGM
NEDD4L
PSME3
SULT1C2
YWHAB
ABCF2
GM2A
LOC728825///SUMO2P3///SUMO2
RFXANK
KLHL23
PEG10
TUBB4B
PSMC2
BTG3
DENR
MSH6
CHD1L
SSBP1
MRPL13
UPF3B
TOPBP1
RNF8
DHX9
TSNAX
NUP85
RCN2
HS2ST1
ARMC1
TUBB3
UBE2A
NOP56
HNRNPR
TMCO1
CCDC86
PFDN2
TSN
UBE2Z
PRKDC
TMEM184B
GPSM2
RNF187
BOP1
PLXNC1
COIL
COG5
LARP1
GORASP2
DNAJC9
ENSA
MPZL1
PNO1
TIMELESS
MOSPD1
RPL23A
RAD51C
NACA
SAP30L
EED
FAM21A
UBE2D2
PARP2
SEPHS1
DNAJC13
RHEB
TPGS2
CPD
ATP6V1C1
HMGXB4
C7orf49
CSNK2B
SMG5
EIF2S2
CPD
BRIX1
BLZF1
RPL7
R3HDM1
MANF
NARF
GTSE1
SYPL1
SUZ12
HNRNPU
DNM1L
MCM5
ATR
YWHAZ
FAM20B
LOC653972///CBX3
HSPA13
YWHAH
SNRPF
FAM21D///FAM21A///FAM21C
SPAG5
KIF2C
HNRNPA3///HNRNPA3P1
CHCHD3
CLN3
TRIP13
SSR1
NPM1
UBD
RBM3
CDK1
CDC123
POGK
PDSS1
CLTA
SSRP1
CENPM
NBAS
PRKCI
MKI67
CCDC93
TPD52L2
KIN
DRAP1
RUFY1
PAFAH1B3
ANKRD27
CTNNA1
TUBB3
CDK7
OXLD1
DR1
NHP2
CCZ1
PUF60
SND1
MPZL1
ATP6V1F
MOB4
FIBP
CALM2
CREB3L2
SDF2L1
E2F3
HNRNPA1P59///HNRNPA1P51///HNRNPA1P53///HNRNPA1P33///HNRNPA1P50///HNRNPA1P27///HNRNPA1P10///HNRNPA1P35///HNRNPA1P52///HNRNPA1P12///LOC642817///HNRNPA1P30///HNRNPA1P8///HNRNPA1P39///HNRNPA1P56///HNRNPA1P4///HNRNPA1L2///HNRNPA1
SMARCA4
CUTA
P4HA2
UBR5
EIF4A3
METTL18
SRM
PABPC1
NEMP1
ZNF318
EIF3B
FTH1P5
COL15A1
PDCD2
BCAP31
PDCD10
RPAP3
SNF8
TARDBP
TIMM9
CCT8
RPL19
AZIN1
SULT1C2
E2F6
DDX1
RBCK1
TOMM20
RPL37
BZW2
MTERF3
PIGT
TOMM40
TKT
MRPS16
ILF3
PRPF4B
CNOT6
CLN3
RPS20
GYG1
CENPF
MRPL42
DOLK
SEC23B
SRPK2
EIF3B
PSMD1
GTF2IP1///GTF2I
RNASEH1
LARP4B
GLRX2
FKBP1A
TROVE2
CKLF
WDR26
NIPA2
FLAD1
NIF3L1
RPS7
MIS18A
SHC1
CLTA
SMARCE1
AKR1B10
MAPKAPK5
SRP19
FAM49B
GNS
ATP6AP1
STX6
SNRPD1
MAP4K4
UBE2A
PAIP1
RPL8
EIF5B
RAB22A
MFF
BUB1
UXS1
VARS
GGCT
MRS2
ARL8B
RECQL
SQLE
TBCB
BUD31
PSMB3
ZWILCH
JADE3
TRRAP
ADNP
CETN2
C20orf24
TMED9
FTH1
DNMT1
RTFDC1
EIF3D
LRRC42
NME7
YWHAB
PAXIP1
ARPC5
YWHAZ
EIF3B
NEK4
ZNF207
PSME3
TMEM185B
LAMP2
PPP2R5A
RALY
LSM8
NCBP2
KHDRBS1
WSB2
USP14
UTP6
TUBB
CD2AP
LOC648152///ATR
ZNF623
AP3B1
SPC25
ABCC10
GPN1
BCOR
NF2
RPLP0
ELAVL1
SCRIB
COX6B1
EMC2
EIF3H
UBL4A
STARD7
PLEKHF2
RPS10P4///RPS10P15///RPS10P3///RPS10P12///RPS10
SEC23B
CDC27
CCZ1B///CCZ1
TBCB
KLHL7
FAM21D///FAM21C
PARP12
C17orf75
DEK
EIF2S1
RIC8A
RUSC1
TBCB
HNRNPC
FANCG
UQCRB
PTRH2
GNPDA1
DCK
UBAP2L
IPO9
CDC25C
GTPBP2
UMPS
STIL
SERPINB1
KIF11
BANF1
ENSA
SLC26A2
TPGS2
COMMD4
HEXB
VPS13B
RAC1
SRP14
RPS16
PHB
SMAD2
RPLP0
HDAC2
ALMS1
PRELID3B
SLC1A4
UCHL5
NSL1
NDUFS6
TAF6
LASP1
CDC6
SYNCRIP
TMCO1
PDIA6
SMC2
HGS
SP3
RALA
RPIA
SWAP70
RPLP0
TFRC
DONSON
LOC105373045///SREBF2
C6orf48
CHMP3
RNF4
RFC2
SMC3
CDC7
SNRPB2
APIP
DESI2
MED24
NUPL2
YTHDF1
PRUNE1
GLA
YEATS2
HSPA13
TRAPPC4
ACACA
SFPQ
TRIM24
COX6C
CAPZA2
TPGS2
EIF4G2
RPS5P8///RPS5
AURKB
FLOT1
DYNC1H1
ZFP64
TUBB
ADSS
TROVE2
TIPIN
TRIM24
GTF3C3
CANX
SMG8
HSPH1
ARPC1A
OIP5
RRP1B
RPLP0
MKI67
PRPF6
C14orf166
RFC1
PIGC
PPP1CC
DAD1
SLC39A1
TCERG1
NAP1L1
LSM14A
SSR1
GPAA1
RPL37A///PLK1
IFT52
RAB29
FADS1
UGGT1
HAX1
MORC2
BMI1
CSNK2A1
DUS4L
SUPT16H
SF3A1
SAMM50
DCTPP1
ALG6
ALDOA
ESM1
SMARCA4
U2SURP
ASPH
ITGA6
RAB22A
TK1
HSP90AA1
TEX10
UQCRH
SNRPA1
TULP4
CRNKL1
PLOD3
KDM5B
E2F3
PES1
MYO5C
NPM1
GYG1
INTS7
VPS26A
CLGN
SERPINB1
ALDOA
TMEM97
NKIRAS2
EIF2B2
IGF2BP3
TGS1
STK24
TTC27
ADAM9
SHQ1
RPS27
UBE2D1
ICE1
NAE1
ZMPSTE24
SLC26A6
ARPP19
ACTR3
NIPA2
RPS21
HELLS
TBCE
CAPRIN1
CDCA3
TP53I3
HTATSF1
TXN
NAA10
FUBP1
RPL17
TCP1
PSMA1
SMG5
COPS8
YY1AP1
C11orf57
BARD1
NANS
GPAA1
RAD21
TMEM183A
UQCRB
COPA
UBAP2
ALG3
HNRNPA3///HNRNPA3P1
AVL9
CDKN2A
STAMBP
NUAK1
PSMA1
COPS5
ARID4B
MARS
TSG101
HNRNPA1
RAP2A
WFS1
ADAR
MAGED2
CS
EHD4
NCL
OSBPL3
RPS18
LPCAT1
GNL3
SORT1
TUBB
HEY1
RALBP1
RPL17
DUT
RPS7P11///RPS7
FBXW11
UTP14A
PEG10
HMGA1
NELFB
RPL39L
SSB
GPAA1
RTCA
RAC1
SYNJ2
SLC9A6
UBAP2
NAT10
PIGF
SQSTM1
FAM134A
NPC2
IMPDH2
IPO7
KDM5B
PPM1G
FANCF
DDOST
SEC23B
POP7
MAP4K4
LGALS8
CCT7
HSF2
CSNK1D
RPL27AP6///RPL27A
TRMT12
SRP9
ANGEL2
ADCK2
DDX41
HIKESHI
CTNNA1
PPP3CB
CDC6
FAM21D///FAM21A///FAM21C
CNPY2
RINT1
E2F8
RPS11
IER5
VPS54
DNAJC6
PARPBP
SEPT8
PSMA7
NUP205
TRIM28
TMEM251
RPL23
PDIA6
HSPA4
RNF34
FAM208B
LSM7
RPL36AP7///RPL36AP51///RPL36AP48///LOC643505///LOC641903
ARPP19
MAPK6
MCM4
ALG8
SET
ELOVL5
ACTR3
ASPH
URB2
IDI1
TLK2
RPS27A
AP3M2
RAB1A
LARP4B
BTBD3
PCGF1
IDI1
CKAP4
SPAST
NARS
IGSF3
AHSA1
BLVRA
YEATS4
RPLP2
TNPO1
ZNF217
ATP2A2
RBBP8
PPP2R3C
ADAM10
NUP153
CSTF2
IARS2
SPCS2
MPC2
RPL7
RPL17
SFN
ARPC3
DDX18
RAD1
TDG
CUL4B
S100A10
ECD
WIPF2
SLC33A1
ERH
ARL1
SEH1L
TROAP
ARHGEF11
CDYL
CNP
CHD7
PLXND1
THOC7
CAMSAP2
TMCO1
NOL12///TRIOBP
NUP62
MAGED2
TOMM20
MGAT4A
SRPRB
SNRPD3
PTCD1
TMEM160
MKI67
FASTKD3
GNL2
ASF1A
MORC2
STX6
TUG1
C1orf27
SSB
BYSL
ABCF1
EXOSC4
POLA1
FAM134A
MTR
DDX27
IGF2BP3
PTBP1
DPP3
SUMO2
TRAM1
CCNA2
MPV17
COPZ1
JTB
MEX3C
SLC35E3
PAK2
JTB
POP5
ACP1
SUB1
CEP55
NDUFA1
EFNA4
DPAGT1
MFN1
GTF2E1
BRAP
H3F3AP6///H3F3AP4///H3F3A
MED7
TUBA3C
SRI
MTX1
QARS
AAGAB
DYNC1I2P1///DYNC1I2
RPRD1A
MARK4
NCBP2
SNW1
PTBP1
PDCD6
SOCS5
DSN1
TRMT61B
AIDA
PEX11B
LRPPRC
NAP1L1
SLC36A1
IGF2BP2
JTB
KBTBD4
LSM2
STK24
EIF3K
NABP2
TMEM189-UBE2V1///UBE2V1
COG5
RPP21
FAM216A
VDAC2
NUP43
PSMC6
EIF3K
SWAP70
LOC643287///PTMA
PAK2
FAM20B
ANKRD40
MRPL24
BLM
AGBL5
DYNC1LI1
EFCAB11
GNS
NEDD8
THOC2
HSP90AA1
LOC731832///FAM45A///FAM45BP
PAIP1
CDK16
GTF3C2
GSTA4
DIEXF
DLAT
ABI1
ODC1
RNF220
AGAP1
TUBA3D
HSP90AB1
GOSR2
AGK
YME1L1
EFL1
EIF3E
NCAPH2
ACSL3
LBHD1
DHX15
TAF5L
BAG2
GBP2
ISG20L2
RPL7P52
ENPP4
POLR2D
RAE1
ELOVL1
EGLN1
VAPA
ALDH18A1
PPP1R11
MARS
ALMS1
MPP6
KIDINS220
DEGS1
TATDN2
DPY19L4
RRAGD
FLOT1
PUS1
CKLF
SULT1C2
MED27
BUB3
TOP2B
SUMO3
RSU1
PSMD12
LIMK2
RNF115
SKP1
KDM3A
EIF6
PARP2
PPP1CB
HNRNPAB
PPARG
HSPD1
TAF10
UMPS
AHCTF1
ME2
C10orf88
LIG1
METTL3
HCFC1
PSMD11
BORA
IPO7
PARP2
FKBP11
AATF
DDOST
NMT1
CASK
CNPY2
HARS2
SRSF10
SKIV2L2
YME1L1
ENOPH1
MCTS1
TSN
TMEM97
MRPS12
COPB2
CHCHD2
CEP350
NUP160
MTDH
PABPC3
PIR
PRPF31
FTH1
MRPL17
ESF1
RABIF
CHAF1A
MRGBP
SOX13
TMA7
GNB1
JARID2
ATP6V1H
SMAGP
UBP1
TROVE2
COMMD4
GNAI3
DIMT1
RFC5
CDCA8
TACC2
NCSTN///IKBKB
C20orf27
TAX1BP1
ZBED4
CDK16
CASK
HNRNPUL1
QTRT2
CUL4B
SMYD2
NFYA
RIPK2
BOLA1
LOXL2
RALGAPB
NENF
BLVRA
CD58
SOAT1
NDRG1
WAPL
TSN
MNAT1
PTBP1
SMARCA4
LOC652607///PABPC1P4///PABPC1///PABPC3
MTIF2
TOMM34
BTRC///TPR
TMED3
CUL2
YWHAQ
DDB1
ZBED8
EXOC2
NGRN
VPS35
GTF2IP1///GTF2I
ARPC2
C7orf25
KXD1
SMG1P5///BOLA2///SMG1P2///CTNNB1
SNW1
MRS2
PPP1R2
PSMA1
STAG1
SLC4A1AP
CD34
GLRX3
DDX49
CALU
VEZF1
FADS1
PTPN12
KPNB1
MDC1
SMAD2
CSNK1E
WASF1
POLD1
PARG
COX11
PEX2
RAD51C
FBXO5
EXOSC7
ABCC4
MRPL11
DPF2
ZNF468
RPL32
SMC1A
TTF2
METTL13
MRPS10
FXR1
PPM1D
FOCAD
POLR3C
STK17A
PARL
CDC45
ASF1B
RECQL
NDUFAF5///PAK1IP1
SPATA5L1
IL17RB///HSPB11
MICALL1
KIF23
DLAT
AP3S1
CAPZA1
COL4A1
PPME1
TAX1BP1
RPL28
GTF2IRD1
SHQ1
ANGEL2
CAPG
CIAPIN1
RAD1
MTFR1
RPS2
NXT2
SPON2
SOX4
B4GALT5
CDC25B
PGK1
STAG1
CDCA4
SNRPA
TRIM33
PUDP
CYB5R1
POLR3F
PKM
COCH
PGK1
TCEA1
MTCH1
SMC2
RAB3GAP2
KIF5B
RANBP1
WDR45B
ANKLE2
SET
TCAF2P1///ARHGEF5///CAD
MED28
CD58
IP6K1
C1orf109
CDC25A
DEDD
GAPDH
ZNF544
DR1
SFN
BLZF1
SLC50A1
DLAT
SLC35B1
HNRNPA1P33
BIRC5
VPS16
EIF2B4
RRAGC
AMMECR1
TSSC1
SLC4A2
PAK2
APEX1
NUP93
AGPAT1
TFIP11
SMAP1
ANO10
MOB4
SMG7
RARS
RPS23
EPRS
SRSF9
TMEM115
GORASP2
VRK2
GPR107
YIPF3
C14orf169
G6PD
CENPE
DR1
HNRNPA1P59///HNRNPA1P51///HNRNPA1P22///HNRNPA1P53///HNRNPA1P33///HNRNPA1P50///HNRNPA1P10///HNRNPA1P35///HNRNPA1P52///HNRNPA1P12///LOC642817///HNRNPA1P30///HNRNPA1P8///HNRNPA1P39///HNRNPA1P43///HNRNPA1P56///HNRNPA1P4///HNRNPA1P20///HNRNPA1L2///HNRNPA1P60///HNRNPA1
AACS
NPTN
SSNA1
ACTR6
YKT6
TAGLN2
VPS37C
LSM3
TEFM
GTF3C2
TRIM32
SATB2
SLC39A6
STMN1
NDC1
MRM2
SMARCC1
RIF1
QRICH1
RPL15
ENTPD6
CAPZA2
IDE
SPTAN1
UBXN2B
PDGFA
MRTO4
PPP2CA
SLC25A3
SEPT9
SMS
ATP1B3
KPNA4
C9orf16
ADCK2
RPS16
RPS12
DSCC1
PSRC1
EIF3K
ZKSCAN5
ARL1
PNMA1
MAGOHB
FN3KRP
MORF4L2
HYOU1
PSMA7
SRSF2
PSMD13
ASRGL1
NSDHL
PPM1F
COPE
ZNF318
PGS1
AQR
PSMD8
U2SURP
ARFGEF2///RARA
EIF2B4
RNF113A
OPTN
CENPQ
ME2
IK
IVNS1ABP
TPR
DDX52
THAP12
MAPK9
PDS5B
NAP1L1
BECN1
CSNK1D
S100P
GNAZ
CORO1B
TACC2
LSM4
HEY1
UBE2E3
RIOK2
RFX5
SEMA3F
RFC2
ARMC8
DVL2
PKN1
GTSE1
GFPT1
UBE2N
CCT2
NFU1
ARPC2
RGS5
C9orf16
OSBPL3
SERBP1
HSP90AA1
RBM8A
NPVF///KIF15
SRPK2
ARHGAP19
TRAPPC2B///TRAPPC2
NT5DC2
PPP1R7
CNPY2
AGPS
IL17RB
GOSR2
CEBPG
RGS5
SNRNP27
FTSJ3
CTR9
EIF4ENIF1
THOC5
PNKP
SLC52A2
SGCE
ATP5E
UIMC1
RCOR1
UTP11
MAPRE1
GJA1
SLIRP
MCRS1
STK39
GAPDH
GTF2H2C_2///GTF2H2C///GTF2H2B///GTF2H2
MTMR2
SERPINI1
PPP1R2
SNRNP200
SRP72
PPT1
ORC3
ABCF2
GTF2A2
RAP2B
MYL6B
KDM5B
ANAPC1
PTPRG
HDAC1
RPRD2
MAP4
RFC3
RAB29
FADD
GAPDH
TMEM50A
RPL13A
ZNF672
TMEM70
JMJD4
TTLL4
FKBP11
NENF
ERAL1
HRAS
HMGN2
RPL13A
UPF2
SSSCA1
RPL13A
PLPPR1
PHF20
FADS1
MTDH
ZNF146
SPATA2
HILPDA
ADAM10
PRKAB1
SPTAN1
EXOSC4
P2RX4
JMJD6
LOC730429///UBR5
CCHCR1
AGFG1
C17orf62
SOCS5
TCFL5
USP21
HAUS3
NOLC1
COIL
PIAS3
SRSF1
SMC3
TRAPPC4
FNDC3B
CHEK1
TAF1A
TMEM189-UBE2V1///UBE2V1
AGPAT1
TAF9
PHIP
DR1
ENO1
C7orf25
DDX49
ARPC2
TMBIM1
ZNF189
COMMD8
THY1
GABPB1
SRP72
RNF7
GRN
LAMTOR2
CHTOP
GRN
KLHL12
GNG5
MRPL48
KDM3B
SYPL1
CD3EAP
ACBD3
PJA1
CDK5RAP1
CCDC91
PI4KB
DHX15
EXOSC4
CHEK2
PPA1
LETM1
PIAS4
AMD1
RPE
TFG
LCMT1
BAZ1A
PON2
ZYX
CDKN2A
FTSJ1
MED8
GINS2
FTSJ1
ZNF107
SYNGR2
DHX29
SET
NAP1L1
SNRPA1
TWF1
MARCKS
UBE2K
VAT1
MAP3K7
EMG1
STXBP6
BRAP
REPIN1
CUL2
DGCR2
CEP131
ASCC3
CD2BP2
NSUN5
TPD52
PRRC2C
RBBP4
TMEM97
RUVBL1
DCP2
HTRA2
DHX8
MAPKAPK2
CAMSAP1
BRMS1
MPHOSPH9
GAPDH
DLST
SRSF3
TIMM17B
DPH2
SLC41A3
MRPL3
NAP1L1
IMMT
MED12
PRMT5
SSRP1
CLP1
CD58
TCF3
RRP12
MMD
AIMP1
GGCX
CD46
MRE11A
POLE3
GART
TCF3
ATG3
ENY2
LMNA
PPAT
GRN
HSPA5
C1orf106
KBTBD2
WDR61
SERP1
ABI1
TTC37
FAF1
TM9SF1
GOLGA3
YWHAQ
KIF2C
TMEM164
ZNF200
RABGGTB
BAZ1B
BSG
IRGQ
TLE1
CSNK2A1
COMMD3
CLASP2
TCEAL9
PSEN1
LTA4H
ZNF322P1
MKI67
CYCS
UBA52
FKBP9
SEC23IP
GNA12
HNRNPA2B1
CGRRF1
PSMA4
RBMX
ACTR3
PRPF3
SIPA1L3
MATR3
TMEM39A
TMEM41B
PAPOLA
SNX3
SLC17A5
NAP1L1
RPS19
PIGF
PRKD2
MSH5
RPL31
PAK2
APAF1
FAM168B
ACTG1
TBL2
CRKL
LMNB2
POLG2
CCNK
NDUFB3
ATP2B1
SEPT9
TAF5
TIPRL
HOMER1
RPS2
PIK3C2B
MSH6
RAD51
ARFGAP3
PRPF40A
NPAS2
ATRAID
SNRPA1
PLP2
FASTKD5
RPA2
CASP8AP2
SRSF2
FAIM
IRAK1BP1
RAD50
MRPL43///SMARCA4
LIN37
UBR7
NPAS2
SRSF1
ACTN4
PFDN6
STIP1
KIAA0100
ANP32A
RNMT
RAB11A
VDAC1
SOX12
STK25
GEMIN2
SFPQ
SRPK2
HSP90AA1
CLNS1A
STOML2
PPP2R1A
RBM4
EIF2AK1
MRPS18A
RPL9
CALU
TRIM16L///TRIM16
NCAPD2
USP24
TES
NPLOC4
LOC653888///ARPC1B
PPIH
COPS8
DDX23
TRIP12
QKI
SAP30
FZD6
PHTF2
RPL23AP7
ZNHIT3
EIF3A
CHTOP
SMC1B///RPS3
LPL
MAP4
SF3B5
EIF3M
SEPHS1
PTBP1
TUBB2A
[truncated: 2,923 more rows]

## Sheet: Downregulated Gene List
Downregulated Gene
ECM1
VIPR1
CXCL14
STAB2
FCN3
CYP1A2
LCAT
FCN2
CLEC1B
PTH1R
ESR1
CLEC4M
CYP1A2
NAT2
FOS
APOF
CYP2B6
LPA
SRD5A2
CYP39A1
MT1F
EGR1
HAMP
DNASE1L3
KDM8
CXCL12
GSTZ1
CYP2C9
SRPX
CFP
CD5L
CLEC4M
RDH5
CXCL12
CDHR2
MT1F
ZGPAT
ADRA1A
ZGPAT
ADH1C///ADH1B///ADH1A
DCN
GLYAT
IGFALS
MT1M
N4BP2L1
EGR1
FAM149A
PER1
TBXA2R
N4BP2L1
F11
PER1
MT1G
MAN1C1
CYP2C9
KMO
CYP2A13///CYP2A7P1///CYP2A7///CYP2A6
CRHBP
NDRG2
CYP4A11
FYN
ACADS
PAMR1
HGFAC
GCDH
SYNE1
RCL1
N4BP2L1
MT1X
MT1X
CD1D
CYP2B7P
CHST4
GLS2
STEAP3
MT1H
C7
ASS1
GPD1
MT1M
BDH2
SMAD6
KLKB1
ACSM3
MT1HL1
GCGR
MT2A
GYS2
DCN
DCN
CYP2A6
LOC654164///CYP4A22///CYP4A11
GBA3
ID1
KCNN2
CD4
CYP2A6
CYP3A4
GCDH
CPEB3
MARCO
C1QTNF1
MT1E
HAO2
FAM13A
SORL1
DCN
CYP2A6
CYP2A6
CCL15///CCL14
GCKR
DPT
ADAMTSL2
RDH16
ANXA10
STARD5
GRAMD1C
IGF1
HGF
ACAA1
OLFML3
FBP1
RCAN1
ASPA
FAM13A
SLC22A1
ECHDC2
MAN1C1
CIDEB
ACAA1
IGF1
ST3GAL6
RND3
SLC6A13
NGFR
FAM13A
PROZ
TAT
ST3GAL6
TAT
MFAP3L
CYP4A11
LPAL2
CYP2B6
FOLH1B
DBH
FAM149A
FAM134B
ID2B///ID2
C1R
C8A
CBR4
C8orf4
IGFBP3
ZFP36
CYP2C19
ETFDH
AKR1D1
RNF125
FAHD2A
NPY1R
MAT1A
PDE2A
ACACB
LY6E
ACACB
SPATA6L
AR
ANKRD55
ALDH2
CSAD
ETFDH
HAAO
PDLIM5
GABARAPL3///GABARAPL1
GCH1
GLYAT
SLC23A2
IGFBP3
FAM134B
SIGIRR
LILRB5
SIGIRR
KAZN
SLC27A5
C1RL
GHR
ABCA8
ACACB
GGT5
MTHFD1
AKR7A3
CDC37L1
KMO
KMO
MASP2
C9
GABARAPL1
NR1I2
LHX2
OGDHL
GNAO1
ALDH6A1
NAAA
CXCL2
NTF3
IVD
PRKAG2
SKAP1
EPB41L4B
IL1RAP
ACSM3
IER2
PLAC8
IVD
FOSB
PBLD
SLCO1B3
CYP3A43
ALDH6A1
NAAA
KIAA0922
IGF1
ALDH6A1
NAT1
KBTBD11
TNS2
FOLH1
SLC35D1
AKR7A3
LYVE1
CYP3A4
GRHPR
BCKDHB
FOLH1
GPM6A
ITIH4
HMGCL
FTCD
GNE
CYP2C9
CYP3A43
CYP3A4
CETP
SLC4A4
GADD45A
NMRK1
ACADL
BBOX1
PDGFRA
TBC1D2B
CYP2C9
AFM
CTH
CYP26A1
MACF1
ADH6
SARDH
HDAC6
CYP3A43
ECHS1
LONP2
ACSM5
GPD1
CYP2C8
ABHD6
C6
EPHX2
FARP2
SLC35D1
DHRS1
KLHL2
GPM6A
FYN
CYP2C9///CYP2C19
AR
ACSM5
CYP2C9
ALDOB
GNMT
CD14
PLGLA
INPP5B
GRHPR
FAM149A
ENO3
IGHA2///IGHA1
GOT2
ALDH8A1
TTC38
HBA2
DUSP1
AASS
BGN
NR3C2
GPHN
NR1I2
FXYD1
FANCC
ADH6
SLC28A1
CA5A
TPMT
CHRD
CDC14B
ADH1C///ADH1B///ADH1A
CYP2C9
EXPH5
HBA2///HBA1
GRHPR
CYFIP2
RCAN1
TRPV1
TNXB
PLPP3
CYP3A43
BCHE
CAPN3
CYP4F12
RAB17
PCK1
HBA2///HBA1
SEC14L2
CLU
TSHZ1///BGN
SLC16A2
CAPN3
TNXB
ADAMTS2
RHOB
MSRA
SULT1A2
COLEC11
AZGP1P1///AZGP1
HBA1
HBA2///HBA1
EHD3
HBA2///HBA1
ADRA1A
DCXR
ALDH6A1
IGF1
CAPN3
CYP2J2
PDLIM5
GNA14
ALDH1B1
SULT1A2
ACADVL
CPT2
SLC46A3
HAND2-AS1
COLEC10
ALLC
SAT1
ACBD4
LONP2
TNXB
ITIH4
ACAA2
FXN
PDXDC1
ABAT
ABAT
SVEP1
ITSN1
SEC31B
FAHD2A
GADD45B
ABHD6
PLGLB1///PLGLB2
SLC10A1
FCGR2B
SULT1A1
MOGAT2
MPC1
CPT2
ACADL
RBL2
GADD45B
CYR61
MLYCD
ACSL1
EIF5
CD160
SERPINA4
SULT1A1
XDH
CYP4F2
FAXDC2
CYR61
EDNRB
CFI
MPPED1
STAB1
IRF8
ADH1B
SLC6A16
F9
MACROD1
MUT
CTH
SIGLEC1
ALDH6A1
CAT
PEMT
SPSB3
PCK2
FAXDC2
FYN
MST1L
PON1
SLC4A4
CYP4F2///CYP4F3
RGN
AZGP1
SATB1
ADH1B
ZNF330
ALAS1
TCF21
GPT
STAB1
RHEB
ADH1A
HPD
ACADSB
KLHL36
SHPK
SRD5A1
ADGRA3
CDC14B
PRODH2
LINC-PINT
MST1L
LOC727893///PDE4DIP
IGFBP4
GAGE2C///GAGE1
CDA
NFX1
SPSB3
ACSL1
SLCO2B1
SPP2
PLA2G5
C19orf66
SAA4
TRIM22
MGMT
MFAP4
SLC23A2
GABARAPL1
TBXA2R
SAT1
FEZ1
BHMT
DPT
MBL1P
GLI3
SUN2
SPG7
PRELP
SDS
PXDC1
EXPH5
JCHAIN
FAAH
NNMT
HADH
SRD5A1
C21orf33
C8B
ANK3
ABHD2
MST1
SLC6A12
ADRA1A
LRRN3
ID2B///ID2
MASP1
TDO2
SFRP5
RAMP3
HPX
PTGIS
SOCS2
CFLAR
AQP7
SCP2
PRELP
HPX
MS4A6A
ZCCHC24
SPTBN2
FAXDC2
PLIN1
SIRT5
PHGDH
HBB
MIR22HG
ID2
SORBS3
HSD11B1
PGM1
ZC3H13
SHBG
CYP2A13
LHX2
CBFA2T3
AZGP1P1
HBB
PCOLCE
SERPING1
EHHADH
TKFC
SLCO2B1
MST1
MXRA5
PSD3
MPDZ
SERPINF2
ETNPPL
CPED1
SEC24B
ANK3
NCOR1P1///NCOR1
TRANK1
PINK1
CFHR4
ENPEP
PIGV///GFRA1
PIK3R1
ADIRF
AGL
BAIAP2
LYVE1
HBB
CBS
MASP1
SUOX
PON3
FXYD6
C19orf66
NNMT
DPT
MBL2
RIDA
RNASE4///ANG
CYP2E1
PFKFB1
FAH
ASL
CYP2B7P
PTMS
ECM2
UGT2B28
NR4A1
FCGRT
PAIP2B
ARMC6
NDEL1
SLC25A37
FOXP1
MAP2K3
CPN2
SULT1A4///SULT1A3
FAS
HAO1
HAGH
BMP1
GADD45B
DNAJC12
KCNMA1
MPDZ
NR1I3
RASGRP2
HP
LONRF1
DMD
RBPMS
CYP3A5
LOC652993///PHLDA1
NSUN6
MAGI1
SULT1E1
B3GAT1
CD302
METTL7A
CYP2E1
SCP2
C14orf159
ALB
LIFR
USO1
SORBS2
APOC4
PDXDC2P
LTBP4
ABCA6
DMD
ZBTB20
CD81
SLC4A4
QDPR
LECT2
FOXO1
SLC38A2
SLC38A2
TRIB1
SLC22A7
SAT1
MYOM2
PLCB2
LEPR
SORBS2
ACACB
SLC25A15
JUNB
TMEM47
AIM1
HGD
COMT
CTSO
LIME1
SLC16A4
CROCCP2///CROCC
HTR6
DDX19A///DDX19B
PLSCR4
BCKDHB
COMT
SLC25A37
IGHM
DUSP6
PRB2///PRB1
ETS2
DCAF11
SULT1A4///SULT1A3
CTBS
CDC14B
CYP2C18
C1S
BDH1
MYO1F
NXF1
DMD
FRMD4B
CD244
SCARB2
FETUB
SMARCA2
EPB41L4B
AQP9
LHPP
SGMS1
PCDH9
TNXB///TNXA
HEXIM1
GSDMB
MTTP
FNDC4
PZP
PLA2G5
ABHD18
WFDC1
FOXO1
SCARF1
NAB2
CAT
EPHA2
COBLL1
CYP2C18
AVPI1
PROC
BGN
NPIPB6///NPIPB8///NPIPB7///PDXDC2P
DHODH
HMBOX1
RBL2
CAMK2B
AGXT
ZCCHC24
RANBP10
DHTKD1
ABHD2
CA2
MUT
SLC37A4
LRAT
MYLK
METTL7A
ENTPD5
SLC22A7
TSPAN9
TSC22D3
SHMT1
SLC17A2
ITSN1
ABAT
KLRK1
RECK
CYP4F3
LIPC
IL17RC
MT1G
ANK3
AASS
RCN3
SUCLG2
PRB2///PRB1
MRC1
FBLN5
MYO9A
TMEM53
SLC1A2
COX6A2
KDM6B
KRT81
P3H2
SRD5A1
SIGLEC7
SIGLEC1
DAPK1
CD300A
SFXN1
PIPOX
MYD88
N4BP2L2
CYP2E1
ALDH1B1
ARHGEF26
MAF
PSD3
MYO10
PRB2///PRB1
EIF4A1
MME
BCKDHA
PRKAG2
HAL
RUFY3
ADAMTSL3
MAF
SUCLG2
ERLIN1
ACSL5
FMO2
CCL21
HIGD2B///PMPCA
PIGV///GFRA1
SUCLG2
HGD
ADI1
MAP2K3
REPS1
GAS1
CCL19
ABCG2
RAD54L2
CYFIP2
MAP2K3
ADK
THSD4
METAP2
PRG4
KLF2
CFLAR
FERMT2
TBXA2R
PLPP3
KLF6
TREH
GSDMB
A2M
SLCO1B1
ALDOB
MASP2
CDK3
AOX1
CHP1
PLG///LPA
ALDOB
GFOD2
PTPRO
POLR1E
PHF2
GK
FAT4
PRSS53
EI24
ALDOB
ACSM2B///ACSM2A
SLC17A3
ENG
DAO
SLC1A1
MICU1
PLG
SOX5
DIRAS3
DHRS4
TPD52L1
PDLIM5
SLC38A4
STOM
DACH1
FTO
TTR
AXL
ALDOB
CDH19
ASGR1
CRAT
RORA
HGD
GAS6
RUNDC3B
ACY1
LYRM1
HLF
CYLD
ARHGAP10
PSD3
LILRB3///LILRB2
CTBS
RAB26
PIK3C2G
ITIH1
CCDC25
ALDOB
EGR2
CP
DUSP1
CYP3A5
MRC2
ABCC6
AQP3
PDLIM5
MXRA7///TCF25
ACOX2
KCNJ15
PDE8B
NCOR1P1///NCOR1
PEBP1
BSDC1
CFLAR
PON1
ZFP36L1
RANBP10
NXF3
APOC1
HRG
ASPN
ADCY1
SLC39A14
PXMP2
MUC6
SOCS2
RAB33B
TMEM45A
ADK
CAMK2B
PSD4
CLUH
CLEC3B
CCS
SLCO2B1
NTRK2
CLDN10
DTX2P1-UPK3BP1-PMS2P11
ZCCHC6
ABCB4
ATMIN
HBG2///HBG1
IL17RC
SLC25A37
LILRA2
FERMT2
ATG2A
SPAG7
ACAT1
POU6F1
EMILIN1
HEMK1
SPAG8
AOX1
PDGFC
HYAL1
CDK10
EDEM1
RORA
SLC25A20
RNASE4
GPLD1
AGXT
SLC27A2
SLC39A8
ESR1
CRYL1
LOC727882///MXRA8
FMO4
CES2
ALDH1L1
NR4A1
HPR
KIAA1217
CEMIP
CUX2
KIAA1109
AQP3
UBE2D3
SORD
ZBTB20
RPH3AL
CD163
DUSP6
ALDH9A1
SRRM2
CFB
FMO3
PLA2G12A
SRRM2
MYL6
AGPAT2
LIMS2
HP
SLC17A1
SERPINA10
ASGR2
MUC3A
GRB14
TBC1D2B
PROS1
PDK2
KDM6B
LILRB2
KHK
RBP1
AMT
LTBP4
PLA2G16
LILRB3///LILRB2
KLF9
EDNRB
KCNJ15
ALPL
SRSF5
BSDC1
CACNG4
SFRP1
PLCG2
NCOR1
RCN3
PPL
ACADM
HSD17B6
MAP2K1
HPN
TF
TMEM47
APOL1
HLF
MME
NDRG2
ANO1
ZFPM2
P2RY13
VSIG4
RCE1
EFHD1
SAMD4A
LRCH4
ALDH4A1
COL6A1
ANKS1A
PROSC
THSD4
PIK3R1
CTSB
ART4
SGCD
TMBIM6
EPM2A
CDHR5
IGKV2-24///IGKV1-5///IGKC
NIT2
CES2
IGKV2-24///IGKV1-5///IGKC
EPOR
AQP3
FMO3
KIAA0894
SNRK
RAB26
PCSK6
ID3
LRRN3
LIPG
MAG///CD22
TMPRSS2
AK2
CPS1
UGT2B15
KCNK5
AMOTL2
DPYS
F12
PQLC1
ALAD
C11orf24
RNF123
SLC27A2
ID4
NEAT1
KDM6B
CYP27A1
HPR///HP
HSD17B2
RBP4
CD163
OAT
PCTP
ALDH4A1
TSKU
HP
UGT2B17///UGT2B15
LILRB3///LILRB2
CPS1
HNRNPD
PINK1
SULT2A1
LILRA2
LOC100507424
HEBP1
HSD17B6
ESRP2
IL18RAP
SPG7
FOLH1
PHLDA1
HADH
PEBP1
PAPSS2
KLF12
COQ4
SMARCA2
HMX1
NCOR1
TARP///TRGV9///TRGC2
FBXW11
IFT46
TMPRSS6
FGA
ABLIM3
PRRG4
OTC
DUSP6
SLC5A3
TK2
IL18R1
FOXF1
CRAT
COMT///ARVCF
WAS
ECE1
PDLIM2
ALDH5A1
CAMK2B
SELENBP1
MARC2
RUNX1T1
PDXDC1
GOT1
HLA-C
PDK4
CLN8
NR0B2
KANK1///ACO1
CDRT1
ID4
HABP2
CYP1A1
ZBTB16
GADD45G
RHEB
ANGPTL4
IGLV2-14///IGLV3-25///IGLV4-3///IGL
COQ9
ARHGAP25
CA6
PLPP3
RBMS3
SRSF5
SLC16A3
CD44
UPB1
TARP///TRGV9///TRGC2
SAMD4A
APOA1
ABHD2
WBP1L
CCL16
GREM2
SLC47A1
COL18A1
HDAC6
CFTR
POR
PDPK1
MCC
ZFP36L1
HRG
BAIAP2
GNAO1
APOA1
PPFIBP2
IFITM1
KLRB1
KCNJ8
GZMK
CTIF
TMEM212
BHMT2
PTN
F8
CYP2D6
HECTD3
IGL
TEK
NEIL1
N4BP2L2
MGST2
NR4A2
PAPSS2
CRISPLD2
STAG3L1
OPHN1
GUCY1A3
IGLJ3///IGLV2-14///IGLV3-25///IGLV4-3///IGL
NPC1L1
SULT2A1
METTL7A
SFRP1
ACOX1
G6PC
ZFAND6
IGHV4-31///IGHM///IGHG3///IGHG2///IGHG1///IGH///IFI6///F7
PPARGC1A
PNPLA3
TARP///TRGV9///TRGC2
SIRT3
GATA3
RREB1
CEPT1
PHYH
FGB
IGLJ3///IGLV2-14///IGLV3-25///IGL
TRD///TRA
CNGB3
ANGPTL3
ASB13
PIK3R1
SRSF4
RBKS
HIBCH
MARC2
EI24
BIN2
CLDN14
STAT4
IGKV1-5///IGKC
DAAM2
SNED1
ADGRG6
ORM2///ORM1
FCMR
TARP///TRGV9///TRGC2
CAT
ST3GAL1
XAF1
GADD45B
CES2
EPOR
SLC13A4
TFR2
VNN1
HCLS1
CDHR5
PQBP1
LTBP1
GAMT
LAMA2
COL18A1
PDLIM5
SLC17A9
PEX14
PAH
ZNF395
LMF1
LRP6
C11orf24
CD82
LINC01314
ABCG5
PTS
PHLDA1
DGCR6L///DGCR6
SARAF
KIAA0485
NRG1
MAOB
RETSAT
C14orf105
TG
GLUD1
CHST7
CYP2D6
RXRA
GRIK5
LURAP1L
KLF11
PC
SMARCA2
EIF5A
SORD2P///SORD
SDHA
CFLAR
NEK1
PSD4
TFR2
LEPR
RBKS
ITSN1
HPGD
ASMTL
CCDC28A
SDHAP1
AGPAT2
USF2
PLA2G3
GPHN
EPHA3
SMAD7
GPSM3
PPIG
FZD4
RNASE4
AOC3
SLC19A3
IL7R
CLEC10A
SORBS1
CASP10
SLC22A7
PLSCR3
MYO1B
RER1
IL13RA1
AKAP13
ATF5
SLC7A8
RUFY3
PNP
CASP10
COPZ2
SDC3
ZBTB48
ITFG2
MCCC2
SPON1
UGP2
PLA2G15
LPIN2
MRC2
TXNIP
FPR1
CTAGE5
SARDH
ZBED1
AKAP9
DLC1
ABCC9
COL6A1
KCNJ16
IFT74
SLC2A9
CSF1R
SEMA5A
IL1RAP
CAMTA2
GABRP
USF2
APOC3
HERPUD1
AUTS2
CPN1
LOC730444///FKSG49
DNMT3L
DHX58
ARG1
PLK3
SLC31A2
MBTPS1
SYTL2
IL4R
ICAM3
LEPR
NR1H4
KCNJ8
GPLD1
HPGD
PAN2
CEACAM1
PTN
LOC730107///LOC654085///GCSH
SULT1B1
ESD
SORBS3
IL1B
TNFRSF10B
TMEM57///ADD3
LEPR
NFATC3
RAB2A
PROSC
KCNJ15
CDADC1
PCBD1
EPOR
PSG4
BACE1
EIF5
COL6A2
SMIM14
LRP1
IL16
RBP4
DBT
PEBP1
SLC9A3R2
GAS6
APCS
TNP2
BAAT
FHL1
ABCB4///ABCB1
PCSK6
ZBTB20
HMGCS2
CYP3A5
AMFR
PTPRD
PHLDA1
SOD1
DGCR5
C9orf3
RCBTB2
PEX14
ETS2
SRPRA
ARHGAP25
SLC16A10
LOC728965
FUT6
CPB2
ADGRE1
SIDT2
CTAGE5
FKSG49
LEPR
MLF2
CYB5A
LDLR
ZC2HC1C
LOC729222///PPFIBP1
GFOD1
LINC-PINT
HSD17B10
SEPP1
PTPRD
TMEM92
CYP4F11
LILRB3///LILRB2
HADH
SLC2A2
ALDH5A1
LOC55338
PARVA
CES1
NFIC
AGTR1
WDTC1
ATF5
FLRT2
NR2F2
DIP2C
PTPN13
CFLAR
CALM1
KLF9
SLA
SH3BP2
GSTA3
ZBTB20
USF2
ARHGAP15
COBLL1
LILRB1
KYNU
SPG20
DHRS12
DIP2C
FGB
DCAF11
KRAS
PILRB
CD33
HGF
LAMC3
PALM2-AKAP2///AKAP2
DDB2
ETNK2
CDO1
DECR1
DSE
SUPT20H///DES
MAOA
RNF24
MGLL
GSTA1
FERMT2
IL2RB
ROCK1
AMACR
IGHM
PPFIBP1
SELP
TMF1
LAMA2
GOLGA4
DNAH3
WNT2
HAL
MYO1B
MXI1
PNPLA2
LILRB1
PCSK6
NAXD
FGA
TSPOAP1
WNT10B
NR4A2
INO80D
USP15
MYL10
ANXA8L1///ANXA8
PLIN2
SIK1
LAMA4
A1CF
TRAPPC10
NFIC
AKAP9
CNGA1
CDK9
PARP6
TMEM100
DLC1
AKR1C4
ERN2
RREB1
ELN
LUC7L
ACYP2
HLF
GABBR1
CNDP2
PAPSS2
ATXN7
CDH1
INF2
KLC1
ZNF395
ORM1
ST3GAL1
LST1
AFF1
ELK1
FHL1
LINC01482
AKAP13
MSRB1
LAT2
HLX
ZNF358
PPP1R1A
PRODH
NR2F2
MYO18A///TIAF1
PRB3
FAS
LDB2
FHL1
CYB5A
COX4I1
RSL1D1
RWDD2B
VPS9D1
LOC652626///LILRA6///LILRB2
SMARCA2
PARP3
BCO2///DGKA
ENPP1
TACSTD2
CHAD
IL10RA
TREX1
MUC3B
SEC62
AHDC1
ENPEP
ALDH7A1
PER3
F2
AUTS2
CP
TMEM204
IQGAP2
PBX1
IL1B
AOAH
AEBP1
EZR
LST1
MTHFD2L
PHLDA1
ERBB2
CDKN2A
FCGR2C
WDR59
CRY2
SCAF4
HERC5
DAPK1
LUM
UGT1A6
FUT6
SLC7A8
CPS1-IT1
LST1
SGSM2
SRSF7
CX3CR1
HLA-C
TRIM66
RAB3IL1
CYP7B1
SPRY2
PTPRB
CFD
LST1
NFATC3
NTHL1
CFLAR
LOC727825///CPTP
CISH
N4BP1
UGT1A4
IGFBP1
SLC31A1
DRP2
NR4A2
CHD9
AKAP13
IL33
TXNIP
SS18L1
UGT1A3///UGT1A1///UGT1A4///UGT1A9///UGT1A5///UGT1A6///UGT1A7///UGT1A8///UGT1A10
REC8
VAMP2
CYP3A7
CLK4
CFDP1
NPDC1
HAB1
SH3YL1
LRP1
EYA2
ABO
UGT1A4
MRPL57
ADAMTS1
ALDH3A2
COL14A1
RXRA
LAMC2
LOC653879
ARSE
EXT1
MLXIPL
APOC1
LRP5L
HSD17B8
SPON1
ANPEP
LST1
SELE
CLU
ARVCF
CSRP1
ZNF862
VWA8
AQP1
LOC55338
CHP1
MYH11
CCL5
SHC2
RRN3P1
CYB5A
SETBP1
F7
LOC730924///AMY2B///AMY2A///AMY1C///AMY1B///AMY1A
JUN
SPATA2L
C1QA
GSAP
LOC730107///GCSH
STARD7
ALDH1L1
PBX1
IFITM1
RORC
CH25H
PSPC1
WWC2
COL6A2
ABCB11
MBD4
PTN
NUDT6
SHMT2
CASP4
LOC728830///CCL3L3///CCL3L1///CCL3
STAG3
GLUD1
MYH11
LPIN2
SIX3
CD1C
SYT2
HIBADH
PECR
PPFIBP1
MXRA7///TCF25
FN1
C4BPA
TGDS
PRG2
SCD5
NOL4
ECHDC3
GLRX
LAMA2
ISOC1
MVK
DBT
ITSN1
THBD
CLN8
G0S2
CD69
SLC23A2
POLH
PRR5
ACOT1///ACOT2
AMBP
TTPAL///ART4
INS-IGF2///IGF2
PCCA
CCL4
GALNS
RNF130
CCPG1
SERPINC1
CAMK2B
MMACHC
N4BP2L2
CFB
PPP2R2A
ABCC6
GJB6///NTN3///IGKC
HBG2///HBG1
TRAF3IP3
FZD1
ADGRA2
TRIM15
SC5D
AOC4P
SEC62
AMACR
TNFRSF1B
TRAM2
SEC14L4
AGTR1
CCL2
MREG
STOM
PAOX
SDHB
CLU
IL11
RIOK3
PTK2B
MAT2A
ORAI3
ZKSCAN1
GPR171
LRRFIP1
CPZ
ID4
ABCB11
MDM2
TST
FUCA1
NADK
SERPINE1
FYB
THBS1
IGHG1///IGHA1
SLC35D1
ORM2///ORM1
PDE8A
KIAA0040
KAT8
ACOT13
MTHFS
DIXDC1
AKT1
GLT8D2
TNFRSF1A
EIF5A
SAA1
PPIF
C11orf71
SCG5
LCP2
SLC7A8
CARHSP1
GCHFR
TRIM15
MCM3AP
TGFBR3
CCL5
IGKV1D-13
GZMH
AHI1
GSAP
COL4A3
CDK10
DDR2
PTGS2
REEP5
ARHGEF17
ZCWPW2///IGHV4-31///EXOC7///RAC1///SIX6///CXCL8///IGHM///IGHG3///IGHG2///IGHG1///IGHD///IGHA2///IGHA1///IGH///IFI6
HES1
THYN1
APOL6
PELI2
RGL1
SMPD1
THBD
GATM
GBP1
LLGL1
FAM46A
MAP4K1
MBNL2
IL6ST
AVIL
LIPE
APLNR
LINC00574
DMP1
PLXNB1
MUC5AC
TAF1C
MITF
SERPINA5
MAD1L1
XPNPEP3
FGFR2
SH3PXD2A
MTMR9
TSPAN12
IGKV1OR2-108
DNAJC22
WWOX
SDC1
HPS5
TACR1
MAGI1
FST
RAPGEF2
NFASC
DNAJB12
CACNA1H
FABP1
EGFR
SYBU
TFPI2
GSTM2
A4GALT
TRBC1///TRBV19
RUFY2
CD79A
SEPT4
SERPINA3
SLC37A4
UGT1A3///UGT1A1///UGT1A4///UGT1A9///UGT1A5///UGT1A6///UGT1A7///UGT1A8///UGT1A10
TPD52L1
AQP1
RPL35A
HCG2P7
PBX1
TSPYL5
CTSB
CD247
CALD1
EHBP1
EDNRB
FBXO21
FOLR1
TK2
FAS
KLF6
GEM
NDUFB8
TPMT
ARID4A
DERA
ARHGEF10L
F3
FBXO21
PCYOX1
IFNAR2
ENDOG
ARHGAP32
OAZ2
NFKBIA
ADRB2
TNFRSF10B
HPGD
RIPK4
CLMN
BLVRB
NUP210
ENOSF1
TXNIP
MYH10
ANGPTL2
KDM4B
UBL3
GIMAP4
NAT8
KYNU
SGCD
BCKDK
CCDC69
ADIPOR2
GCAT
TESK2
USP34
PIK3CD
MCCC1
TERF2IP
GK
ARL6IP1
PGRMC2
MYO7A
HLA-C
AHSG
ANKRD10
RNF128
IGFBP6
RAB14
DDT
AADAC
SH3BP2
EDN1
SPHK2
SERPINA6
GPR153
PALM2-AKAP2///AKAP2
TBX5
SIDT2
GSPT2
SDPR
EPAS1
AP3S2
MPDU1
PTPN3
TJP2
MYO7A
C4B///C4A
FNDC3A
RBBP6
PEPD
PEX11A
NPIPB6///NPIPB8///NPIPB7
EGFR
GGT1
CCNL1
TIAM1
PAFAH2
TMEM163
FAM193B
CENPC
GPLD1
FCMR
C4B///C4A
ERCC5
MRPL34
ABCC3
PPP2R1B
C16orf45
ABCC9
PXDN
DUSP2
ZC3H12A
NFASC
AGXT
JUN
SOWAHC
HLA-C
ENOSF1
CDHR5
SERPINF1
ZEB2
ALB
IRF2
C8G
NFIB
BLNK
USPL1
CALD1
FAM162A
ABHD2
BLCAP
LPXN
DICER1
CLPP
CREBL2
MAP7
EGR3
MUM1
PCBP2
OXT
EFEMP2
TBC1D9
PKD2
CTSF
SERPINA7
CEBPD
ABHD6
ABCC3
MAOA
VAMP2
PCCB
TRAM2
GOLGA8EP///GOLGA8G
PDE4DIP
ATF7IP2
HSD17B4
KIAA1551
GYPC
MYO1C
PDZRN3
SNX9
GRAMD4
FGG
ABCD3
CLEC7A
TAB2
LRP6
LDLR
SAP18
ANXA6
GATM
PDE3B
DBT
IRF7
BASP1
ATF3
DCHS1
FCGR3B///FCGR3A
PLAUR
NFATC3
[truncated: 635 more rows]
