# Supplementary material for: FANCI is Associated with Poor Prognosis and Immune Infiltration in Liver Hepatocellular Carcinoma
Source: Int J Med Sci. 2023 May 12;20(7):918–32. doi: 10.7150/ijms.83760 (PMC10266051; doi:10.7150/ijms.83760)
Supplement: Supplementary file 2 — Supplementary tables. [file ijmsv20p0918s2.zip › Supplementary Table 1-3/Supplementary Table 2.xlsx]

## Sheet: Origin Data
	logFC	AveExpr	t	P.Value	adj.P.Val	B
PLVAP	4.40619	5.09487	57.2264	1.66e-255	2.66e-251	574.809
CLEC4M	-4.05224	1.9882	-51.3755	1.22e-230	9.75e-227	517.709
PIGT	3.89138	5.83134	48.4962	9.25e-218	4.94e-214	488.115
C12orf45	3.34521	3.03941	47.7984	1.42e-214	5.71e-211	480.791
CD34	2.75472	2.71584	46.6692	2.33e-209	7.48e-206	468.808
NAXE	2.34389	6.6733	46.4894	1.6e-208	4.27e-205	466.886
COA6	2.63131	5.20629	46.0216	2.45e-206	5.61e-203	461.865
SCAMP3	2.35537	6.08084	45.1999	1.8e-202	3.61e-199	452.979
PRPF6	2.2802	6.09231	44.6764	5.47e-200	9.73e-197	447.274
POLR2K	2.23853	5.58145	44.3179	2.8e-198	4.48e-195	443.346
SNRPC	2.29622	6.69987	43.6935	2.75e-195	4e-192	436.468
NSMCE2	2.22353	3.59621	43.645	4.7e-195	6.27e-192	435.932
DYNLRB1	2.29276	5.80106	43.1716	9.05e-193	1.12e-189	430.681
GBA	3.03895	4.76944	43.1122	1.75e-192	2.01e-189	430.021
ACAD11	-4.47193	2.83774	-43.0804	2.5e-192	2.67e-189	429.667
FLAD1	1.93187	4.61445	43.0732	2.71e-192	2.71e-189	429.586
SNRPE	2.33057	5.86548	42.8826	2.27e-191	2.14e-188	427.462
LMNA	2.46079	6.44	42.8029	5.54e-191	4.93e-188	426.573
TMEM115	1.65172	5.57274	42.7035	1.69e-190	1.42e-187	425.462
PIGC	2.09054	3.46701	42.5874	6.2e-190	4.96e-187	424.162
MEA1	2.26844	6.62548	42.5645	8.01e-190	6.11e-187	423.907
ABHD12	2.11227	5.18157	42.5484	9.59e-190	6.99e-187	423.726
AP1S1	1.98489	5.86637	42.4992	1.67e-189	1.16e-186	423.175
NR2C2AP	2.2088	3.95395	42.3658	7.46e-189	4.98e-186	421.679
RABIF	2.03281	3.57604	42.2701	2.19e-188	1.4e-185	420.605
ATP6AP1	2.04664	5.66113	42.1592	7.62e-188	4.7e-185	419.358
CDKN2AIPNL	2.06752	4.40865	42.1158	1.24e-187	7.37e-185	418.87
MRPS21	1.98314	6.34569	42.0739	1.99e-187	1.14e-184	418.398
UFC1	2.14073	6.09449	41.5789	5.38e-185	2.97e-182	412.809
BANF1	1.80344	6.86027	41.5041	1.26e-184	6.71e-182	411.963
TMCO1	2.11933	5.65308	41.467	1.91e-184	9.9e-182	411.542
MDK	5.10518	4.86024	41.3084	1.16e-183	5.81e-181	409.743
TOMM20	2.2537	6.56371	41.2264	2.95e-183	1.43e-180	408.811
PDZD11	2.08594	5.16844	41.2054	3.75e-183	1.77e-180	408.572
ELP4	2.62527	2.7417	41.1711	5.54e-183	2.53e-180	408.183
MRPL24	2.29573	6.87755	40.9441	7.37e-182	3.28e-179	405.598
BCAP31	2.29255	7.55175	40.8446	2.3e-181	9.95e-179	404.463
MANBAL	1.68953	5.27125	40.8223	2.96e-181	1.25e-178	404.209
SNAPIN	1.64801	5.25234	40.812	3.33e-181	1.37e-178	404.091
ENSA	1.71424	5.86568	40.6838	1.45e-180	5.79e-178	402.626
C17orf58	2.13871	3.93343	40.5001	1.19e-179	4.64e-177	400.524
TMEM9	1.99917	5.65232	40.4939	1.27e-179	4.86e-177	400.453
SPDYE3	1.78118	1.85743	40.4644	1.79e-179	6.66e-177	400.116
RBM8A	1.80577	4.85663	40.4293	2.67e-179	9.74e-177	399.713
CCT3	2.26139	7.12097	40.4002	3.74e-179	1.33e-176	399.379
TMEM101	1.94399	4.43657	40.3512	6.56e-179	2.28e-176	398.817
NENF	2.20106	6.45686	40.1911	4.13e-178	1.41e-175	396.979
SF3B4	2.41113	5.73809	39.9653	5.58e-177	1.86e-174	394.381
GM2A	2.34495	4.6634	39.9155	9.91e-177	3.24e-174	393.807
SCNM1	2.01784	3.78046	39.8487	2.14e-176	6.87e-174	393.037
C12orf73	1.43204	2.52638	39.8388	2.4e-176	7.54e-174	392.923
PIGU	1.9872	4.1778	39.8207	2.96e-176	9.13e-174	392.713
SNRPB	2.48072	7.33397	39.7334	8.13e-176	2.46e-173	391.705
CAMLG	1.65844	4.75795	39.6985	1.22e-175	3.61e-173	391.303
IL3RA	2.12298	2.75417	39.6264	2.8e-175	8.16e-173	390.469
GNPAT	1.94642	5.34827	39.6124	3.3e-175	9.43e-173	390.308
ZC3H11A	3.06317	3.49033	39.5974	3.92e-175	1.1e-172	390.134
OST4	2.20899	7.98744	39.5051	1.14e-174	3.16e-172	389.066
NUDT1	2.53364	2.77338	39.4421	2.37e-174	6.44e-172	388.336
STMN1	3.30061	3.67376	39.2487	2.24e-173	5.99e-171	386.093
C1orf43	1.96377	7.60514	39.2247	2.96e-173	7.73e-171	385.815
PSMB5	1.86846	6.79853	39.2239	2.99e-173	7.73e-171	385.806
GABRD	2.44187	1.60277	39.2177	3.22e-173	8.18e-171	385.734
EEF1G	-6.48137	3.39893	-39.0958	1.33e-172	3.32e-170	384.318
LAMTOR2	1.93043	6.69242	39.0818	1.56e-172	3.85e-170	384.155
UBL7	1.77836	5.1333	39.0758	1.68e-172	4.07e-170	384.084
NDUFS6	2.01318	6.72336	39.037	2.63e-172	6.3e-170	383.634
AKIP1	1.68169	3.72608	39.032	2.79e-172	6.58e-170	383.576
COMMD4	1.55148	4.56531	38.969	5.82e-172	1.35e-169	382.842
SUMO2	1.99871	5.62244	38.9675	5.92e-172	1.36e-169	382.824
ZNF526	1.38502	2.4447	38.9574	6.66e-172	1.5e-169	382.707
MAGED2	2.27334	6.05381	38.8394	2.64e-171	5.87e-169	381.332
NDUFA2	2.02893	6.74414	38.8383	2.68e-171	5.87e-169	381.319
LSM2	2.1134	5.42395	38.7694	5.98e-171	1.29e-168	380.516
PMVK	1.80511	7.05446	38.7567	6.93e-171	1.48e-168	380.368
CMSS1	1.96466	2.75059	38.7124	1.16e-170	2.45e-168	379.851
POLR2G	1.69403	5.30475	38.6909	1.5e-170	3.11e-168	379.6
ATP6V1F	2.30575	6.90413	38.5057	1.31e-169	2.69e-167	377.435
CPSF3	1.69665	4.01166	38.4898	1.58e-169	3.2e-167	377.249
UQCC3	2.10634	4.04739	38.4648	2.11e-169	4.23e-167	376.956
NKAP	1.47064	2.63096	38.4475	2.59e-169	5.12e-167	376.754
NTPCR	1.71345	2.50354	38.4028	4.37e-169	8.54e-167	376.23
SAC3D1	1.97323	3.92783	38.3776	5.87e-169	1.13e-166	375.935
HIGD1B	1.87507	1.44564	38.3686	6.52e-169	1.24e-166	375.83
ERCC5	2.11208	2.66601	38.3635	6.92e-169	1.31e-166	375.771
TMEM14C	1.98852	6.96709	38.3448	8.63e-169	1.61e-166	375.551
TEX264	1.64712	4.78233	38.3351	9.66e-169	1.78e-166	375.438
ILF2	2.21958	6.49771	38.3094	1.31e-168	2.38e-166	375.136
GGPS1	1.75091	3.58772	38.186	5.57e-168	1e-165	373.689
TEN1	-3.53232	1.95493	-38.1771	6.18e-168	1.1e-165	373.585
BOLA1	1.82398	4.67162	38.1276	1.11e-167	1.95e-165	373.004
KLHDC3	1.76307	6.78862	38.097	1.59e-167	2.76e-165	372.644
MFSD5	1.84275	4.24796	38.0627	2.37e-167	4.09e-165	372.241
C11orf68	1.5336	5.12165	38.0515	2.71e-167	4.62e-165	372.109
UBE2T	3.22427	3.14838	37.9778	6.45e-167	1.09e-164	371.243
APOO	2.27987	4.08051	37.9698	7.09e-167	1.18e-164	371.149
CHCHD1	1.61098	5.46006	37.9679	7.25e-167	1.2e-164	371.126
UBE2Q1	1.75363	5.46813	37.9667	7.35e-167	1.2e-164	371.112
CNIH4	1.95947	3.69305	37.9354	1.06e-166	1.72e-164	370.745
THY1	3.10096	3.22633	37.8935	1.74e-166	2.79e-164	370.251
TRMT112	1.82367	6.95332	37.8789	2.07e-166	3.28e-164	370.08
JTB	1.48756	7.94659	37.8696	2.31e-166	3.63e-164	369.97
FKBPL	1.84981	3.34238	37.8483	2.97e-166	4.62e-164	369.719
CUTA	1.82974	7.47521	37.8388	3.32e-166	5.11e-164	369.607
FAM20B	1.88506	4.19267	37.8228	4.01e-166	6.11e-164	369.418
COMMD5	1.75102	4.35524	37.8221	4.04e-166	6.11e-164	369.41
PSMD4	1.83056	7.24742	37.7506	9.4e-166	1.41e-163	368.567
GPANK1	1.76306	3.90209	37.6843	2.06e-165	3.05e-163	367.786
NELFE	2.18224	5.37518	37.6082	5.05e-165	7.42e-163	366.888
SNU13	1.78369	5.87018	37.5912	6.18e-165	9e-163	366.687
ARPC5	1.77652	4.80959	37.5583	9.11e-165	1.32e-162	366.299
C2orf76	1.517	2.64225	37.543	1.09e-164	1.56e-162	366.118
ALG8	1.85308	4.70903	37.51	1.61e-164	2.29e-162	365.728
SEM1	1.75902	4.41032	37.5091	1.63e-164	2.29e-162	365.717
SART1	1.43646	5.10221	37.4719	2.53e-164	3.53e-162	365.278
YIPF3	1.63473	6.63282	37.4358	3.88e-164	5.32e-162	364.851
PRDX5	1.95445	8.75059	37.4357	3.89e-164	5.32e-162	364.85
SNRPD2	2.27803	6.71337	37.4343	3.95e-164	5.37e-162	364.833
LAS1L	1.56591	4.01782	37.4304	4.14e-164	5.57e-162	364.787
PBXIP1	2.2257	5.71981	37.4249	4.42e-164	5.9e-162	364.722
MRPS23	1.73719	3.51129	37.399	6e-164	7.95e-162	364.416
TOMM22	1.84344	5.84626	37.385	7.09e-164	9.31e-162	364.25
GPKOW	1.84406	4.75142	37.3761	7.87e-164	1.03e-161	364.145
PLA2G4B	-3.21592	1.58093	-37.3653	8.95e-164	1.16e-161	364.017
SUPT4H1	1.56747	5.87585	37.3473	1.11e-163	1.42e-161	363.804
APOC4	-5.51291	3.80647	-37.3226	1.49e-163	1.89e-161	363.511
COX4I2	2.36617	2.0698	37.3123	1.68e-163	2.12e-161	363.389
CYSTM1	2.33524	5.72675	37.3092	1.74e-163	2.17e-161	363.353
MIF	4.30437	5.06214	37.3085	1.76e-163	2.17e-161	363.345
MAF1	1.93305	6.14403	37.3083	1.76e-163	2.17e-161	363.343
C19orf53	1.88818	6.91067	37.2562	3.26e-163	3.99e-161	362.725
DAP3	1.73339	5.64272	37.202	6.21e-163	7.54e-161	362.083
POLR1D	1.58894	4.13783	37.1471	1.19e-162	1.43e-160	361.433
SRP14	1.75888	7.40401	37.0423	4.14e-162	4.95e-160	360.189
NDUFA12	1.73924	5.42255	37.0236	5.17e-162	6.11e-160	359.967
RNF181	1.91059	6.93863	37.0233	5.18e-162	6.11e-160	359.964
PEA15	2.44045	5.96589	37.0204	5.37e-162	6.28e-160	359.929
SNRPB2	1.81659	4.77783	36.9732	9.41e-162	1.09e-159	359.368
MRPL14	1.99402	7.01378	36.9627	1.07e-161	1.23e-159	359.243
CPQ	2.40977	5.27611	36.9613	1.08e-161	1.24e-159	359.227
MED29	1.48971	5.05466	36.9521	1.21e-161	1.38e-159	359.117
TTC1	1.48251	5.55573	36.8868	2.63e-161	2.97e-159	358.341
NABP2	1.78769	4.59176	36.8818	2.79e-161	3.13e-159	358.283
PRKCSH	1.55027	7.21262	36.8654	3.4e-161	3.78e-159	358.087
MGAT1	1.75772	6.07087	36.8353	4.86e-161	5.37e-159	357.729
RPL37	2.10589	6.88954	36.7916	8.18e-161	8.98e-159	357.209
ROMO1	2.11413	7.37714	36.7766	9.78e-161	1.07e-158	357.031
RALY	1.75354	4.79081	36.7674	1.09e-160	1.18e-158	356.922
JMJD7	-2.42629	1.19616	-36.7561	1.25e-160	1.34e-158	356.787
FAM220A	1.67926	3.3661	36.7513	1.32e-160	1.41e-158	356.73
PYM1	1.25716	4.91158	36.7487	1.36e-160	1.45e-158	356.698
NACA	1.66417	6.60458	36.7286	1.73e-160	1.83e-158	356.46
COPZ1	1.55033	6.15054	36.6958	2.56e-160	2.68e-158	356.069
IGBP1	1.92927	5.07024	36.688	2.81e-160	2.93e-158	355.975
ATOX1	2.22472	5.28836	36.6816	3.04e-160	3.14e-158	355.899
PTH1R	-2.94676	2.98218	-36.5648	1.22e-159	1.26e-157	354.508
PCNA	2.47916	6.02606	36.5351	1.74e-159	1.78e-157	354.153
DRAP1	1.52705	6.46499	36.5265	1.93e-159	1.96e-157	354.051
COX6B1	2.23734	8.56126	36.5239	1.99e-159	2.01e-157	354.019
MRPS16	1.59733	5.82628	36.494	2.85e-159	2.85e-157	353.663
SAE1	1.99768	5.14672	36.4394	5.47e-159	5.45e-157	353.011
UBE2M	1.71213	5.86361	36.4205	6.86e-159	6.78e-157	352.786
EIF6	1.75207	7.54894	36.4035	8.41e-159	8.26e-157	352.583
ATP6AP2	2.064	6.05035	36.3611	1.4e-158	1.36e-156	352.076
LYRM4	1.59111	2.38155	36.347	1.65e-158	1.6e-156	351.908
FARS2	1.95082	3.79717	36.3347	1.92e-158	1.85e-156	351.76
C11orf52	-2.52962	1.33206	-36.297	3.01e-158	2.88e-156	351.31
NSMCE3	2.21154	3.67513	36.2933	3.14e-158	3e-156	351.265
DEDD	1.42445	4.80163	36.2849	3.48e-158	3.3e-156	351.164
IMMP1L	1.2723	2.73733	36.2691	4.2e-158	3.96e-156	350.975
RBM42	1.62553	6.23574	36.235	6.32e-158	5.92e-156	350.568
MRM2	1.52179	4.21047	36.2325	6.51e-158	6.06e-156	350.538
HNRNPU	1.80698	5.90678	36.1972	9.94e-158	9.21e-156	350.115
COA4	1.55645	5.83803	36.1758	1.28e-157	1.18e-155	349.86
GRN	2.49628	7.16374	36.1758	1.28e-157	1.18e-155	349.86
RPUSD2	1.35351	3.30726	36.1483	1.79e-157	1.62e-155	349.53
LAGE3	2.21677	5.23143	36.1483	1.79e-157	1.62e-155	349.53
EXOC4	1.49858	3.36515	36.1449	1.86e-157	1.68e-155	349.489
HDGF	1.63871	7.63633	36.1363	2.06e-157	1.85e-155	349.387
LIAS	1.84992	3.12249	36.1022	3.11e-157	2.76e-155	348.978
CYB5R1	1.81262	4.98027	36.0945	3.41e-157	3.01e-155	348.886
CHMP2A	1.75051	6.90835	36.0806	4.02e-157	3.54e-155	348.719
RNF187	1.8508	6.50736	36.0575	5.31e-157	4.65e-155	348.442
CENPB	1.55207	5.94351	36.0473	6e-157	5.23e-155	348.32
MRPL11	1.48148	4.99598	36.044	6.24e-157	5.41e-155	348.281
ATRIP	-1.49957	0.730274	-36.0343	7.01e-157	6.04e-155	348.164
SYF2	1.46763	4.53719	36.0262	7.72e-157	6.62e-155	348.068
ADRM1	1.73723	6.74315	36.0024	1.03e-156	8.77e-155	347.782
ERI3	1.42559	5.11126	35.9954	1.12e-156	9.49e-155	347.698
GPAA1	1.94982	6.85016	35.9899	1.19e-156	1.01e-154	347.633
TBC1D22A	1.55592	3.75184	35.9858	1.25e-156	1.05e-154	347.583
MPC2	1.90984	7.48644	35.983	1.3e-156	1.08e-154	347.549
GPATCH3	1.46426	3.92142	35.9811	1.33e-156	1.1e-154	347.527
TPRA1	1.15151	4.71166	35.937	2.25e-156	1.86e-154	346.998
NSL1	1.61694	3.62178	35.9317	2.4e-156	1.97e-154	346.935
MEPCE	1.3267	5.25239	35.906	3.27e-156	2.67e-154	346.626
IER3IP1	1.51345	4.64035	35.8981	3.6e-156	2.93e-154	346.532
XRCC1	1.70821	3.90891	35.8659	5.3e-156	4.29e-154	346.145
ZMAT2	1.65024	6.29389	35.8544	6.08e-156	4.9e-154	346.007
TBCC	1.73957	4.38674	35.845	6.82e-156	5.46e-154	345.893
TIPRL	1.67803	4.7323	35.8318	7.98e-156	6.36e-154	345.735
HSPB11	1.65375	3.5868	35.8194	9.27e-156	7.35e-154	345.587
NFKBIL1	1.63269	4.89779	35.7974	1.21e-155	9.53e-154	345.322
INS-IGF2	-2.84174	1.5814	-35.7931	1.27e-155	9.98e-154	345.271
ABT1	1.59339	4.46332	35.7892	1.33e-155	1.04e-153	345.224
MAGOH	1.60516	5.11052	35.7827	1.44e-155	1.12e-153	345.146
PSMG3	1.85636	4.52581	35.761	1.87e-155	1.45e-153	344.884
SEMA3F	1.92436	3.02096	35.7426	2.34e-155	1.8e-153	344.664
TRPV1	-2.97974	1.4508	-35.7244	2.91e-155	2.23e-153	344.445
ZNF593	2.49469	1.96115	35.7198	3.07e-155	2.35e-153	344.389
PHAX	1.51527	3.94317	35.7063	3.62e-155	2.75e-153	344.227
AAR2	1.52414	4.75657	35.6955	4.12e-155	3.11e-153	344.097
GTF2H5	1.6424	3.14255	35.6786	5.04e-155	3.79e-153	343.894
PDAP1	1.46071	6.01532	35.668	5.73e-155	4.29e-153	343.767
NUCKS1	1.8044	6.49968	35.6517	6.98e-155	5.2e-153	343.571
EIF3M	1.74165	4.6721	35.6404	7.99e-155	5.93e-153	343.435
NAA20	1.73311	5.80273	35.6324	8.79e-155	6.49e-153	343.339
PPIH	1.90594	3.96916	35.596	1.36e-154	1e-152	342.901
NDUFA6	1.7687	6.71399	35.5851	1.56e-154	1.14e-152	342.77
PLSCR3	-2.38581	1.37658	-35.5836	1.58e-154	1.15e-152	342.751
ZNF775	1.95841	2.22325	35.5806	1.64e-154	1.19e-152	342.715
DAD1	2.01286	8.02712	35.5783	1.69e-154	1.22e-152	342.688
RPP38	1.27931	3.68553	35.5664	1.95e-154	1.4e-152	342.544
CCDC22	1.41295	4.21347	35.5614	2.07e-154	1.48e-152	342.484
CRNKL1	1.51023	3.73019	35.5567	2.19e-154	1.56e-152	342.427
RPL26L1	1.67133	4.99969	35.5527	2.3e-154	1.63e-152	342.38
POLR3C	1.86459	3.73399	35.5163	3.57e-154	2.52e-152	341.941
LCMT1	1.59579	3.54113	35.5121	3.75e-154	2.64e-152	341.89
RUVBL2	1.59587	5.40223	35.5098	3.86e-154	2.7e-152	341.863
LSM3	1.47391	4.47042	35.4878	5.03e-154	3.5e-152	341.597
RPS23	2.18331	7.29543	35.4775	5.7e-154	3.95e-152	341.473
THOC7	1.59448	5.29241	35.4651	6.61e-154	4.57e-152	341.325
NUP37	1.7313	2.72933	35.4574	7.25e-154	4.99e-152	341.232
BRK1	1.56239	7.31886	35.4503	7.91e-154	5.41e-152	341.146
DOLK	1.89579	4.28691	35.4157	1.2e-153	8.18e-152	340.729
BCL7C	1.75232	3.66413	35.4113	1.27e-153	8.59e-152	340.676
TSR3	1.50839	6.16682	35.3214	3.75e-153	2.53e-151	339.592
MAPK3	1.70681	4.19586	35.2806	6.14e-153	4.13e-151	339.1
LMAN2	1.75053	8.08967	35.2655	7.37e-153	4.94e-151	338.917
KHDRBS1	1.77416	5.59227	35.2286	1.15e-152	7.68e-151	338.472
SLC35B2	2.00715	5.66321	35.2102	1.44e-152	9.54e-151	338.249
TIMM29	1.22921	3.84698	35.21	1.44e-152	9.54e-151	338.247
CHCHD4	1.47896	4.21655	35.2092	1.45e-152	9.59e-151	338.238
KEAP1	1.42313	5.47117	35.1961	1.71e-152	1.12e-150	338.079
RPL30	2.09448	8.05433	35.1671	2.42e-152	1.58e-150	337.729
ZNF622	1.79014	5.21661	35.1516	2.92e-152	1.9e-150	337.542
PWP1	1.50107	4.76516	35.1351	3.56e-152	2.31e-150	337.342
DRG1	1.61597	5.47305	35.1311	3.74e-152	2.42e-150	337.294
ARL6IP4	-4.53555	3.85977	-35.1307	3.76e-152	2.42e-150	337.289
PFDN2	2.0068	7.14996	35.1104	4.81e-152	3.08e-150	337.043
TSEN15	1.61837	4.13751	35.1075	4.98e-152	3.18e-150	337.009
ADAMTS13	-2.06318	2.92602	-35.0373	1.16e-151	7.41e-150	336.16
CHCHD6	1.57999	2.60298	35.0298	1.28e-151	8.08e-150	336.069
VIPR1	-2.64332	2.07355	-35.027	1.32e-151	8.32e-150	336.035
RALA	1.62906	4.23613	35.0239	1.37e-151	8.6e-150	335.998
PPP1CA	1.47626	6.74908	35.021	1.42e-151	8.88e-150	335.963
CCNB1	3.27423	3.03789	34.9909	2.04e-151	1.27e-149	335.598
PDCL3	1.79604	3.71023	34.9849	2.2e-151	1.36e-149	335.526
CHMP6	1.46032	4.83749	34.9697	2.64e-151	1.63e-149	335.341
TTC27	1.55859	3.31117	34.9693	2.65e-151	1.64e-149	335.337
NOL7	1.69937	5.53678	34.9587	3.02e-151	1.85e-149	335.209
UBE2D2	1.43421	5.12319	34.9566	3.1e-151	1.89e-149	335.184
PFDN4	1.83535	3.50418	34.9558	3.12e-151	1.9e-149	335.174
RPS21	2.33239	8.63846	34.9431	3.65e-151	2.21e-149	335.019
DAXX	1.5969	4.88793	34.9113	5.36e-151	3.24e-149	334.635
AAMDC	2.42928	3.92782	34.9069	5.65e-151	3.41e-149	334.582
CLTA	1.70115	6.44238	34.9009	6.08e-151	3.65e-149	334.509
SNF8	1.50552	4.68056	34.8684	9.02e-151	5.39e-149	334.116
NDUFA8	1.82525	6.55018	34.8528	1.09e-150	6.5e-149	333.926
RHNO1	2.14014	2.96932	34.8312	1.42e-150	8.41e-149	333.664
RBP7	2.9365	3.73953	34.816	1.7e-150	1.01e-148	333.481
COX8A	1.73881	8.96049	34.8106	1.82e-150	1.07e-148	333.415
PPP1R11	1.81655	5.63681	34.8056	1.93e-150	1.13e-148	333.354
KIF22	1.81733	4.11735	34.7632	3.23e-150	1.89e-148	332.84
C15orf61	1.14206	1.97973	34.7601	3.36e-150	1.96e-148	332.803
GLMP	2.4053	5.41416	34.7489	3.85e-150	2.23e-148	332.667
TIMM10	1.75319	6.27058	34.7486	3.86e-150	2.23e-148	332.663
GDF2	-2.85819	1.64679	-34.7484	3.87e-150	2.23e-148	332.66
PEX11B	1.7632	5.12782	34.7459	3.99e-150	2.29e-148	332.63
TRAPPC5	-2.02171	1.39449	-34.7332	4.65e-150	2.66e-148	332.477
PIGM	1.61786	3.29306	34.6685	1.02e-149	5.82e-148	331.692
SCAF1	1.39363	5.10834	34.658	1.16e-149	6.59e-148	331.565
METTL23	1.40266	4.80735	34.6335	1.56e-149	8.85e-148	331.266
PTGES3	1.58128	7.18396	34.6277	1.68e-149	9.47e-148	331.196
MCTS1	1.65763	4.59502	34.6164	1.92e-149	1.08e-147	331.059
ELOC	1.87525	4.21898	34.6126	2.01e-149	1.13e-147	331.013
ITIH4	-5.1264	6.49809	-34.5921	2.59e-149	1.44e-147	330.764
RNASEH2A	2.41533	3.82404	34.5909	2.62e-149	1.46e-147	330.749
BPNT1	1.76025	4.39342	34.5904	2.64e-149	1.46e-147	330.743
ARMC1	1.61778	4.38154	34.5655	3.57e-149	1.97e-147	330.441
RFXANK	1.66503	4.50624	34.5653	3.58e-149	1.97e-147	330.438
RHOA	1.71628	7.80223	34.5621	3.72e-149	2.04e-147	330.399
TIMM9	1.5038	4.75649	34.5521	4.21e-149	2.3e-147	330.278
CDKN3	3.04665	2.34535	34.5428	4.71e-149	2.57e-147	330.165
UBD	5.01429	4.87364	34.5321	5.36e-149	2.91e-147	330.035
LSM4	1.62266	5.98473	34.5305	5.47e-149	2.96e-147	330.016
TMEM14B	1.68826	4.43166	34.5269	5.71e-149	3.08e-147	329.972
CUEDC2	1.46977	5.85526	34.5204	6.18e-149	3.32e-147	329.894
DDX54	1.55376	4.86026	34.4979	8.13e-149	4.36e-147	329.62
SLC38A6	1.49152	2.00856	34.4562	1.35e-148	7.21e-147	329.113
COX7C	1.73374	7.94291	34.4534	1.4e-148	7.43e-147	329.079
UQCR10	1.71551	7.47826	34.4459	1.53e-148	8.13e-147	328.987
CSE1L	1.8667	5.06087	34.4319	1.82e-148	9.6e-147	328.817
PRCC	1.48525	5.18671	34.4229	2.03e-148	1.07e-146	328.708
TIGD5	1.72646	2.35212	34.404	2.55e-148	1.34e-146	328.478
IFI27L1	1.82227	2.91225	34.4003	2.67e-148	1.4e-146	328.434
CDRT4	-1.88612	0.991225	-34.3785	3.48e-148	1.82e-146	328.167
BAG6	1.60085	6.59414	34.3752	3.62e-148	1.88e-146	328.128
PTTG1	3.33555	2.87942	34.3526	4.77e-148	2.47e-146	327.853
BLOC1S3	1.59958	3.5662	34.3364	5.81e-148	3e-146	327.655
PARL	1.40159	5.26796	34.3321	6.12e-148	3.15e-146	327.604
TNFRSF4	2.00267	1.92032	34.331	6.2e-148	3.18e-146	327.591
SPC24	2.78333	2.27584	34.3218	6.94e-148	3.55e-146	327.478
CHAF1A	2.07643	2.80601	34.3079	8.23e-148	4.2e-146	327.309
GNL1	1.40625	3.81877	34.3035	8.68e-148	4.41e-146	327.255
FAF1	1.4197	3.62651	34.2899	1.02e-147	5.2e-146	327.089
CENPW	2.83743	3.10832	34.2891	1.03e-147	5.23e-146	327.08
ZCRB1	1.66359	4.82056	34.283	1.11e-147	5.61e-146	327.005
GMNN	2.51038	4.38206	34.2733	1.25e-147	6.3e-146	326.887
SHARPIN	1.59888	5.79374	34.2671	1.35e-147	6.77e-146	326.812
GEMIN6	1.32136	3.04003	34.2548	1.57e-147	7.84e-146	326.663
SUMO1	1.44784	6.57837	34.2397	1.89e-147	9.4e-146	326.478
CHCHD5	1.36687	3.58351	34.2307	2.11e-147	1.04e-145	326.369
CDKAL1	1.62324	2.65764	34.2287	2.16e-147	1.07e-145	326.344
MIF4GD	1.72636	4.03111	34.2258	2.24e-147	1.1e-145	326.309
SLU7	1.45541	3.85695	34.2211	2.37e-147	1.16e-145	326.252
NDUFB4	1.56548	6.52013	34.2154	2.54e-147	1.24e-145	326.183
HSPA4	1.86554	5.48721	34.1725	4.29e-147	2.09e-145	325.659
RBMX2	1.45973	3.67127	34.1387	6.48e-147	3.16e-145	325.247
PPP2R1A	1.61221	5.77144	34.1167	8.47e-147	4.11e-145	324.98
APEX1	1.57551	6.83929	34.115	8.65e-147	4.19e-145	324.959
DNTTIP1	1.4642	4.50803	34.1112	9.06e-147	4.37e-145	324.912
TRAPPC9	1.55166	3.5168	34.1079	9.43e-147	4.54e-145	324.872
NPC2	2.22211	5.96137	34.0989	1.05e-146	5.04e-145	324.762
WDR83OS	1.36871	6.10566	34.0988	1.05e-146	5.04e-145	324.762
TSR2	1.51392	5.78512	34.0714	1.47e-146	7.02e-145	324.427
TRAPPC3	1.28595	4.73801	34.068	1.53e-146	7.3e-145	324.386
TATDN3	1.51791	3.0968	34.0631	1.63e-146	7.72e-145	324.326
ZNF706	1.5876	4.17126	34.0562	1.77e-146	8.38e-145	324.242
POLR2J	1.47838	5.99018	34.0199	2.76e-146	1.3e-144	323.799
GPC3	6.47669	5.14695	34.0167	2.87e-146	1.35e-144	323.759
ARPC1A	1.48766	6.45107	34.0159	2.9e-146	1.36e-144	323.75
TMEM50A	1.78447	5.24216	33.9992	3.56e-146	1.66e-144	323.546
PFDN6	1.68974	5.18091	33.9976	3.63e-146	1.69e-144	323.527
ARF1	1.64386	8.14495	33.9724	4.94e-146	2.29e-144	323.219
ALG14	1.20448	2.13124	33.9691	5.14e-146	2.38e-144	323.178
RAB13	1.58294	6.05825	33.9661	5.33e-146	2.46e-144	323.142
THEM5	2.24702	2.41856	33.9319	8.1e-146	3.73e-144	322.724
TRMT12	1.58289	3.10923	33.9184	9.55e-146	4.39e-144	322.56
METTL18	1.60248	3.11369	33.9088	1.07e-145	4.92e-144	322.443
MRPL17	1.75243	4.82841	33.8989	1.21e-145	5.54e-144	322.321
CAPNS1	1.66847	6.99494	33.8855	1.43e-145	6.5e-144	322.158
KDELR1	1.66849	7.26891	33.8805	1.52e-145	6.89e-144	322.097
THAP8	1.55518	3.2079	33.879	1.55e-145	7e-144	322.078
MAD2L1BP	1.62891	4.39854	33.8733	1.66e-145	7.49e-144	322.008
EIF4A1	-4.41843	3.3197	-33.8545	2.09e-145	9.4e-144	321.779
MND1	2.14012	1.57534	33.8511	2.18e-145	9.77e-144	321.737
CDH13	1.54529	1.15503	33.838	2.56e-145	1.14e-143	321.577
TBC1D7	1.32221	2.31965	33.836	2.62e-145	1.17e-143	321.553
COPS9	1.80111	4.60906	33.828	2.89e-145	1.28e-143	321.456
MRPS33	1.54703	3.90629	33.8258	2.97e-145	1.32e-143	321.428
MRPL48	1.25314	3.43103	33.8015	3.99e-145	1.77e-143	321.132
DYNLL1	2.00374	6.26716	33.7934	4.41e-145	1.95e-143	321.032
ALG6	1.33009	2.68111	33.7628	6.41e-145	2.82e-143	320.659
KCMF1	1.24802	3.80662	33.7444	8.03e-145	3.53e-143	320.433
UBE2C	3.69287	3.0695	33.7318	9.37e-145	4.1e-143	320.279
EIF3H	1.93098	5.52063	33.7288	9.72e-145	4.24e-143	320.242
ATP6V0E1	1.80147	7.42185	33.706	1.29e-144	5.6e-143	319.963
CFL1	1.77259	7.32697	33.6939	1.49e-144	6.48e-143	319.815
RPN2	2.22166	7.79911	33.6822	1.72e-144	7.45e-143	319.673
SPSB3	-3.18481	2.85796	-33.6784	1.8e-144	7.78e-143	319.626
ADSL	1.68748	4.02303	33.6527	2.47e-144	1.06e-142	319.311
CHRAC1	1.66933	4.04275	33.6502	2.55e-144	1.09e-142	319.281
CETN2	1.82591	4.90948	33.6445	2.73e-144	1.17e-142	319.211
RNF7	1.28816	5.02181	33.6399	2.89e-144	1.24e-142	319.154
GRK6	1.54715	3.7441	33.6245	3.49e-144	1.49e-142	318.966
COX7A2L	1.43172	5.04434	33.6121	4.06e-144	1.73e-142	318.814
CAP2	2.77935	3.29999	33.6042	4.47e-144	1.9e-142	318.718
HIGD2A	1.50107	7.68907	33.6024	4.57e-144	1.93e-142	318.696
STARD5	-2.63009	2.73388	-33.588	5.46e-144	2.3e-142	318.519
MRPL58	1.47169	5.77069	33.5872	5.52e-144	2.32e-142	318.509
TIMM17B	1.45125	5.09559	33.5737	6.51e-144	2.73e-142	318.343
VPS28	1.65181	6.32373	33.5582	7.86e-144	3.29e-142	318.155
MED7	1.21195	2.93066	33.5559	8.09e-144	3.38e-142	318.126
ADCK2	1.71502	4.26966	33.5543	8.26e-144	3.44e-142	318.106
SERPINA3	-5.91467	5.7032	-33.5448	9.27e-144	3.85e-142	317.99
COPRS	1.56114	5.94261	33.5208	1.24e-143	5.15e-142	317.696
TRIM11	1.48525	2.52789	33.4967	1.67e-143	6.91e-142	317.4
CCDC34	2.14578	2.32642	33.4777	2.11e-143	8.7e-142	317.168
PECAM1	2.43931	4.02113	33.4672	2.4e-143	9.87e-142	317.039
ZNRF3	-1.63869	0.90655	-33.4597	2.63e-143	1.08e-141	316.947
NCAPH2	1.61045	4.73839	33.4508	2.94e-143	1.2e-141	316.838
DDRGK1	1.76903	6.57863	33.4503	2.96e-143	1.21e-141	316.832
COX6C	1.89442	7.01557	33.4332	3.65e-143	1.48e-141	316.622
C20orf27	1.77515	4.47402	33.419	4.34e-143	1.76e-141	316.448
GGCT	1.64536	5.01814	33.4181	4.39e-143	1.78e-141	316.438
NDUFB6	1.54711	6.07548	33.4063	5.07e-143	2.05e-141	316.292
UBA52	1.67077	7.54985	33.3909	6.13e-143	2.47e-141	316.103
RAC1	1.43544	7.04074	33.3688	8.04e-143	3.23e-141	315.833
BPGM	1.6567	3.50991	33.3613	8.82e-143	3.53e-141	315.74
BROX	1.626	4.00286	33.358	9.19e-143	3.67e-141	315.7
PTOV1	1.36572	5.40675	33.3492	1.02e-142	4.08e-141	315.592
RPS20	1.91487	8.76001	33.3459	1.07e-142	4.23e-141	315.552
TPM3	1.91309	5.54804	33.293	2.04e-142	8.09e-141	314.903
EMC7	1.85975	6.28149	33.2745	2.56e-142	1.01e-140	314.675
ARV1	1.66537	4.37771	33.2648	2.89e-142	1.14e-140	314.555
NUB1	1.31432	4.7144	33.264	2.92e-142	1.15e-140	314.546
UBAC2	1.39555	5.0264	33.254	3.3e-142	1.29e-140	314.423
CDKN2C	2.54065	2.81521	33.2497	3.47e-142	1.36e-140	314.371
TTC9C	1.38463	3.3284	33.2483	3.54e-142	1.38e-140	314.353
VPS29	1.41799	5.21239	33.2094	5.7e-142	2.22e-140	313.876
UTP14A	1.68426	3.13681	33.2079	5.81e-142	2.26e-140	313.857
SIL1	2.00815	5.87763	33.1834	7.85e-142	3.05e-140	313.556
PEX2	1.38839	4.00259	33.1753	8.68e-142	3.36e-140	313.456
MYL6	1.45782	7.89935	33.1714	9.1e-142	3.51e-140	313.409
USE1	1.41407	4.54637	33.163	1.01e-141	3.89e-140	313.305
NOP10	1.79511	7.61731	33.149	1.2e-141	4.61e-140	313.133
PXMP4	1.70303	3.26715	33.1469	1.23e-141	4.72e-140	313.108
BUD13	1.32077	3.76973	33.1407	1.33e-141	5.08e-140	313.031
ZC3HC1	1.17211	3.86544	33.1291	1.53e-141	5.85e-140	312.889
SPSB2	1.81071	2.92657	33.1158	1.8e-141	6.86e-140	312.726
EDF1	1.61677	8.8863	33.1152	1.82e-141	6.9e-140	312.719
BRMS1	1.52517	5.1404	33.1072	2e-141	7.59e-140	312.62
RNPEP	1.66518	5.4478	33.1009	2.17e-141	8.19e-140	312.542
RRP9	1.63064	4.63857	33.0733	3.04e-141	1.15e-139	312.203
TMEM258	1.65782	5.42809	33.0692	3.2e-141	1.2e-139	312.152
DRAM2	1.55475	4.347	33.0641	3.41e-141	1.28e-139	312.09
MRPL55	1.59099	5.99259	33.0263	5.43e-141	2.03e-139	311.625
TMED4	1.38518	5.47918	33.0256	5.48e-141	2.05e-139	311.616
POLR3F	1.26797	2.80433	33.0254	5.49e-141	2.05e-139	311.614
CKS1B	1.80208	4.25215	33.0214	5.77e-141	2.14e-139	311.565
POP4	1.17741	3.46861	33.0056	7.01e-141	2.6e-139	311.37
CLEC4G	-3.83204	2.53786	-33.0026	7.27e-141	2.69e-139	311.333
FEN1	2.35923	4.13009	32.9574	1.27e-140	4.69e-139	310.777
AIP	1.47476	5.90006	32.9521	1.35e-140	4.99e-139	310.713
HSPBP1	1.48047	5.29885	32.949	1.41e-140	5.17e-139	310.674
PSMA7	1.68968	7.47039	32.9426	1.52e-140	5.59e-139	310.595
CAPZB	1.61607	6.40023	32.9321	1.73e-140	6.34e-139	310.466
CCDC167	1.90759	6.12349	32.9296	1.79e-140	6.52e-139	310.435
PCIF1	1.34837	4.42225	32.9265	1.86e-140	6.77e-139	310.397
GEMIN7	1.44408	3.98606	32.9249	1.89e-140	6.88e-139	310.378
PSME1	1.46845	7.81478	32.9246	1.9e-140	6.89e-139	310.374
RRP36	1.42259	5.04485	32.9244	1.91e-140	6.9e-139	310.371
RAD51C	1.39315	2.11752	32.922	1.96e-140	7.09e-139	310.341
PSMD8	1.56003	6.338	32.9211	1.99e-140	7.15e-139	310.33
ZNF23	-1.74131	1.11688	-32.9108	2.25e-140	8.1e-139	310.203
SNAPC2	1.38501	3.66377	32.9093	2.3e-140	8.23e-139	310.185
E2F1	3.25372	2.876	32.882	3.21e-140	1.15e-138	309.85
NPIPB5	-2.13735	1.20506	-32.8814	3.24e-140	1.16e-138	309.841
PQBP1	1.32725	6.01123	32.8726	3.61e-140	1.28e-138	309.734
SMUG1	1.21179	3.72655	32.8557	4.45e-140	1.58e-138	309.525
SPATA24	1.59107	2.25066	32.8164	7.22e-140	2.56e-138	309.041
SAP25	-2.40113	1.35173	-32.8061	8.2e-140	2.9e-138	308.914
MED27	1.45182	3.30814	32.806	8.2e-140	2.9e-138	308.913
ISCA2	1.24232	3.46675	32.7987	8.98e-140	3.16e-138	308.823
FKBP1A	1.66301	6.55942	32.7971	9.16e-140	3.22e-138	308.804
TMEM203	1.18913	5.85823	32.796	9.29e-140	3.26e-138	308.789
LAT	-2.11657	1.22252	-32.7958	9.31e-140	3.26e-138	308.787
EIF3K	1.53628	6.77423	32.7956	9.33e-140	3.26e-138	308.785
SRP9	1.47943	7.41485	32.7872	1.03e-139	3.6e-138	308.681
MRPL15	1.8141	6.3827	32.7833	1.09e-139	3.77e-138	308.633
ANP32A	1.38324	4.84972	32.7815	1.11e-139	3.85e-138	308.611
TIMM23	1.4951	6.28755	32.7791	1.14e-139	3.96e-138	308.582
NUP133	1.54682	3.55569	32.7751	1.2e-139	4.15e-138	308.532
PSMC2	1.51393	5.89294	32.7702	1.28e-139	4.4e-138	308.471
LRPAP1	1.64856	5.02791	32.7678	1.32e-139	4.52e-138	308.442
GID8	1.26765	5.01798	32.7634	1.39e-139	4.76e-138	308.388
ANXA11	1.76373	4.90631	32.7465	1.71e-139	5.86e-138	308.179
SNRPD1	1.76712	3.62677	32.7196	2.38e-139	8.14e-138	307.848
NSUN5	1.35219	4.07492	32.7184	2.42e-139	8.24e-138	307.834
LYPLAL1	1.75592	4.37711	32.7141	2.55e-139	8.68e-138	307.78
SLC35C2	1.12724	4.22914	32.7137	2.56e-139	8.7e-138	307.776
MRPL47	1.70577	5.31943	32.7086	2.73e-139	9.25e-138	307.712
PIGX	1.43039	2.82562	32.7061	2.82e-139	9.52e-138	307.681
TXNL4A	1.32245	4.32196	32.679	3.94e-139	1.33e-137	307.347
TXN	2.33424	8.51949	32.6666	4.58e-139	1.54e-137	307.195
ZBTB22	1.54297	3.92728	32.6598	4.99e-139	1.68e-137	307.111
TSG101	1.43493	4.95668	32.6488	5.72e-139	1.92e-137	306.974
MRPL27	1.54314	5.19571	32.6374	6.58e-139	2.2e-137	306.833
CHMP4B	1.83373	6.75791	32.6179	8.37e-139	2.8e-137	306.593
NOL10	1.37216	3.93999	32.6147	8.71e-139	2.9e-137	306.554
RAB11A	1.58542	4.81471	32.6008	1.03e-138	3.44e-137	306.382
RPL23A	2.05873	7.5742	32.5903	1.18e-138	3.91e-137	306.252
CEP131	1.76241	2.82937	32.5559	1.8e-138	5.96e-137	305.829
NOC4L	1.43852	4.47961	32.5278	2.55e-138	8.42e-137	305.481
ZDHHC12	1.51964	4.89266	32.5274	2.56e-138	8.44e-137	305.477
BLOC1S4	1.36204	3.98762	32.5252	2.63e-138	8.64e-137	305.449
RTEL1	-2.11164	1.35376	-32.5252	2.63e-138	8.64e-137	305.449
EXOSC5	1.72181	4.93461	32.5203	2.8e-138	9.16e-137	305.389
MTIF3	1.25941	5.53299	32.5192	2.83e-138	9.27e-137	305.375
LENG1	1.36509	3.79586	32.4975	3.71e-138	1.21e-136	305.107
HMGA1	2.92092	5.26109	32.4767	4.8e-138	1.56e-136	304.85
ANO10	1.79686	3.20784	32.4741	4.95e-138	1.61e-136	304.818
MIER2	1.81356	2.56138	32.4728	5.03e-138	1.63e-136	304.802
LAMTOR1	1.22477	5.89167	32.4704	5.18e-138	1.68e-136	304.772
ELOVL1	1.6832	5.38844	32.4691	5.27e-138	1.7e-136	304.756
RBBP5	1.48289	3.60593	32.4688	5.29e-138	1.7e-136	304.753
CWF19L1	1.34504	3.23367	32.4601	5.88e-138	1.89e-136	304.646
TK1	2.92189	4.33132	32.4493	6.73e-138	2.16e-136	304.511
C1orf35	1.47376	3.27437	32.4457	7.04e-138	2.25e-136	304.467
ALKBH4	1.14711	3.40915	32.4418	7.38e-138	2.36e-136	304.42
BFAR	1.4011	4.30301	32.4347	8.06e-138	2.57e-136	304.331
SKP1	1.35595	4.93327	32.4256	9.02e-138	2.87e-136	304.219
COL15A1	2.68429	2.1026	32.4184	9.86e-138	3.13e-136	304.131
HINT1	1.50856	8.40339	32.4148	1.03e-137	3.27e-136	304.086
DNAJC8	1.48318	5.48808	32.406	1.15e-137	3.64e-136	303.977
TUBE1	-1.87952	3.08408	-32.4046	1.17e-137	3.7e-136	303.96
CD63	2.2172	8.31424	32.3967	1.29e-137	4.07e-136	303.862
NCKIPSD	1.41017	4.17383	32.3755	1.68e-137	5.28e-136	303.6
TMEM109	1.73855	5.8994	32.3422	2.53e-137	7.96e-136	303.188
MRPL10	1.37212	4.88431	32.3406	2.58e-137	8.1e-136	303.169
VBP1	1.63431	4.79659	32.3402	2.6e-137	8.12e-136	303.163
ANKHD1	-2.3925	2.24163	-32.327	3.06e-137	9.55e-136	303
PYGO2	1.64491	4.84642	32.3212	3.28e-137	1.02e-135	302.928
ZC3H10	0.918895	1.65332	32.3206	3.31e-137	1.03e-135	302.921
HNRNPUL1	1.69547	5.47674	32.3185	3.39e-137	1.05e-135	302.895
CCDC97	1.4904	3.83545	32.3109	3.73e-137	1.16e-135	302.801
TDP2	1.43738	5.08115	32.3065	3.94e-137	1.22e-135	302.747
KIFAP3	1.7366	3.44016	32.3035	4.09e-137	1.26e-135	302.71
MSH2	1.94929	2.78641	32.3031	4.11e-137	1.27e-135	302.705
RRM1	2.09727	4.0355	32.296	4.49e-137	1.38e-135	302.616
EMC3	1.50971	5.30601	32.2862	5.06e-137	1.55e-135	302.496
CRIPT	1.39968	3.6765	32.2836	5.23e-137	1.6e-135	302.463
PHF14	1.20144	3.17987	32.2684	6.32e-137	1.93e-135	302.275
SF3A3	1.5258	4.57002	32.2671	6.42e-137	1.96e-135	302.259
VRK1	1.67288	2.40316	32.2591	7.09e-137	2.16e-135	302.16
RPP30	1.19926	3.10532	32.2526	7.68e-137	2.34e-135	302.079
CYP2C19	-3.22086	2.00107	-32.2508	7.86e-137	2.38e-135	302.057
HAMP	-5.89675	5.40386	-32.2427	8.69e-137	2.63e-135	301.957
HPS6	1.50233	3.56857	32.2282	1.04e-136	3.14e-135	301.778
FAM104B	1.32982	2.95879	32.2239	1.1e-136	3.31e-135	301.724
C6orf89	1.4171	4.91903	32.2089	1.32e-136	3.98e-135	301.539
HRAS	1.61877	4.62959	32.2087	1.32e-136	3.98e-135	301.537
MRPS14	1.33855	4.56246	32.2044	1.4e-136	4.19e-135	301.483
MYL12B	1.85009	8.33782	32.1951	1.57e-136	4.69e-135	301.368
PTRH1	-1.45458	0.70025	-32.1945	1.58e-136	4.72e-135	301.361
XRCC6	1.57911	7.00514	32.1932	1.6e-136	4.79e-135	301.344
TMEM223	1.37791	4.23719	32.1898	1.67e-136	4.98e-135	301.303
HTATSF1	1.86884	4.98114	32.1826	1.83e-136	5.43e-135	301.214
ZCCHC17	1.41133	4.22537	32.1823	1.83e-136	5.44e-135	301.21
CTNNBL1	1.85644	4.63775	32.1788	1.92e-136	5.67e-135	301.167
PSMC3	1.40437	6.99726	32.1775	1.95e-136	5.76e-135	301.15
ZNF574	1.28898	2.78119	32.1538	2.61e-136	7.71e-135	300.857
TIGD6	0.997134	1.92468	32.153	2.64e-136	7.77e-135	300.847
SNX15	-2.05938	1.35176	-32.147	2.84e-136	8.35e-135	300.773
VWF	2.81502	3.10207	32.145	2.91e-136	8.55e-135	300.748
CDC20	3.50791	2.77922	32.1442	2.95e-136	8.63e-135	300.737
WDR53	1.21235	3.01988	32.1376	3.19e-136	9.34e-135	300.657
SAYSD1	1.59582	3.60911	32.1339	3.34e-136	9.76e-135	300.61
TRIP4	1.25662	3.62933	32.1254	3.71e-136	1.08e-134	300.506
CDPF1	1.46101	3.2688	32.1196	3.99e-136	1.16e-134	300.433
TXNDC12	1.62344	5.16166	32.1189	4.03e-136	1.17e-134	300.425
OLA1	1.82471	4.04851	32.1176	4.09e-136	1.19e-134	300.409
TRIAP1	1.29884	5.66257	32.1153	4.21e-136	1.22e-134	300.38
GRB2	1.455	5.77516	32.1153	4.21e-136	1.22e-134	300.38
PDE6D	1.3888	3.33034	32.1004	5.07e-136	1.46e-134	300.196
FAU	1.40995	8.57302	32.099	5.15e-136	1.48e-134	300.179
TAF11	1.29098	5.19567	32.0923	5.61e-136	1.61e-134	300.095
CWC27	1.40985	3.02934	32.0812	6.43e-136	1.84e-134	299.957
CBX8	1.60765	2.51673	32.0772	6.76e-136	1.93e-134	299.908
NUDT2	1.64661	5.00893	32.068	7.57e-136	2.16e-134	299.794
HDAC8	1.13901	2.87591	32.0557	8.82e-136	2.51e-134	299.642
ITGA6	2.27071	3.87056	32.0462	9.93e-136	2.83e-134	299.524
APH1A	1.39593	7.10153	32.0433	1.03e-135	2.92e-134	299.488
EDEM2	1.31871	5.66457	32.0375	1.11e-135	3.13e-134	299.416
BUD31	1.48959	4.89428	32.025	1.29e-135	3.65e-134	299.262
CLIC1	2.51205	6.97144	32.0096	1.56e-135	4.42e-134	299.07
EIF1AD	1.15015	3.83185	31.9939	1.9e-135	5.35e-134	298.877
VAT1	2.22471	5.97263	31.9923	1.94e-135	5.45e-134	298.856
SNX8	1.80253	3.36422	31.9922	1.94e-135	5.45e-134	298.854
GUK1	1.35221	6.47927	31.9772	2.34e-135	6.56e-134	298.669
POLR2D	1.3081	3.76114	31.9667	2.66e-135	7.45e-134	298.539
MCM6	2.51849	3.3945	31.9655	2.7e-135	7.56e-134	298.524
ZWINT	2.8916	3.03845	31.9488	3.32e-135	9.28e-134	298.317
ARL3	1.46194	3.06201	31.9432	3.56e-135	9.93e-134	298.248
PPP2R5A	1.59258	5.77545	31.9374	3.83e-135	1.07e-133	298.175
ESM1	2.92351	1.94799	31.9315	4.12e-135	1.14e-133	298.103
RFX5	1.97918	3.73181	31.9213	4.68e-135	1.3e-133	297.975
PUF60	1.51435	6.19617	31.9166	4.96e-135	1.37e-133	297.917
NELFB	1.33883	5.46613	31.9146	5.09e-135	1.4e-133	297.892
RRP15	1.45517	2.55926	31.9138	5.13e-135	1.42e-133	297.883
ACTR1A	1.30461	5.34541	31.9095	5.41e-135	1.49e-133	297.83
ATP6V1C1	1.7692	4.52611	31.9045	5.76e-135	1.58e-133	297.768
DPM3	1.98011	6.68584	31.8972	6.31e-135	1.73e-133	297.677
NDRG3	1.89094	3.77404	31.8858	7.27e-135	1.99e-133	297.535
AURKA	2.64495	3.03199	31.8555	1.06e-134	2.89e-133	297.16
ERH	1.49062	6.52058	31.8518	1.11e-134	3.03e-133	297.114
NFU1	1.54765	4.22778	31.8439	1.22e-134	3.33e-133	297.016
IFT52	1.74185	3.13862	31.8386	1.31e-134	3.55e-133	296.95
ELOB	1.60306	7.8964	31.8383	1.31e-134	3.56e-133	296.946
MRPS34	1.4709	6.91156	31.8338	1.39e-134	3.76e-133	296.89
BUB3	1.33456	3.94732	31.8312	1.43e-134	3.88e-133	296.858
KIFC1	2.9561	2.29542	31.8282	1.49e-134	4.02e-133	296.821
SLC39A1	1.87844	6.34511	31.8274	1.5e-134	4.05e-133	296.811
SDHAF4	1.38186	3.49107	31.8219	1.61e-134	4.33e-133	296.743
RALBP1	2.03565	4.09563	31.8177	1.69e-134	4.56e-133	296.69
IL10RB	1.64011	4.64996	31.8159	1.73e-134	4.65e-133	296.668
UBL4A	1.52045	5.19435	31.8087	1.89e-134	5.07e-133	296.579
FAAP24	1.46306	1.48207	31.8086	1.9e-134	5.07e-133	296.577
RING1	1.32439	6.03404	31.8027	2.04e-134	5.45e-133	296.505
HSP90AB1	2.08912	9.15523	31.7786	2.75e-134	7.34e-133	296.206
GOLPH3L	1.77761	3.80518	31.7781	2.77e-134	7.37e-133	296.199
KLHL12	1.52109	4.31887	31.7724	2.98e-134	7.91e-133	296.128
NSFL1C	1.24101	4.79605	31.7691	3.1e-134	8.22e-133	296.088
EXOSC4	2.00548	5.32694	31.7644	3.29e-134	8.7e-133	296.029
DDX41	1.17204	5.1418	31.7607	3.44e-134	9.09e-133	295.983
ASNSD1	1.33285	4.97663	31.7547	3.71e-134	9.78e-133	295.908
USP5	1.46372	5.4616	31.7358	4.69e-134	1.24e-132	295.674
FAM200A	1.24938	2.29966	31.7169	5.93e-134	1.56e-132	295.44
PSMB2	1.61227	5.73182	31.7083	6.6e-134	1.73e-132	295.332
GMPS	1.72012	3.3114	31.7035	7e-134	1.84e-132	295.273
TFPT	1.52071	4.29387	31.6985	7.45e-134	1.95e-132	295.211
PSMF1	1.58194	5.82856	31.6839	8.94e-134	2.34e-132	295.029
BCCIP	1.40771	4.4164	31.6808	9.29e-134	2.42e-132	294.991
NDUFB3	1.45062	6.11685	31.6666	1.11e-133	2.89e-132	294.815
BOD1	1.35547	4.9892	31.6618	1.18e-133	3.06e-132	294.755
STAMBP	1.27964	3.13704	31.658	1.23e-133	3.2e-132	294.707
RNASE4	-2.73534	5.34839	-31.6476	1.4e-133	3.64e-132	294.579
YWHAB	1.62657	6.338	31.6362	1.62e-133	4.19e-132	294.437
RSL24D1	1.54807	5.1299	31.6359	1.62e-133	4.2e-132	294.433
LAMTOR4	1.515	6.0268	31.6338	1.67e-133	4.3e-132	294.407
EFCAB11	1.08214	1.21031	31.6305	1.74e-133	4.47e-132	294.366
GON7	1.44104	4.08054	31.626	1.84e-133	4.72e-132	294.31
LAMC1	2.53036	4.52705	31.625	1.86e-133	4.77e-132	294.298
PABPC1	2.24797	8.05566	31.625	1.86e-133	4.77e-132	294.297
DCTN3	1.32795	4.39708	31.6157	2.09e-133	5.34e-132	294.182
BSG	1.82005	7.66589	31.6156	2.09e-133	5.34e-132	294.18
EIF2AK1	1.35581	6.10788	31.598	2.6e-133	6.64e-132	293.961
GSS	1.3842	5.97725	31.5966	2.65e-133	6.75e-132	293.944
ZNF174	1.1986	2.67373	31.5949	2.7e-133	6.88e-132	293.923
MCM3	2.3633	4.80943	31.5906	2.85e-133	7.24e-132	293.87
DNPH1	1.70062	6.70816	31.5882	2.94e-133	7.45e-132	293.84
NAIF1	1.08557	2.66528	31.5669	3.83e-133	9.7e-132	293.575
SEC16B	-2.77624	2.38556	-31.5619	4.08e-133	1.03e-131	293.513
PIGN	1.725	2.45589	31.5349	5.71e-133	1.44e-131	293.178
RFT1	1.20829	3.11663	31.5346	5.73e-133	1.44e-131	293.174
RTN3	1.6952	5.50968	31.5235	6.58e-133	1.65e-131	293.036
EFNA4	1.93865	3.75904	31.509	7.88e-133	1.98e-131	292.855
CANT1	1.61462	4.3678	31.508	7.98e-133	2e-131	292.843
COMMD7	1.26332	5.10875	31.4963	9.23e-133	2.31e-131	292.698
PLGRKT	1.64353	4.12961	31.4931	9.6e-133	2.4e-131	292.658
RPS4X	2.06548	8.67591	31.4903	9.94e-133	2.48e-131	292.623
TTLL1	1.58432	2.15634	31.4798	1.13e-132	2.83e-131	292.491
GTF2F1	1.43487	5.25316	31.4713	1.26e-132	3.13e-131	292.386
NOA1	1.52035	3.39284	31.4605	1.44e-132	3.58e-131	292.251
C16orf91	1.38419	4.3124	31.4579	1.49e-132	3.69e-131	292.219
NDUFAF2	1.80217	4.58445	31.4538	1.57e-132	3.88e-131	292.168
SMARCAL1	1.33286	2.957	31.4525	1.59e-132	3.94e-131	292.153
HS1BP3	1.51397	3.47562	31.4523	1.6e-132	3.94e-131	292.15
NUDT5	1.39229	5.21738	31.4481	1.68e-132	4.15e-131	292.098
PRIM2	1.51811	2.06427	31.4472	1.7e-132	4.19e-131	292.086
DARS2	2.03417	3.87668	31.447	1.71e-132	4.19e-131	292.083
CELF6	-1.53543	0.706997	-31.4463	1.72e-132	4.22e-131	292.075
UBOX5	1.13254	2.51943	31.4444	1.76e-132	4.32e-131	292.051
FIS1	1.44643	7.17217	31.4371	1.93e-132	4.72e-131	291.961
STAB2	-2.03285	1.23373	-31.4366	1.94e-132	4.74e-131	291.955
ZNF277	1.55028	3.53333	31.4298	2.11e-132	5.15e-131	291.87
HAX1	1.3434	6.68745	31.3972	3.17e-132	7.73e-131	291.464
CD2BP2	1.42085	4.76227	31.3942	3.3e-132	8.01e-131	291.426
FKBP8	1.36694	7.52751	31.391	3.43e-132	8.32e-131	291.387
PTK2	1.59719	3.46757	31.3842	3.73e-132	9.05e-131	291.302
CDKN2A	2.87854	1.91135	31.3506	5.67e-132	1.37e-130	290.883
ZDHHC24	1.33128	2.83285	31.3244	7.86e-132	1.9e-130	290.558
FBXO45	1.35714	2.57554	31.319	8.41e-132	2.03e-130	290.491
C6orf226	1.69188	4.18943	31.3118	9.2e-132	2.22e-130	290.4
DUSP12	1.43532	3.66626	31.3107	9.33e-132	2.24e-130	290.387
ZBTB45	1.30105	2.80008	31.3034	1.02e-131	2.45e-130	290.296
SARNP	-2.67393	2.49229	-31.2982	1.09e-131	2.61e-130	290.232
ECD	1.36418	3.83176	31.2935	1.16e-131	2.76e-130	290.173
NCSTN	1.97604	5.7255	31.2935	1.16e-131	2.76e-130	290.173
RPS27	1.67917	9.91019	31.2914	1.19e-131	2.83e-130	290.147
PEX16	1.20981	4.95403	31.2851	1.28e-131	3.06e-130	290.068
TLCD1	2.1104	3.86159	31.2759	1.44e-131	3.43e-130	289.953
NDUFB7	1.65522	8.48416	31.2669	1.61e-131	3.83e-130	289.842
DSN1	1.80154	3.56372	31.2642	1.67e-131	3.95e-130	289.808
TMEM38B	1.78372	3.38949	31.2635	1.68e-131	3.98e-130	289.799
SAMD1	1.67574	4.82577	31.2629	1.69e-131	4.01e-130	289.792
SNRPG	1.57593	5.11859	31.2585	1.79e-131	4.23e-130	289.737
TAX1BP1	1.68951	4.64603	31.2432	2.17e-131	5.11e-130	289.546
ATG10	1.08355	1.903	31.2424	2.19e-131	5.15e-130	289.537
COMMD9	1.29504	3.63203	31.2354	2.38e-131	5.61e-130	289.449
ZNF787	1.34483	4.88783	31.2292	2.58e-131	6.05e-130	289.372
SUV39H1	1.4617	3.32081	31.2136	3.13e-131	7.35e-130	289.177
SDF2	1.19502	4.64417	31.2119	3.2e-131	7.49e-130	289.156
MZT1	1.64542	2.92874	31.2115	3.22e-131	7.52e-130	289.151
RNF220	1.17938	3.47644	31.2039	3.53e-131	8.26e-130	289.056
METTL21A	1.21827	2.22721	31.1754	5.04e-131	1.18e-129	288.701
PRSS53	-2.65619	1.88629	-31.1745	5.1e-131	1.19e-129	288.69
AP3B1	1.5964	3.35887	31.1684	5.51e-131	1.28e-129	288.614
RACGAP1	2.27288	2.40191	31.1546	6.54e-131	1.52e-129	288.442
COX7B	1.71857	6.36254	31.144	7.46e-131	1.73e-129	288.31
STX5	1.19548	5.57698	31.1413	7.72e-131	1.79e-129	288.276
CNOT10	1.3038	3.40981	31.1273	9.2e-131	2.13e-129	288.101
CCDC51	1.3986	3.66914	31.1165	1.05e-130	2.43e-129	287.967
HDAC11	1.87618	2.99621	31.0869	1.52e-130	3.51e-129	287.598
PRAF2	1.8094	3.62158	31.0868	1.52e-130	3.51e-129	287.597
SAP18	1.42527	5.8834	31.0819	1.62e-130	3.72e-129	287.536
CCT4	1.72814	6.27733	31.0791	1.68e-130	3.85e-129	287.5
SLBP	1.5586	5.04542	31.0769	1.73e-130	3.96e-129	287.473
SYNGR2	1.68959	5.88232	31.0698	1.88e-130	4.31e-129	287.385
COPG2	1.78937	3.17532	31.0696	1.89e-130	4.32e-129	287.383
MRPL36	1.44955	5.12403	31.0672	1.95e-130	4.44e-129	287.353
MRPL51	1.42678	6.81036	31.0641	2.02e-130	4.61e-129	287.314
SMS	1.73279	5.20656	31.0521	2.35e-130	5.35e-129	287.164
BRAP	1.10828	3.21783	31.045	2.57e-130	5.84e-129	287.075
NDUFS4	1.64949	6.24966	31.0423	2.66e-130	6.04e-129	287.041
NDUFA3	1.61591	5.61093	31.0321	3.02e-130	6.84e-129	286.914
SUV39H2	1.45719	2.1166	31.0268	3.22e-130	7.3e-129	286.848
TSN	1.51544	4.87463	31.0216	3.44e-130	7.78e-129	286.783
MAP1S	1.66799	3.41085	31.0041	4.28e-130	9.66e-129	286.565
RSRC1	1.5522	2.67518	31.0024	4.37e-130	9.86e-129	286.544
IMMP2L	1.74389	3.23692	30.9822	5.63e-130	1.27e-128	286.292
SMARCB1	1.62918	5.27165	30.9776	5.96e-130	1.34e-128	286.234
ACBD6	1.37551	3.21043	30.9641	7.06e-130	1.58e-128	286.066
FXR1	1.39039	3.92948	30.962	7.25e-130	1.62e-128	286.039
PDCD5	1.40651	5.47841	30.9588	7.54e-130	1.69e-128	286
TOP2A	3.28444	2.58002	30.9576	7.66e-130	1.71e-128	285.984
TMEM161A	1.2534	5.14907	30.9479	8.64e-130	1.93e-128	285.864
CDCA5	2.51138	2.1181	30.9424	9.26e-130	2.06e-128	285.795
QPCTL	1.53001	3.933	30.9394	9.62e-130	2.14e-128	285.757
CTRL	-0.994529	0.469108	-30.9271	1.12e-129	2.49e-128	285.603
LRRC42	1.73407	4.49171	30.9258	1.14e-129	2.53e-128	285.587
ARL15	1.55893	3.15276	30.9226	1.19e-129	2.63e-128	285.547
NIF3L1	1.44321	4.13817	30.915	1.3e-129	2.89e-128	285.453
CHTOP	1.24486	4.72813	30.908	1.42e-129	3.14e-128	285.366
UQCRB	1.59224	5.60953	30.887	1.85e-129	4.08e-128	285.103
PFDN1	1.3143	4.80761	30.8854	1.89e-129	4.16e-128	285.084
PYGB	2.14474	4.73963	30.8844	1.91e-129	4.21e-128	285.07
UBE2V2	1.31818	4.04248	30.8794	2.03e-129	4.47e-128	285.009
KPNA2	2.61593	4.63722	30.8769	2.1e-129	4.61e-128	284.977
MIS18A	1.81968	3.05126	30.8714	2.25e-129	4.93e-128	284.909
POLDIP2	1.13162	7.85446	30.8617	2.54e-129	5.56e-128	284.787
APIP	1.47903	2.99819	30.8546	2.78e-129	6.07e-128	284.698
MRPL9	1.59009	5.40176	30.85	2.94e-129	6.41e-128	284.641
SLC9A6	1.51831	2.59747	30.849	2.98e-129	6.49e-128	284.629
MKRN1	1.21974	4.70104	30.8397	3.34e-129	7.28e-128	284.512
TMEM106C	2.03372	4.92456	30.8373	3.44e-129	7.49e-128	284.483
DNTTIP2	1.47863	3.59997	30.8356	3.52e-129	7.64e-128	284.461
TSSK3	-1.79759	1.14908	-30.8333	3.62e-129	7.85e-128	284.433
ABCF2	1.58994	4.07596	30.824	4.07e-129	8.81e-128	284.316
EIF3D	1.65392	6.13454	30.8203	4.26e-129	9.22e-128	284.27
NDUFB9	1.76353	7.29809	30.8145	4.58e-129	9.89e-128	284.198
CLN3	1.49927	3.99094	30.8048	5.18e-129	1.12e-127	284.076
AGAP5	-1.29222	0.782393	-30.7974	5.67e-129	1.22e-127	283.984
DEAF1	1.34063	3.37347	30.7758	7.44e-129	1.6e-127	283.714
ADIPOR1	1.4167	6.56529	30.7712	7.88e-129	1.69e-127	283.656
SKA2	1.70618	3.66201	30.7634	8.68e-129	1.86e-127	283.559
BCO2	-2.75632	2.62394	-30.7548	9.67e-129	2.07e-127	283.451
ACAD9	1.15692	4.6737	30.7525	9.96e-129	2.13e-127	283.422
TXNL1	1.27446	3.77697	30.7519	1e-128	2.14e-127	283.416
DNAJB12	1.08463	4.36328	30.7508	1.02e-128	2.17e-127	283.401
EXOSC9	1.28737	3.14063	30.748	1.05e-128	2.24e-127	283.366
AATF	1.53305	4.54807	30.7452	1.09e-128	2.32e-127	283.332
NBAS	1.31058	3.20629	30.7406	1.15e-128	2.45e-127	283.274
CRTAP	1.88814	4.9615	30.7224	1.45e-128	3.08e-127	283.047
SMIM4	1.75822	3.42261	30.7207	1.48e-128	3.14e-127	283.025
AIMP1	1.30179	4.75206	30.7124	1.64e-128	3.48e-127	282.922
C8orf33	1.61932	4.9179	30.6986	1.95e-128	4.13e-127	282.749
SLC35F6	1.83984	5.08594	30.6959	2.02e-128	4.26e-127	282.716
MCM2	2.83668	2.94739	30.6953	2.04e-128	4.29e-127	282.708
PSMB7	1.43619	7.23815	30.6938	2.07e-128	4.37e-127	282.689
MTIF2	1.26414	4.72888	30.6931	2.09e-128	4.4e-127	282.68
C14orf93	1.14818	2.40451	30.6735	2.68e-128	5.62e-127	282.434
BOP1	2.09868	4.95411	30.6615	3.11e-128	6.52e-127	282.284
ANGPTL6	-2.12145	3.10263	-30.6407	4.03e-128	8.45e-127	282.025
WDR46	1.47591	5.04167	30.6298	4.62e-128	9.67e-127	281.889
RPN1	1.9485	7.42071	30.6262	4.84e-128	1.01e-126	281.844
NDC80	2.30291	1.7454	30.6157	5.52e-128	1.15e-126	281.712
BYSL	1.76599	4.0992	30.6155	5.53e-128	1.15e-126	281.71
IFI30	-3.83015	2.80503	-30.6086	6.03e-128	1.25e-126	281.624
UBTF	1.21746	4.94446	30.6072	6.14e-128	1.28e-126	281.605
AGBL5	1.60156	3.08664	30.6008	6.65e-128	1.38e-126	281.526
TBL2	1.36315	3.94203	30.591	7.52e-128	1.56e-126	281.403
POLR2L	1.45416	7.52048	30.5905	7.57e-128	1.57e-126	281.396
CAPN3	-2.59321	1.82469	-30.5898	7.63e-128	1.58e-126	281.389
ZNF766	1.12749	2.05083	30.5887	7.74e-128	1.6e-126	281.375
ERAL1	1.17738	5.716	30.5811	8.51e-128	1.75e-126	281.28
BCKDHA	-2.47261	3.70672	-30.5715	9.6e-128	1.98e-126	281.159
LANCL2	1.32465	3.22145	30.568	1e-127	2.06e-126	281.116
ATRAID	1.35964	6.08472	30.558	1.14e-127	2.34e-126	280.99
MECR	1.11116	3.54144	30.5578	1.14e-127	2.34e-126	280.988
USP39	1.30816	4.21984	30.5547	1.18e-127	2.43e-126	280.949
NEK2	2.57961	1.78589	30.537	1.48e-127	3.02e-126	280.728
RHOG	1.62264	5.37826	30.5366	1.49e-127	3.04e-126	280.722
PSMB3	1.65348	7.8885	30.5316	1.58e-127	3.23e-126	280.66
ALYREF	1.93894	5.45706	30.5249	1.72e-127	3.51e-126	280.577
IRF2BP2	1.59087	6.11449	30.5231	1.76e-127	3.58e-126	280.553
MRPS7	1.15194	5.46111	30.5212	1.8e-127	3.67e-126	280.529
ANAPC15	1.06928	2.8653	30.517	1.9e-127	3.86e-126	280.477
ABCF1	1.5048	5.40481	30.5147	1.96e-127	3.97e-126	280.448
CNPPD1	1.26638	5.61176	30.5126	2.01e-127	4.07e-126	280.422
PDGFB	2.07994	2.78745	30.5046	2.22e-127	4.49e-126	280.322
EIF3I	1.64723	7.4102	30.5009	2.32e-127	4.7e-126	280.276
SRD5A3	1.71125	3.18265	30.4995	2.37e-127	4.77e-126	280.258
NUDCD3	1.14292	4.06076	30.4993	2.37e-127	4.78e-126	280.256
FRG1	1.47813	4.33323	30.4865	2.78e-127	5.6e-126	280.096
PCGF1	1.0816	3.73024	30.4856	2.82e-127	5.66e-126	280.084
ATG7	1.10207	2.34068	30.4833	2.9e-127	5.82e-126	280.055
EIF2B1	1.10081	4.78328	30.4786	3.07e-127	6.16e-126	279.997
MRPS15	1.30646	5.88895	30.4674	3.54e-127	7.09e-126	279.856
MTMR14	1.00681	4.17033	30.4653	3.63e-127	7.27e-126	279.83
MRPS10	1.33536	5.45082	30.4621	3.78e-127	7.55e-126	279.79
GALNT4	-1.16172	0.724628	-30.4309	5.59e-127	1.12e-125	279.399
DPH3	1.6435	4.04772	30.4268	5.89e-127	1.17e-125	279.348
YPEL5	1.42656	5.42685	30.4262	5.93e-127	1.18e-125	279.34
ZCCHC10	1.10856	3.3336	30.4228	6.19e-127	1.23e-125	279.297
ATP6V1D	1.46562	4.33345	30.4178	6.59e-127	1.31e-125	279.235
NONO	1.62713	6.59955	30.4167	6.68e-127	1.33e-125	279.221
MRPL43	1.05998	5.22153	30.4018	8.06e-127	1.59e-125	279.034
PPP2CA	1.24002	5.30715	30.4017	8.06e-127	1.59e-125	279.034
GRPEL2	1.25897	2.87671	30.4001	8.22e-127	1.62e-125	279.014
CCNB2	2.6605	2.14744	30.3946	8.81e-127	1.74e-125	278.945
ACY1	-2.39753	5.04429	-30.394	8.88e-127	1.75e-125	278.937
TRAPPC2L	1.33332	3.99766	30.3849	9.96e-127	1.96e-125	278.823
UBE2R2	1.22385	5.48926	30.3758	1.12e-126	2.19e-125	278.71
APEX2	1.49368	4.13077	30.3583	1.39e-126	2.73e-125	278.49
ZNHIT2	1.44449	4.30892	30.3369	1.82e-126	3.56e-125	278.222
BIRC5	2.95949	2.61834	30.333	1.91e-126	3.74e-125	278.173
FAM32A	0.98736	6.46337	30.3282	2.03e-126	3.97e-125	278.112
ENAH	2.18249	2.97795	30.3277	2.04e-126	3.99e-125	278.106
RPTOR	1.34027	3.14191	30.3255	2.1e-126	4.09e-125	278.079
C9orf16	1.76163	5.20539	30.3204	2.24e-126	4.36e-125	278.015
CBX1	1.78649	4.24732	30.3118	2.49e-126	4.85e-125	277.907
B4GAT1	1.79805	4.98837	30.3001	2.88e-126	5.61e-125	277.761
TMEM68	1.22471	2.15414	30.2984	2.95e-126	5.72e-125	277.739
ENOPH1	1.66457	4.4996	30.2977	2.97e-126	5.76e-125	277.731
ZNF48	1.15915	2.60621	30.2888	3.32e-126	6.44e-125	277.619
CDT1	2.62241	2.1837	30.285	3.49e-126	6.74e-125	277.571
COPS7A	1.21098	5.50868	30.2735	4.02e-126	7.78e-125	277.428
CCDC127	1.04441	2.08109	30.2539	5.15e-126	9.95e-125	277.181
PET117	1.37646	3.19344	30.2414	6.03e-126	1.16e-124	277.024
SREK1IP1	1.18026	2.69915	30.2366	6.4e-126	1.23e-124	276.964
DTYMK	1.65667	4.33401	30.2328	6.71e-126	1.29e-124	276.917
MRPL42	1.09984	2.52756	30.2318	6.8e-126	1.31e-124	276.904
RSL1D1	1.50121	5.08929	30.2313	6.84e-126	1.31e-124	276.898
ITPA	1.45068	5.35552	30.231	6.86e-126	1.32e-124	276.895
SF3B6	1.25103	6.51341	30.2113	8.79e-126	1.68e-124	276.648
PRPF19	1.4073	6.3803	30.2105	8.88e-126	1.7e-124	276.637
CETN3	1.23529	2.62053	30.2054	9.46e-126	1.81e-124	276.574
URI1	1.3845	4.16467	30.2007	1e-125	1.92e-124	276.514
IP6K1	1.46506	4.12372	30.1973	1.05e-125	2e-124	276.473
TFG	1.25719	5.84064	30.1852	1.22e-125	2.32e-124	276.32
RGCC	2.65079	3.84301	30.1818	1.27e-125	2.42e-124	276.278
TXNDC9	1.44404	3.82049	30.1817	1.27e-125	2.42e-124	276.276
SLC35A2	1.48907	4.42427	30.1638	1.6e-125	3.03e-124	276.052
FAM83H	2.04329	4.80002	30.1439	2.05e-125	3.88e-124	275.802
RAB10	1.753	5.67587	30.1338	2.32e-125	4.4e-124	275.676
CSTF1	1.14471	3.72466	30.1254	2.59e-125	4.88e-124	275.57
DGUOK	1.45334	5.2954	30.125	2.6e-125	4.91e-124	275.565
EBAG9	1.48688	4.07736	30.1243	2.62e-125	4.94e-124	275.557
LSM6	1.32364	3.03968	30.1121	3.05e-125	5.75e-124	275.404
ANAPC11	1.41093	5.6689	30.0965	3.71e-125	6.99e-124	275.208
COL4A1	2.98454	4.82263	30.092	3.93e-125	7.39e-124	275.151
LYPLA2	1.25694	6.2455	30.0649	5.53e-125	1.04e-123	274.811
FAM174A	1.38201	4.49575	30.0554	6.23e-125	1.17e-123	274.692
HNRNPA0	1.50111	4.62842	30.0537	6.36e-125	1.19e-123	274.67
TRNAU1AP	1.23959	2.66135	30.0503	6.64e-125	1.24e-123	274.628
INTS7	1.52013	3.47413	30.0486	6.78e-125	1.27e-123	274.607
CSTF2	1.7654	3.04653	30.0436	7.22e-125	1.35e-123	274.544
GPX4	1.40848	8.58765	30.0322	8.34e-125	1.55e-123	274.401
DTL	2.37442	1.73443	30.0257	9.04e-125	1.68e-123	274.32
ZCCHC7	1.1974	2.96685	30.0184	9.91e-125	1.84e-123	274.228
MRPL21	1.52781	4.75636	29.9991	1.26e-124	2.35e-123	273.986
PSMG2	1.19864	4.68385	29.996	1.31e-124	2.44e-123	273.946
NDUFB5	1.24831	4.76714	29.9889	1.44e-124	2.66e-123	273.858
MAD1L1	1.59336	3.12657	29.9783	1.64e-124	3.04e-123	273.724
TERF2	1.13644	3.34968	29.9753	1.7e-124	3.15e-123	273.686
RPL8	1.97145	9.96889	29.9752	1.71e-124	3.15e-123	273.685
CIZ1	1.52104	4.15564	29.9718	1.78e-124	3.29e-123	273.642
NSMCE1	1.33736	4.82306	29.9592	2.09e-124	3.84e-123	273.484
XRCC4	1.42557	2.16552	29.9438	2.53e-124	4.66e-123	273.291
VPS26A	1.40158	4.55645	29.9321	2.93e-124	5.39e-123	273.144
PTRH2	1.42559	3.56104	29.9289	3.05e-124	5.6e-123	273.104
STOML2	1.51434	6.67257	29.9263	3.16e-124	5.78e-123	273.071
RNF8	1.23484	2.47908	29.9234	3.27e-124	6e-123	273.034
RFC2	1.54441	4.58744	29.9189	3.46e-124	6.34e-123	272.978
TRAF2	1.64827	3.86778	29.9152	3.63e-124	6.63e-123	272.932
TSEN34	1.1592	4.65262	29.9078	3.98e-124	7.27e-123	272.839
WRNIP1	1.47915	4.54006	29.8965	4.59e-124	8.36e-123	272.698
RIOX1	1.27689	3.22319	29.8959	4.63e-124	8.42e-123	272.689
PILRB	-3.75799	3.1264	-29.8914	4.89e-124	8.9e-123	272.633
MED20	1.41376	3.32458	29.8884	5.08e-124	9.24e-123	272.595
RPL31	1.66889	7.26904	29.8859	5.25e-124	9.52e-123	272.564
DDX49	1.24314	5.30161	29.8793	5.7e-124	1.03e-122	272.48
NRAS	1.71862	4.4535	29.8736	6.12e-124	1.11e-122	272.409
BCAP29	1.25372	3.39885	29.8643	6.88e-124	1.24e-122	272.292
GSK3A	1.24261	4.6573	29.8569	7.55e-124	1.36e-122	272.2
POC1A	1.78701	3.11038	29.8469	8.57e-124	1.55e-122	272.074
PTRHD1	1.51883	3.9033	29.8442	8.86e-124	1.6e-122	272.04
XYLT2	1.41948	3.60613	29.8417	9.14e-124	1.65e-122	272.009
TCF19	2.64019	2.65808	29.8409	9.23e-124	1.66e-122	271.999
ASF1B	2.64517	2.2873	29.8393	9.42e-124	1.69e-122	271.979
HGH1	1.58296	5.00416	29.826	1.11e-123	2e-122	271.812
SLC50A1	1.80136	5.90627	29.8213	1.18e-123	2.12e-122	271.752
MRPL57	1.41342	5.55337	29.8011	1.52e-123	2.73e-122	271.498
EIF1	1.35934	8.23713	29.7992	1.56e-123	2.79e-122	271.475
ZNF282	1.24596	4.11175	29.7953	1.64e-123	2.93e-122	271.426
DDX10	1.31142	2.43947	29.793	1.69e-123	3.01e-122	271.396
RBM22	1.02951	4.53553	29.7892	1.77e-123	3.16e-122	271.349
PHF5A	1.34631	5.03035	29.7888	1.78e-123	3.17e-122	271.344
TXNDC5	-3.6655	3.78332	-29.7887	1.78e-123	3.17e-122	271.342
FLVCR1	1.77918	2.18776	29.782	1.94e-123	3.44e-122	271.258
AAGAB	1.33236	4.0096	29.7817	1.94e-123	3.45e-122	271.255
VAMP5	1.95492	6.80414	29.7579	2.62e-123	4.65e-122	270.955
METTL2A	1.16706	3.07908	29.751	2.86e-123	5.07e-122	270.869
UTP11	1.31292	3.73135	29.7447	3.1e-123	5.48e-122	270.789
SLC25A6	1.74788	7.63069	29.7398	3.3e-123	5.82e-122	270.728
HDAC5	1.42851	4.03288	29.7355	3.48e-123	6.14e-122	270.674
TOMM34	1.51401	4.79914	29.7347	3.51e-123	6.19e-122	270.664
HSBP1	1.34078	3.74695	29.7328	3.6e-123	6.34e-122	270.64
RNF20	1.58739	3.86883	29.7258	3.93e-123	6.91e-122	270.552
LASP1	1.69826	6.09599	29.7244	4e-123	7.03e-122	270.534
SPG21	1.30032	5.68213	29.7225	4.1e-123	7.19e-122	270.51
FBL	1.74931	6.37361	29.7195	4.26e-123	7.46e-122	270.473
OLFML2B	2.37244	1.92573	29.7181	4.33e-123	7.58e-122	270.455
BBS1	-1.54477	1.21627	-29.7151	4.5e-123	7.87e-122	270.417
SAAL1	1.27571	2.8133	29.7101	4.79e-123	8.37e-122	270.354
SLC39A7	1.68261	7.02568	29.7082	4.91e-123	8.56e-122	270.331
OPTN	1.56803	5.54582	29.7056	5.07e-123	8.84e-122	270.298
MRPL45	1.52839	5.4734	29.7051	5.1e-123	8.88e-122	270.292
ZFP64	1.25566	2.20703	29.7046	5.13e-123	8.93e-122	270.285
CDK1	2.69368	2.21072	29.6941	5.86e-123	1.02e-121	270.153
PIGBOS1	1.25534	4.08771	29.6899	6.18e-123	1.07e-121	270.101
FCN2	-3.91471	3.23646	-29.6879	6.34e-123	1.1e-121	270.075
ZNF410	-1.4983	1.22301	-29.6874	6.38e-123	1.1e-121	270.069
RIOK2	1.13778	2.93351	29.6827	6.76e-123	1.17e-121	270.01
SAP30L	1.23999	3.54	29.6737	7.57e-123	1.31e-121	269.897
RPIA	1.41935	3.59488	29.6708	7.86e-123	1.36e-121	269.86
RNF5	1.48512	7.18661	29.6675	8.19e-123	1.41e-121	269.819
CCDC71	1.31932	4.16477	29.6652	8.43e-123	1.45e-121	269.79
ISG20L2	1.41174	3.85002	29.6549	9.59e-123	1.65e-121	269.661
CLN5	1.68877	2.38782	29.6467	1.06e-122	1.83e-121	269.558
TBCA	1.4016	6.02517	29.645	1.09e-122	1.87e-121	269.537
COX5A	1.46854	7.28893	29.6301	1.31e-122	2.25e-121	269.349
SFR1	1.46852	1.999	29.6235	1.42e-122	2.44e-121	269.266
DNAJC21	1.28629	3.48096	29.6205	1.48e-122	2.53e-121	269.228
BAX	1.68438	5.2557	29.6202	1.49e-122	2.54e-121	269.224
URM1	1.23319	4.76228	29.6145	1.6e-122	2.73e-121	269.152
GRWD1	1.19307	3.9538	29.6093	1.71e-122	2.91e-121	269.087
CLN6	1.33939	4.58834	29.6044	1.81e-122	3.09e-121	269.025
CAPRIN1	1.62971	4.86283	29.6015	1.88e-122	3.2e-121	268.988
DYNC1H1	1.67025	4.46067	29.5917	2.13e-122	3.62e-121	268.865
CUL4B	1.4307	4.03063	29.5872	2.25e-122	3.82e-121	268.809
GNL2	1.47765	4.0888	29.5784	2.52e-122	4.27e-121	268.698
PCLAF	2.18663	1.93266	29.5707	2.77e-122	4.7e-121	268.601
DSCC1	1.63542	1.72679	29.5644	3e-122	5.08e-121	268.522
FARSB	1.42184	4.40195	29.564	3.02e-122	5.1e-121	268.517
RPL11	1.48001	8.9918	29.5617	3.1e-122	5.24e-121	268.489
CEP68	1.22448	2.07486	29.5563	3.32e-122	5.61e-121	268.421
GINS2	2.10012	2.0819	29.5396	4.1e-122	6.92e-121	268.209
SPTAN1	1.49421	5.02476	29.5195	5.28e-122	8.9e-121	267.957
GNS	1.97816	5.58902	29.5139	5.67e-122	9.54e-121	267.887
GNB1L	1.10559	1.32046	29.5068	6.2e-122	1.04e-120	267.797
IQGAP3	2.43022	1.88495	29.5067	6.2e-122	1.04e-120	267.796
GABARAPL2	1.28975	5.21767	29.498	6.93e-122	1.16e-120	267.686
RPL10A	1.51824	8.96743	29.4955	7.15e-122	1.2e-120	267.655
FN3KRP	1.54941	4.82164	29.4897	7.69e-122	1.29e-120	267.582
STN1	1.38449	3.88298	29.4873	7.92e-122	1.33e-120	267.552
RRM2	2.88069	2.71433	29.4829	8.38e-122	1.4e-120	267.496
PRC1	2.48097	2.20312	29.4752	9.24e-122	1.54e-120	267.399
VPS16	1.13065	4.54955	29.4676	1.02e-121	1.69e-120	267.304
DYM	1.23171	3.24835	29.4674	1.02e-121	1.7e-120	267.301
PSMB4	1.27533	8.23053	29.4575	1.15e-121	1.92e-120	267.177
GTF3C5	1.18156	4.79824	29.4473	1.31e-121	2.18e-120	267.048
CBX3	1.46743	5.46098	29.4441	1.37e-121	2.27e-120	267.008
DCTN4	1.23304	4.19702	29.4385	1.47e-121	2.43e-120	266.938
GTF2A2	1.16585	4.28879	29.4363	1.51e-121	2.5e-120	266.91
VPS18	1.42136	4.06777	29.4363	1.51e-121	2.5e-120	266.909
NDUFA4	1.37908	7.02196	29.4359	1.51e-121	2.5e-120	266.905
CDC42	1.46334	6.24086	29.4245	1.75e-121	2.89e-120	266.761
OTUD5	1.06227	5.20949	29.4179	1.9e-121	3.14e-120	266.678
THAP4	1.18535	4.97654	29.4142	1.99e-121	3.28e-120	266.632
EHMT2	1.61994	3.87046	29.4075	2.17e-121	3.57e-120	266.547
MTCH1	1.32158	6.58905	29.3973	2.46e-121	4.05e-120	266.419
CENPM	2.66783	2.14516	29.3777	3.16e-121	5.19e-120	266.172
PSMA5	1.4532	5.25625	29.3725	3.37e-121	5.53e-120	266.107
ZKSCAN5	1.06663	2.39898	29.3716	3.41e-121	5.59e-120	266.095
TMEM183A	1.22812	4.01856	29.3658	3.67e-121	6.01e-120	266.022
GLRX3	1.39584	3.98795	29.3544	4.24e-121	6.93e-120	265.878
TPX2	2.83849	3.15955	29.3529	4.31e-121	7.05e-120	265.86
PIN4	1.27305	3.62402	29.3478	4.6e-121	7.52e-120	265.795
NEDD8	1.06419	5.18414	29.3476	4.61e-121	7.52e-120	265.793
GLA	2.016	4.17683	29.3376	5.24e-121	8.53e-120	265.666
STX6	1.43316	2.7345	29.3341	5.47e-121	8.91e-120	265.622
PANK2	1.09864	2.85291	29.3339	5.48e-121	8.92e-120	265.62
MFAP1	1.37341	4.33241	29.3111	7.31e-121	1.19e-119	265.333
PSMA4	1.11423	5.10435	29.3078	7.62e-121	1.24e-119	265.291
CCT7	1.67675	6.57138	29.3009	8.31e-121	1.35e-119	265.204
FUNDC1	1.52419	3.52332	29.2959	8.85e-121	1.43e-119	265.141
ZNF564	-1.22592	1.18669	-29.2556	1.47e-120	2.38e-119	264.634
MUSTN1	-2.83298	1.81475	-29.255	1.48e-120	2.4e-119	264.626
TRMT6	1.46869	2.99682	29.2506	1.57e-120	2.53e-119	264.57
TRMT61A	1.33114	3.96472	29.2483	1.62e-120	2.61e-119	264.541
AARS2	1.33893	3.46184	29.2401	1.79e-120	2.88e-119	264.439
CDKN2B	2.00631	1.84155	29.2396	1.8e-120	2.9e-119	264.433
CDK3	-2.65348	2.11624	-29.2236	2.21e-120	3.55e-119	264.23
RPL27A	1.57444	7.20665	29.2091	2.65e-120	4.26e-119	264.047
CEBPZOS	1.28947	4.09312	29.2084	2.67e-120	4.29e-119	264.038
UBB	2.06497	9.37017	29.2038	2.83e-120	4.54e-119	263.981
SLC41A3	1.30766	3.60777	29.1978	3.05e-120	4.89e-119	263.906
COIL	1.27342	3.69829	29.194	3.2e-120	5.13e-119	263.858
PPP1R7	1.08635	5.04973	29.1867	3.51e-120	5.62e-119	263.765
HDDC3	1.19411	3.36285	29.1834	3.66e-120	5.85e-119	263.724
EAPP	1.2847	4.95287	29.1802	3.81e-120	6.09e-119	263.683
NDUFA1	1.4477	8.37997	29.1801	3.82e-120	6.09e-119	263.682
GTF2F2	1.24321	3.28315	29.1788	3.88e-120	6.18e-119	263.666
TUFM	1.30532	7.89291	29.1732	4.16e-120	6.63e-119	263.595
IRF2BP1	1.39886	4.9077	29.1692	4.38e-120	6.97e-119	263.544
UCHL5	1.4243	3.63232	29.1606	4.88e-120	7.76e-119	263.436
CKS2	2.5139	5.21173	29.1574	5.08e-120	8.06e-119	263.396
CDC5L	1.53232	4.01497	29.1572	5.1e-120	8.08e-119	263.393
ACTR8	1.13996	2.97253	29.1443	6e-120	9.5e-119	263.23
FLYWCH2	2.00178	3.97509	29.1436	6.05e-120	9.58e-119	263.222
DCTPP1	1.52719	4.85992	29.1423	6.15e-120	9.72e-119	263.205
DPY30	1.12234	4.81579	29.1418	6.19e-120	9.77e-119	263.2
SNAP29	1.25654	4.53733	29.1245	7.7e-120	1.21e-118	262.981
PA2G4	1.43143	5.88548	29.1158	8.6e-120	1.35e-118	262.871
TMEM230	1.47375	6.28895	29.1083	9.45e-120	1.49e-118	262.777
CCHCR1	1.58582	3.59691	29.1081	9.47e-120	1.49e-118	262.774
TPRKB	1.24598	4.07812	29.1076	9.54e-120	1.5e-118	262.767
CLTB	1.39178	5.99036	29.1052	9.83e-120	1.54e-118	262.737
TMEM209	1.53774	3.06859	29.1032	1.01e-119	1.58e-118	262.713
GLRX2	1.5053	4.17485	29.0936	1.14e-119	1.78e-118	262.591
MCRIP1	1.79195	5.22748	29.0918	1.16e-119	1.82e-118	262.569
SF3B5	1.49335	7.69155	29.0917	1.17e-119	1.82e-118	262.568
MAPKAP1	1.21976	4.41169	29.0817	1.32e-119	2.06e-118	262.442
NLK	1.16682	3.28823	29.0791	1.37e-119	2.13e-118	262.409
KIF4A	2.452	1.73562	29.0745	1.45e-119	2.26e-118	262.35
CCDC86	1.71731	4.17648	29.0727	1.48e-119	2.31e-118	262.328
MOCS3	1.14485	2.31513	29.0628	1.68e-119	2.61e-118	262.203
SEC22A	1.02339	2.72932	29.0608	1.72e-119	2.67e-118	262.178
ZSCAN2	1.17574	2.19763	29.0581	1.78e-119	2.76e-118	262.144
NSF	1.3146	3.82039	29.0516	1.93e-119	3e-118	262.062
PSEN1	1.32385	3.47921	29.0495	1.99e-119	3.08e-118	262.035
NUP155	1.4136	2.57802	29.0474	2.04e-119	3.16e-118	262.009
LIME1	-3.6403	3.75485	-29.0402	2.23e-119	3.45e-118	261.917
ZNF777	1.35375	3.58602	29.031	2.51e-119	3.88e-118	261.802
P4HA2	1.98404	2.81698	29.0222	2.8e-119	4.33e-118	261.691
RPL32	1.68879	8.22016	29.0212	2.84e-119	4.38e-118	261.679
POMP	1.54885	6.82575	29.0148	3.08e-119	4.74e-118	261.597
HM13	1.62449	5.42001	29.0143	3.1e-119	4.77e-118	261.591
AGGF1	1.33576	3.60233	29.0129	3.15e-119	4.84e-118	261.574
COQ7	1.13416	3.06075	29.0052	3.47e-119	5.34e-118	261.477
IPO9	1.42551	3.6402	28.9951	3.94e-119	6.05e-118	261.349
MRPL30	1.27719	4.36634	28.9909	4.16e-119	6.38e-118	261.296
UBE2S	2.09386	3.10679	28.9787	4.86e-119	7.44e-118	261.142
MKKS	1.55093	4.14291	28.9721	5.28e-119	8.07e-118	261.059
MTERF3	1.34489	4.4426	28.9607	6.1e-119	9.32e-118	260.915
C6orf62	1.49736	6.23457	28.9574	6.35e-119	9.7e-118	260.873
KLRK1	-1.7417	0.978009	-28.9517	6.83e-119	1.04e-117	260.802
WASHC2A	1.37586	3.63685	28.9495	7.02e-119	1.07e-117	260.774
CISD1	1.51578	4.36789	28.9486	7.1e-119	1.08e-117	260.763
SLC25A39	1.21606	6.78357	28.9435	7.58e-119	1.15e-117	260.697
LARP1	1.4689	5.31331	28.9399	7.93e-119	1.21e-117	260.652
AK6	1.05287	4.32167	28.939	8.01e-119	1.22e-117	260.642
CKAP4	2.11139	5.65688	28.9256	9.5e-119	1.44e-117	260.472
CASK	1.66022	2.74113	28.9209	1.01e-118	1.53e-117	260.412
CCL14	-2.04217	2.5461	-28.9152	1.08e-118	1.64e-117	260.341
GHDC	1.36903	4.32409	28.9127	1.12e-118	1.69e-117	260.309
IDH3G	1.30852	5.29509	28.9021	1.28e-118	1.93e-117	260.175
RBM15B	1.27396	3.94814	28.9017	1.28e-118	1.94e-117	260.17
OLFML2A	1.87503	1.62066	28.8996	1.32e-118	1.99e-117	260.144
CD320	1.53796	4.51407	28.8943	1.41e-118	2.13e-117	260.077
PRPF31	1.0807	5.5199	28.8851	1.58e-118	2.39e-117	259.961
NRN1L	-0.931551	0.451927	-28.8807	1.68e-118	2.52e-117	259.905
JAGN1	1.40333	5.78913	28.8732	1.84e-118	2.77e-117	259.811
HCCS	1.57835	4.1452	28.8689	1.94e-118	2.92e-117	259.757
BLVRA	2.59075	3.81432	28.8576	2.24e-118	3.37e-117	259.614
COL4A2	2.78323	4.9692	28.8571	2.26e-118	3.38e-117	259.608
VDAC1	1.4414	7.29894	28.8466	2.58e-118	3.86e-117	259.475
PARP1	1.8669	5.1491	28.8317	3.11e-118	4.65e-117	259.287
HMCES	1.28306	5.40478	28.8301	3.17e-118	4.74e-117	259.267
GLB1	1.67523	5.12648	28.8289	3.22e-118	4.81e-117	259.252
UBAP2L	1.57578	4.85166	28.8283	3.25e-118	4.85e-117	259.244
HACD3	1.90482	5.31248	28.827	3.3e-118	4.92e-117	259.228
UBALD2	1.95022	5.19332	28.8248	3.4e-118	5.06e-117	259.199
YWHAH	1.71293	6.10476	28.8234	3.46e-118	5.14e-117	259.181
LYNX1	3.18208	2.93431	28.8127	3.96e-118	5.88e-117	259.046
CCNY	1.31315	4.93751	28.8111	4.04e-118	6e-117	259.026
TMEM219	1.35101	6.45487	28.802	4.53e-118	6.72e-117	258.911
TRIM28	1.48253	6.49846	28.798	4.77e-118	7.07e-117	258.86
SLX1A	-0.751487	0.392103	-28.7967	4.84e-118	7.17e-117	258.845
CHID1	1.29119	5.09387	28.7835	5.73e-118	8.47e-117	258.678
PRUNE1	1.64131	4.17327	28.7752	6.35e-118	9.39e-117	258.574
PKN1	1.92372	5.28339	28.759	7.8e-118	1.15e-116	258.368
NDUFS5	1.61734	8.56656	28.7504	8.7e-118	1.28e-116	258.26
ANP32B	1.74457	6.60541	28.745	9.32e-118	1.37e-116	258.191
TMEM60	1.34235	4.74882	28.7428	9.57e-118	1.41e-116	258.164
TAGLN2	2.27827	7.9248	28.7354	1.05e-117	1.55e-116	258.071
RRS1	2.32932	4.57667	28.7344	1.06e-117	1.57e-116	258.058
ZNF428	1.36345	4.85443	28.7339	1.07e-117	1.57e-116	258.051
TMEM248	1.18275	5.62201	28.7272	1.17e-117	1.71e-116	257.967
PRG2	-1.87958	1.18569	-28.7263	1.18e-117	1.73e-116	257.956
MRPS30	1.13963	3.68972	28.721	1.26e-117	1.85e-116	257.888
MRPL40	1.3479	5.7183	28.7182	1.31e-117	1.91e-116	257.853
SNRNP27	1.40168	4.02134	28.7169	1.33e-117	1.94e-116	257.836
RPL36AL	1.50079	8.52194	28.7134	1.39e-117	2.03e-116	257.792
CTBP1	1.11569	4.90836	28.7112	1.43e-117	2.08e-116	257.764
RNF14	1.20171	4.41144	28.7035	1.57e-117	2.3e-116	257.667
MCM5	2.11204	3.67406	28.6919	1.82e-117	2.66e-116	257.521
CANX	1.80918	7.87074	28.6911	1.84e-117	2.68e-116	257.51
ERLEC1	1.52041	5.466	28.6857	1.97e-117	2.87e-116	257.442
PAF1	1.20869	5.83374	28.6755	2.24e-117	3.26e-116	257.314
ITGB3BP	1.36331	1.88284	28.6741	2.28e-117	3.31e-116	257.297
ZDHHC3	1.07408	3.74567	28.6737	2.3e-117	3.33e-116	257.29
RAB1B	1.23566	6.97266	28.6672	2.49e-117	3.61e-116	257.208
RPL28	1.582	7.27835	28.6621	2.66e-117	3.85e-116	257.144
NUTF2	1.35644	5.10454	28.6543	2.93e-117	4.24e-116	257.046
TSSC4	1.24558	4.77672	28.652	3.02e-117	4.37e-116	257.016
PSMC4	1.40876	6.51544	28.6498	3.1e-117	4.48e-116	256.989
STYXL1	1.6379	4.61725	28.6482	3.17e-117	4.57e-116	256.969
NUP93	1.32482	2.07555	28.6479	3.18e-117	4.59e-116	256.965
PARS2	1.283	2.60589	28.6461	3.26e-117	4.69e-116	256.942
SPATS2	1.59073	2.43422	28.6423	3.41e-117	4.91e-116	256.894
RAB4A	1.32111	5.23067	28.6374	3.63e-117	5.22e-116	256.833
TMEM59	1.57772	5.87205	28.6174	4.68e-117	6.71e-116	256.58
AMBRA1	1.23115	3.11652	28.617	4.7e-117	6.75e-116	256.574
BNIP1	1.11674	3.09941	28.6123	4.99e-117	7.15e-116	256.515
FOXRED2	2.02893	3.4647	28.6092	5.19e-117	7.44e-116	256.476
ANKRD39	0.985299	2.76422	28.5991	5.9e-117	8.44e-116	256.348
KIAA1522	2.03018	4.33414	28.5962	6.12e-117	8.75e-116	256.311
XPR1	1.60168	2.59232	28.589	6.7e-117	9.57e-116	256.221
PET100	1.39996	4.65209	28.5886	6.74e-117	9.61e-116	256.215
ZMPSTE24	1.48057	5.13143	28.5774	7.76e-117	1.11e-115	256.074
NDUFV3	1.15966	4.16312	28.577	7.8e-117	1.11e-115	256.069
KLHL7	1.27131	2.39003	28.5727	8.24e-117	1.17e-115	256.015
TOMM7	1.34713	7.0107	28.5692	8.61e-117	1.22e-115	255.97
BMPER	-1.33941	0.881173	-28.5675	8.8e-117	1.25e-115	255.948
LMF2	1.1773	6.20717	28.5642	9.18e-117	1.3e-115	255.907
NACC1	1.50767	4.61904	28.559	9.8e-117	1.39e-115	255.841
SVBP	1.71388	3.83703	28.5455	1.16e-116	1.65e-115	255.671
PPT1	2.14672	4.80013	28.5452	1.17e-116	1.65e-115	255.667
PDCL	1.38754	2.81305	28.5449	1.17e-116	1.66e-115	255.663
CENPF	2.31734	1.61442	28.5355	1.32e-116	1.86e-115	255.545
CDCA8	2.42523	2.22585	28.5302	1.41e-116	1.99e-115	255.478
RHOC	1.63396	6.26641	28.5293	1.43e-116	2.01e-115	255.466
ZNF576	0.962975	3.19542	28.5255	1.5e-116	2.11e-115	255.418
SEC61B	1.42211	7.73742	28.513	1.75e-116	2.47e-115	255.26
USF1	1.06371	5.73778	28.4965	2.16e-116	3.04e-115	255.052
TMEM262	0.575836	0.430412	28.4867	2.45e-116	3.44e-115	254.928
C2orf68	1.18369	3.92243	28.4839	2.54e-116	3.56e-115	254.892
UNC13B	1.96121	3.69653	28.4774	2.75e-116	3.86e-115	254.81
INTS5	1.21841	4.17006	28.4662	3.17e-116	4.44e-115	254.669
SNRNP35	1.08621	3.37969	28.4615	3.37e-116	4.72e-115	254.608
LSM10	1.27361	5.10335	28.4611	3.38e-116	4.73e-115	254.604
NDST2	-1.60055	1.65649	-28.4603	3.42e-116	4.78e-115	254.594
SHPK	-1.40485	3.13611	-28.4548	3.67e-116	5.12e-115	254.524
PODXL	2.18176	3.10027	28.451	3.85e-116	5.37e-115	254.476
MTX2	1.28321	4.91723	28.449	3.94e-116	5.5e-115	254.45
BLZF1	1.50309	3.35107	28.4345	4.74e-116	6.6e-115	254.268
TMSB10	2.9915	9.79049	28.4311	4.94e-116	6.88e-115	254.225
SPC25	2.069	1.60997	28.4264	5.25e-116	7.31e-115	254.164
TOMM40	1.51783	5.20073	28.4199	5.7e-116	7.92e-115	254.083
TMEM69	1.36203	4.06831	28.4127	6.24e-116	8.67e-115	253.992
NDUFAF3	1.17106	5.82674	28.4088	6.56e-116	9.1e-115	253.942
EIF2S3	1.57791	6.1135	28.4078	6.64e-116	9.21e-115	253.93
SNW1	1.31308	5.16772	28.4052	6.87e-116	9.51e-115	253.896
MCUR1	1.45757	3.66138	28.4042	6.95e-116	9.62e-115	253.884
CCDC124	1.29863	6.15788	28.3935	7.96e-116	1.1e-114	253.749
TDP1	1.19019	1.98936	28.3905	8.27e-116	1.14e-114	253.711
PSAP	1.56478	9.60457	28.3825	9.15e-116	1.26e-114	253.61
ITPK1	1.45167	4.95047	28.3801	9.43e-116	1.3e-114	253.579
GPS2	-2.5455	2.82873	-28.3644	1.15e-115	1.59e-114	253.381
ELAVL1	1.12267	4.25605	28.3623	1.18e-115	1.63e-114	253.355
ASF1A	1.49636	3.64309	28.3603	1.21e-115	1.67e-114	253.329
ORAI1	1.54328	4.3138	28.3575	1.26e-115	1.73e-114	253.293
AP1M1	0.998877	4.00084	28.3405	1.56e-115	2.14e-114	253.079
RNF25	0.94434	4.28325	28.3346	1.68e-115	2.3e-114	253.003
PEF1	1.11084	6.02042	28.3335	1.7e-115	2.33e-114	252.989
PAIP2	1.47216	5.04584	28.3304	1.77e-115	2.43e-114	252.95
DOHH	1.24441	3.68426	28.329	1.8e-115	2.47e-114	252.932
PRKD2	1.19535	4.00304	28.3288	1.81e-115	2.47e-114	252.931
PPP1R35	1.40411	4.85573	28.316	2.13e-115	2.9e-114	252.768
SNX12	1.40092	4.83838	28.3004	2.59e-115	3.54e-114	252.57
SUMF1	1.2803	3.56265	28.2857	3.12e-115	4.26e-114	252.385
TYMS	2.51092	3.33222	28.2834	3.21e-115	4.37e-114	252.356
EXOC6	1.2547	2.86854	28.2831	3.22e-115	4.39e-114	252.352
SLC35A4	1.1079	5.49978	28.262	4.21e-115	5.73e-114	252.085
NXT1	1.59827	4.28557	28.2609	4.27e-115	5.81e-114	252.071
C15orf39	1.81666	2.7767	28.2589	4.38e-115	5.95e-114	252.045
CDC25C	2.04111	1.40258	28.2527	4.74e-115	6.43e-114	251.968
LRRC8D	1.44725	4.06148	28.2498	4.92e-115	6.67e-114	251.93
FANCF	1.27606	2.89536	28.2473	5.08e-115	6.88e-114	251.899
MCRS1	1.15343	4.89491	28.2373	5.76e-115	7.8e-114	251.772
PPP1CC	1.24943	4.7657	28.2324	6.13e-115	8.29e-114	251.711
IK	1.10928	5.64405	28.2295	6.36e-115	8.6e-114	251.673
DNLZ	-1.1275	0.687204	-28.2214	7.04e-115	9.51e-114	251.572
VTI1A	0.978095	2.0473	28.2209	7.09e-115	9.56e-114	251.565
RPL35A	1.41287	7.7068	28.2149	7.65e-115	1.03e-113	251.489
LLPH	0.951336	2.51768	28.2131	7.83e-115	1.05e-113	251.466
RECQL4	2.15738	2.81357	28.1932	1.01e-114	1.36e-113	251.214
SAR1A	1.13421	4.90421	28.1929	1.01e-114	1.36e-113	251.211
MRM1	1.35354	3.35718	28.1901	1.05e-114	1.41e-113	251.175
MRPL18	1.49657	6.03986	28.1855	1.11e-114	1.49e-113	251.116
DHX30	1.1129	4.40741	28.1826	1.15e-114	1.54e-113	251.081
SHISA5	1.23973	6.30857	28.1818	1.16e-114	1.56e-113	251.07
ACVRL1	1.60425	2.44334	28.1795	1.2e-114	1.6e-113	251.041
WASHC5	1.73778	4.03182	28.1755	1.26e-114	1.69e-113	250.99
CDC37	1.0655	6.6246	28.1715	1.33e-114	1.77e-113	250.939
NES	2.08401	3.39496	28.1615	1.5e-114	2.01e-113	250.813
ARF5	1.08791	6.95392	28.1575	1.58e-114	2.11e-113	250.763
SNAP47	1.21346	3.66058	28.1462	1.83e-114	2.44e-113	250.62
CDCA4	1.70074	2.38217	28.1378	2.03e-114	2.71e-113	250.513
PIGF	1.08146	2.19958	28.1327	2.17e-114	2.89e-113	250.448
RBM10	0.939065	5.16928	28.1319	2.19e-114	2.91e-113	250.439
ZNF672	1.18292	4.68158	28.1302	2.24e-114	2.97e-113	250.417
PIK3R3	1.35791	2.02433	28.1233	2.44e-114	3.24e-113	250.33
RPP25L	1.41643	5.69347	28.1076	2.98e-114	3.96e-113	250.13
PSPH	2.09321	3.67773	28.1039	3.13e-114	4.14e-113	250.083
CD99	1.41004	6.81098	28.0957	3.47e-114	4.59e-113	249.979
COPS6	1.14118	6.20895	28.0902	3.72e-114	4.92e-113	249.911
MANEAL	2.08963	3.18942	28.087	3.87e-114	5.12e-113	249.869
FARSA	1.36111	5.523	28.0838	4.03e-114	5.33e-113	249.829
TAF12	1.34557	3.92994	28.083	4.07e-114	5.38e-113	249.819
COPE	1.3542	6.68578	28.077	4.39e-114	5.79e-113	249.743
FAM204A	0.8813	2.07454	28.0736	4.59e-114	6.04e-113	249.7
UBA1	1.38983	6.25352	28.0635	5.22e-114	6.87e-113	249.572
MAGOHB	1.09744	2.65758	28.0443	6.66e-114	8.75e-113	249.329
RAD21	1.66361	5.37166	28.0439	6.69e-114	8.79e-113	249.324
TMEM9B	1.1976	4.70344	28.0416	6.88e-114	9.04e-113	249.295
GAA	1.66649	6.00968	28.0393	7.09e-114	9.31e-113	249.265
CCT6A	1.61844	6.14017	28.0388	7.14e-114	9.36e-113	249.259
SELENOF	1.36334	6.78901	28.0295	8.02e-114	1.05e-112	249.142
SSR1	1.5427	5.03099	28.0281	8.18e-114	1.07e-112	249.123
CTNNBIP1	1.35976	3.85765	28.0224	8.78e-114	1.15e-112	249.051
SNRPD3	1.20306	6.29273	28.0209	8.96e-114	1.17e-112	249.032
TBL3	1.11486	3.90423	28.0189	9.18e-114	1.2e-112	249.007
SWI5	1.41979	4.63156	28.0135	9.83e-114	1.28e-112	248.939
MPND	1.61339	5.19226	28.0002	1.16e-113	1.52e-112	248.77
CDK7	1.26962	3.76663	27.9967	1.22e-113	1.59e-112	248.726
ZNF398	1.07447	2.3632	27.9954	1.24e-113	1.61e-112	248.71
TMEM126A	1.1939	5.33922	27.9778	1.55e-113	2.01e-112	248.487
RPL14	1.45959	6.66624	27.9768	1.57e-113	2.04e-112	248.473
SERPINB6	1.42801	4.84617	27.9765	1.57e-113	2.04e-112	248.47
RPP40	1.42657	3.02408	27.9695	1.72e-113	2.23e-112	248.382
OPA3	1.11537	2.89977	27.9505	2.19e-113	2.83e-112	248.141
RPA2	1.40654	4.7249	27.9485	2.24e-113	2.9e-112	248.116
STXBP6	1.68016	1.66004	27.946	2.31e-113	3e-112	248.084
DBNL	0.994911	4.0319	27.9421	2.43e-113	3.15e-112	248.034
YEATS4	1.59855	3.57378	27.9309	2.8e-113	3.62e-112	247.893
CCDC61	1.08146	3.39296	27.9272	2.94e-113	3.79e-112	247.846
HNRNPC	1.20173	6.31799	27.9191	3.26e-113	4.2e-112	247.742
LANCL1	1.59157	4.01084	27.9174	3.33e-113	4.29e-112	247.722
RAP2A	1.85569	3.41667	27.9117	3.58e-113	4.61e-112	247.649
CENPL	1.45792	1.25669	27.9116	3.58e-113	4.61e-112	247.648
NUDCD2	1.02393	3.0278	27.9095	3.68e-113	4.73e-112	247.621
LYSMD1	1.33477	3.21778	27.9032	3.98e-113	5.11e-112	247.542
ATP6V1G1	1.55699	6.90651	27.9032	3.98e-113	5.11e-112	247.542
PIK3R2	-2.15224	1.81101	-27.8983	4.24e-113	5.44e-112	247.479
MCM4	2.19599	3.4008	27.8879	4.83e-113	6.2e-112	247.348
RPS11	1.45158	10.1542	27.884	5.08e-113	6.51e-112	247.298
TICAM2	-1.55026	0.778652	-27.8831	5.14e-113	6.58e-112	247.287
GLO1	1.68816	6.56257	27.8692	6.13e-113	7.84e-112	247.11
ANKRD16	1.15818	2.56973	27.8683	6.21e-113	7.93e-112	247.099
TRAM1	1.73686	6.9349	27.8682	6.21e-113	7.93e-112	247.097
MGME1	1.35709	3.9278	27.8558	7.27e-113	9.27e-112	246.941
YTHDF1	1.06361	5.19773	27.851	7.72e-113	9.84e-112	246.88
SMAD2	1.02879	1.84905	27.8497	7.86e-113	1e-111	246.863
RPS6	1.61351	9.39323	27.8447	8.37e-113	1.06e-111	246.8
SND1	1.59785	6.24945	27.8422	8.64e-113	1.1e-111	246.768
STT3B	1.46231	5.88825	27.8398	8.9e-113	1.13e-111	246.738
SSR3	1.5845	6.11018	27.8388	9.02e-113	1.14e-111	246.726
ASPM	2.14417	1.55597	27.8388	9.03e-113	1.15e-111	246.725
PHF20	1.22107	2.76501	27.8353	9.43e-113	1.2e-111	246.681
POLR3K	1.31551	3.59564	27.8283	1.03e-112	1.31e-111	246.592
PTPRA	1.28474	4.40753	27.8274	1.04e-112	1.32e-111	246.58
ATP6V1H	1.40993	3.86661	27.8263	1.06e-112	1.34e-111	246.567
TTC33	1.69818	2.8051	27.8246	1.08e-112	1.37e-111	246.545
TIMP3	-2.61591	2.61333	-27.8224	1.11e-112	1.4e-111	246.518
PBK	2.45944	1.86536	27.8039	1.4e-112	1.77e-111	246.283
NECAB3	1.45322	4.31603	27.8018	1.44e-112	1.82e-111	246.256
S100A10	2.48811	6.84801	27.7958	1.56e-112	1.96e-111	246.181
YIPF1	1.27797	5.34704	27.7902	1.67e-112	2.1e-111	246.11
AP5S1	0.980975	2.9297	27.7661	2.27e-112	2.85e-111	245.804
CLPTM1	1.38199	6.26888	27.7393	3.19e-112	4.01e-111	245.464
RTCA	1.18223	4.21051	27.7349	3.37e-112	4.24e-111	245.408
GLTP	1.33904	4.24442	27.7193	4.11e-112	5.16e-111	245.21
PDCD2L	1.40613	3.10521	27.708	4.75e-112	5.95e-111	245.067
C6orf47	1.71699	4.16996	27.7032	5.04e-112	6.32e-111	245.006
RACK1	1.3469	8.05946	27.7018	5.13e-112	6.43e-111	244.988
TRAPPC2B	1.6197	2.62283	27.7014	5.16e-112	6.46e-111	244.983
SKA3	1.96078	1.37068	27.6929	5.75e-112	7.19e-111	244.875
MBLAC1	1.18528	2.02674	27.6916	5.84e-112	7.29e-111	244.86
LIX1L	1.52652	4.06802	27.6832	6.5e-112	8.11e-111	244.753
AP2S1	1.21759	6.69175	27.6659	8.09e-112	1.01e-110	244.534
COMMD2	1.3245	3.24819	27.6633	8.37e-112	1.04e-110	244.5
NUDCD1	1.45873	2.78171	27.6568	9.09e-112	1.13e-110	244.418
RPL27	1.39355	8.80654	27.6553	9.27e-112	1.15e-110	244.399
EIF3F	1.06165	4.77754	27.6524	9.61e-112	1.19e-110	244.362
HMGN2	1.65249	6.32915	27.6467	1.03e-111	1.28e-110	244.289
TMEM179B	1.06802	5.92657	27.6452	1.05e-111	1.31e-110	244.27
IRF9	-2.49731	2.92607	-27.6394	1.13e-111	1.41e-110	244.197
RWDD1	1.27163	3.68641	27.6377	1.16e-111	1.44e-110	244.175
SNX11	1.05145	3.77756	27.63	1.28e-111	1.58e-110	244.078
MELK	2.30658	1.7478	27.6299	1.28e-111	1.58e-110	244.076
RPS8	1.43473	8.83865	27.6293	1.29e-111	1.59e-110	244.069
SUB1	1.2794	5.07921	27.627	1.33e-111	1.64e-110	244.04
NHP2	1.38908	5.88913	27.6258	1.35e-111	1.66e-110	244.024
DGCR2	1.33504	5.22212	27.6256	1.35e-111	1.67e-110	244.023
RTN4IP1	1.26247	3.29644	27.621	1.43e-111	1.76e-110	243.964
SCRIB	1.6053	4.89998	27.6152	1.54e-111	1.9e-110	243.89
CPT1B	-2.55326	2.17618	-27.6123	1.6e-111	1.97e-110	243.853
ZNF581	1.45734	3.89781	27.6104	1.64e-111	2.02e-110	243.829
AIMP2	1.7489	4.60662	27.609	1.67e-111	2.05e-110	243.812
DPH5	1.21515	3.70197	27.6013	1.84e-111	2.26e-110	243.714
ATF6	1.59099	4.36455	27.5991	1.89e-111	2.32e-110	243.686
CLP1	1.15328	3.12536	27.592	2.07e-111	2.54e-110	243.596
THAP11	1.15262	4.23927	27.5888	2.16e-111	2.64e-110	243.555
ATP1B1	2.28236	7.17567	27.5879	2.18e-111	2.67e-110	243.544
CLCN2	1.38907	2.0179	27.5795	2.43e-111	2.97e-110	243.437
PAFAH1B3	2.54111	3.74979	27.5743	2.59e-111	3.17e-110	243.372
SMDT1	1.09441	5.80368	27.5734	2.62e-111	3.2e-110	243.36
NDC1	1.441	3.08367	27.5732	2.63e-111	3.21e-110	243.357
SDC2	1.83689	7.29983	27.5482	3.61e-111	4.4e-110	243.04
SYPL1	1.42471	5.95086	27.5433	3.84e-111	4.68e-110	242.978
RAD18	1.15443	2.00983	27.5409	3.96e-111	4.82e-110	242.948
TIMM50	1.07255	4.35932	27.5394	4.04e-111	4.91e-110	242.928
TAPBP	1.32293	7.02324	27.5355	4.24e-111	5.16e-110	242.879
KIF2C	2.39158	1.84785	27.5321	4.43e-111	5.38e-110	242.837
YWHAG	1.55471	6.25883	27.5279	4.67e-111	5.67e-110	242.783
ZNF138	1.16309	2.19504	27.522	5.03e-111	6.11e-110	242.708
SKA1	2.1748	1.45788	27.5191	5.22e-111	6.33e-110	242.671
UNG	1.43796	5.00643	27.5159	5.44e-111	6.59e-110	242.63
SLC25A3	1.09911	6.58962	27.5151	5.5e-111	6.65e-110	242.62
COLEC10	-2.66405	2.57862	-27.514	5.57e-111	6.74e-110	242.607
TP53I3	2.29569	4.12523	27.5134	5.62e-111	6.79e-110	242.599
GTF3C6	1.66393	5.84714	27.511	5.79e-111	7e-110	242.568
SLC25A17	1.03587	3.64967	27.5083	5.99e-111	7.23e-110	242.534
ANP32E	1.53684	4.74917	27.5062	6.15e-111	7.42e-110	242.508
RPUSD1	1.24804	3.82606	27.5047	6.27e-111	7.55e-110	242.489
UXT	1.04037	6.49218	27.4975	6.87e-111	8.27e-110	242.398
SURF6	1.04896	4.06117	27.4681	9.99e-111	1.2e-109	242.024
PCDH12	1.56827	2.26652	27.4675	1.01e-110	1.21e-109	242.016
CHCHD2	1.36573	8.34786	27.4661	1.02e-110	1.23e-109	241.999
ZNF416	1.2045	1.6263	27.466	1.03e-110	1.23e-109	241.998
MEF2D	1.35068	4.25375	27.4622	1.08e-110	1.29e-109	241.95
FUCA2	1.91005	5.66504	27.4602	1.1e-110	1.32e-109	241.924
DNAL4	1.30328	3.27575	27.4405	1.42e-110	1.7e-109	241.674
HPF1	1.18523	4.39374	27.4396	1.44e-110	1.72e-109	241.662
TCTN3	1.28042	4.5573	27.4396	1.44e-110	1.72e-109	241.662
RPS9	1.29821	8.1666	27.4345	1.53e-110	1.83e-109	241.598
ARF3	1.49784	5.12986	27.433	1.56e-110	1.86e-109	241.579
CUL2	1.29909	3.65357	27.431	1.6e-110	1.91e-109	241.553
ECHDC2	-2.00461	6.18678	-27.4262	1.7e-110	2.03e-109	241.493
DNAJC30	1.19984	3.98732	27.4242	1.75e-110	2.08e-109	241.467
RDH14	0.987502	4.61585	27.4172	1.91e-110	2.27e-109	241.379
COA7	1.44142	3.78334	27.4082	2.14e-110	2.54e-109	241.264
CKAP2	1.83712	2.27468	27.407	2.17e-110	2.58e-109	241.249
DPM1	1.24387	5.619	27.4069	2.17e-110	2.58e-109	241.248
FKBP2	1.32247	7.12245	27.4014	2.33e-110	2.77e-109	241.178
PSEN2	1.54544	3.77676	27.3943	2.55e-110	3.02e-109	241.088
POLA2	1.42893	2.47105	27.3933	2.58e-110	3.06e-109	241.075
RNASEK	-2.3014	4.39451	-27.3904	2.68e-110	3.17e-109	241.038
TPP1	1.81205	6.49391	27.3778	3.14e-110	3.72e-109	240.879
ELP6	0.963708	3.83841	27.3664	3.64e-110	4.3e-109	240.733
DPCD	1.52008	2.98132	27.3606	3.92e-110	4.63e-109	240.66
MRPS35	1.30395	6.23621	27.3572	4.09e-110	4.82e-109	240.617
UXS1	1.42154	3.32592	27.3478	4.61e-110	5.44e-109	240.497
TSFM	1.13727	4.66774	27.3432	4.88e-110	5.76e-109	240.439
PPP1R8	1.30567	4.26521	27.3428	4.91e-110	5.78e-109	240.434
KIF20A	2.42046	1.83977	27.325	6.16e-110	7.25e-109	240.208
MAPRE1	1.95712	4.90168	27.3204	6.52e-110	7.68e-109	240.15
MYBL2	3.21236	2.53457	27.3153	6.97e-110	8.19e-109	240.084
TRMT10C	1.29293	4.64954	27.3119	7.27e-110	8.54e-109	240.042
PARN	1.1567	4.10542	27.3109	7.36e-110	8.64e-109	240.03
SEPHS1	1.104	5.01373	27.3039	8.05e-110	9.44e-109	239.94
CXCL14	-3.19926	2.72803	-27.3027	8.18e-110	9.58e-109	239.924
IGFLR1	-2.24613	2.88716	-27.3025	8.2e-110	9.6e-109	239.922
REXO4	1.203	4.58254	27.298	8.68e-110	1.02e-108	239.865
TUBB	1.86507	8.04669	27.2975	8.73e-110	1.02e-108	239.859
HEXB	1.5756	5.91246	27.2971	8.77e-110	1.02e-108	239.854
MRPS26	1.09498	6.78291	27.2956	8.94e-110	1.04e-108	239.835
SMIM15	1.2497	5.11169	27.2752	1.16e-109	1.35e-108	239.575
KIF11	1.90949	1.67932	27.2729	1.19e-109	1.39e-108	239.547
RPL15	1.17353	7.38417	27.2614	1.38e-109	1.61e-108	239.401
NCAPH	2.08866	1.59181	27.2581	1.44e-109	1.68e-108	239.359
LBR	1.62595	4.89769	27.2499	1.6e-109	1.86e-108	239.255
RAB2A	1.18471	5.7306	27.2386	1.84e-109	2.14e-108	239.112
RNF139	1.2654	4.72377	27.2346	1.94e-109	2.26e-108	239.061
SS18L2	1.0883	4.80593	27.2331	1.98e-109	2.3e-108	239.041
CEP250	1.18237	2.05381	27.2293	2.08e-109	2.41e-108	238.993
TCFL5	1.27028	2.73691	27.2283	2.1e-109	2.44e-108	238.981
VPS25	1.06888	5.69708	27.223	2.25e-109	2.61e-108	238.913
SLC25A5	1.63253	8.53494	27.2204	2.33e-109	2.69e-108	238.88
ZNF544	1.38547	2.46369	27.2199	2.34e-109	2.71e-108	238.874
ROBO1	2.75357	2.60884	27.219	2.37e-109	2.74e-108	238.863
NAT10	1.20707	4.00901	27.2156	2.47e-109	2.86e-108	238.819
NXF3	-0.975078	0.595198	-27.2068	2.76e-109	3.19e-108	238.708
METTL15	1.02734	2.28464	27.2067	2.77e-109	3.19e-108	238.706
TIMM17A	1.45348	5.45936	27.1947	3.22e-109	3.72e-108	238.554
OSER1	1.10319	5.28868	27.1939	3.26e-109	3.75e-108	238.543
MAD2L1	1.80041	1.53272	27.191	3.38e-109	3.89e-108	238.507
ALG5	1.33756	5.10572	27.1908	3.39e-109	3.9e-108	238.504
CCT8	1.4317	6.11712	27.164	4.77e-109	5.48e-108	238.164
SURF2	1.47738	4.86496	27.1635	4.8e-109	5.51e-108	238.157
CACYBP	1.62002	4.56585	27.1603	5e-109	5.74e-108	238.116
SMIM10L1	1.09591	3.77971	27.1599	5.02e-109	5.76e-108	238.112
SPNS1	-2.3421	2.54733	-27.1461	5.98e-109	6.86e-108	237.936
MED19	1.00736	3.58959	27.1459	6e-109	6.87e-108	237.934
CENPH	1.65115	2.03321	27.1424	6.27e-109	7.18e-108	237.89
EEFSEC	1.06982	4.82267	27.1346	6.92e-109	7.92e-108	237.791
MTPN	1.56839	5.29553	27.1321	7.15e-109	8.17e-108	237.759
AGPAT1	1.30443	5.42725	27.126	7.72e-109	8.82e-108	237.682
ACLY	1.87685	5.05665	27.1198	8.36e-109	9.54e-108	237.602
MCM7	1.76761	5.04473	27.115	8.88e-109	1.01e-107	237.542
B3GAT3	1.35219	5.41861	27.105	1.01e-108	1.15e-107	237.415
NDUFAF8	1.497	5.19144	27.1045	1.01e-108	1.16e-107	237.409
ORC5	1.04643	3.32958	27.1013	1.06e-108	1.2e-107	237.367
NDUFS2	1.3072	6.86992	27.091	1.21e-108	1.37e-107	237.237
SSNA1	1.18999	6.40716	27.0903	1.22e-108	1.38e-107	237.229
OGFOD3	1.05606	3.69762	27.0899	1.22e-108	1.39e-107	237.223
RMI2	2.15852	1.93395	27.0868	1.27e-108	1.44e-107	237.183
CDC42SE2	1.42471	3.82513	27.0865	1.28e-108	1.45e-107	237.18
DDOST	1.60604	7.07324	27.0865	1.28e-108	1.45e-107	237.18
COMMD1	1.04414	4.37126	27.0795	1.4e-108	1.58e-107	237.09
C1orf56	1.41063	3.57566	27.0739	1.5e-108	1.7e-107	237.019
AP2B1	1.46317	4.76522	27.0677	1.62e-108	1.83e-107	236.941
UROD	1.13059	6.10288	27.0658	1.66e-108	1.88e-107	236.916
ALKBH2	1.41876	4.36694	27.0637	1.71e-108	1.93e-107	236.89
CISD2	1.22347	5.214	27.0585	1.82e-108	2.06e-107	236.824
PES1	1.36855	5.14503	27.0585	1.82e-108	2.06e-107	236.824
ELOF1	1.08196	4.47006	27.0581	1.83e-108	2.06e-107	236.819
EXOC2	1.31574	3.55492	27.0512	2e-108	2.25e-107	236.731
HMMR	2.15985	1.83947	27.0497	2.04e-108	2.29e-107	236.713
RNF115	1.07901	3.24124	27.0443	2.18e-108	2.45e-107	236.644
STT3A	1.65156	5.34488	27.038	2.36e-108	2.66e-107	236.564
EDC3	1.09261	3.37984	27.0364	2.41e-108	2.71e-107	236.544
STAU2	1.27097	3.025	27.0309	2.59e-108	2.91e-107	236.473
ATP6V1E1	1.28289	5.88541	27.0286	2.67e-108	2.99e-107	236.444
DPH6	0.835989	1.24805	27.0245	2.81e-108	3.15e-107	236.392
METTL2B	0.984523	2.91346	27.0189	3.02e-108	3.38e-107	236.321
DENND1A	1.09953	2.97515	27.0178	3.06e-108	3.42e-107	236.307
TTC4	-1.66309	2.14735	-27.0173	3.08e-108	3.44e-107	236.3
RAP2B	1.80689	3.05947	27.0153	3.16e-108	3.53e-107	236.276
EMD	1.15675	5.86121	27.0128	3.26e-108	3.64e-107	236.244
TMEM267	1.35958	2.62301	27.0124	3.28e-108	3.66e-107	236.239
DDX59	1.40242	3.10068	27.0104	3.36e-108	3.75e-107	236.213
NUF2	2.19115	1.56658	27.0049	3.61e-108	4.02e-107	236.143
NCLN	1.15174	5.73429	26.995	4.09e-108	4.55e-107	236.017
HYAL2	1.45161	4.41982	26.9887	4.43e-108	4.93e-107	235.937
SLC35B3	1.26174	4.68738	26.9852	4.63e-108	5.15e-107	235.893
RSU1	1.57502	4.40104	26.9831	4.76e-108	5.28e-107	235.866
LAMP2	2.01911	6.52707	26.9797	4.97e-108	5.52e-107	235.823
MRPS9	1.10977	4.91051	26.9767	5.16e-108	5.72e-107	235.785
CENPN	1.49063	2.36908	26.9716	5.5e-108	6.1e-107	235.72
TMEM187	1.48472	3.64739	26.9676	5.79e-108	6.42e-107	235.67
FCN3	-3.59078	4.01889	-26.9659	5.92e-108	6.55e-107	235.648
CDC23	1.32551	3.8021	26.9658	5.93e-108	6.56e-107	235.646
CHMP4A	-2.05149	2.54202	-26.9642	6.05e-108	6.69e-107	235.626
GMEB1	1.05696	2.1473	26.9631	6.13e-108	6.77e-107	235.613
DYNC2LI1	1.14915	2.38357	26.9603	6.36e-108	7.02e-107	235.577
CTNNA1	1.43702	5.90488	26.9582	6.53e-108	7.21e-107	235.549
SLC30A6	1.26796	3.31476	26.958	6.54e-108	7.22e-107	235.547
PPP2R5D	1.35934	4.88122	26.9556	6.74e-108	7.43e-107	235.518
UBXN1	1.04361	6.1556	26.9485	7.38e-108	8.13e-107	235.427
GNG5	1.36342	7.21994	26.9472	7.51e-108	8.27e-107	235.41
STIP1	1.64907	5.58015	26.9334	8.95e-108	9.84e-107	235.235
CNOT4	0.988048	2.65833	26.9326	9.04e-108	9.93e-107	235.225
TMEM14A	1.92006	6.34592	26.9194	1.07e-107	1.17e-106	235.057
ZSWIM3	0.883585	1.94633	26.9176	1.09e-107	1.2e-106	235.034
C6orf136	1.1807	4.5387	26.9026	1.32e-107	1.45e-106	234.844
NEU1	1.70225	5.53299	26.9024	1.33e-107	1.45e-106	234.841
DCK	1.80807	2.71099	26.9015	1.34e-107	1.47e-106	234.83
NUSAP1	2.43449	3.36279	26.8969	1.42e-107	1.56e-106	234.771
PFN1	1.43279	8.81591	26.8955	1.45e-107	1.59e-106	234.753
C14orf119	0.995937	4.35359	26.8889	1.58e-107	1.72e-106	234.669
HSPB1	2.27314	8.80001	26.8863	1.63e-107	1.78e-106	234.636
LAMA4	1.60086	2.18686	26.8826	1.71e-107	1.86e-106	234.59
CDS2	1.22065	3.4376	26.8763	1.85e-107	2.02e-106	234.509
RPS19	1.58903	8.3515	26.8618	2.23e-107	2.43e-106	234.325
MKI67	2.30906	1.81929	26.8612	2.24e-107	2.44e-106	234.318
CMC2	0.956617	2.47716	26.8605	2.26e-107	2.46e-106	234.308
SET	1.47104	6.16118	26.854	2.46e-107	2.67e-106	234.226
VMA21	1.28917	3.59259	26.8472	2.68e-107	2.91e-106	234.14
IPO13	1.15785	3.9416	26.8419	2.87e-107	3.11e-106	234.073
UBA2	1.46842	4.60347	26.8306	3.31e-107	3.59e-106	233.928
SLC25A53	0.581652	0.794097	26.8288	3.38e-107	3.67e-106	233.906
C17orf80	1.21851	2.9752	26.8245	3.58e-107	3.88e-106	233.851
EIF2S2	1.41853	5.8632	26.8237	3.62e-107	3.92e-106	233.841
YARS2	1.24226	3.57638	26.8117	4.21e-107	4.56e-106	233.689
FHIT	1.38365	2.29887	26.7971	5.07e-107	5.49e-106	233.502
ARMC7	1.32451	3.65517	26.7806	6.25e-107	6.76e-106	233.294
SCLY	-1.98563	2.11618	-26.7658	7.55e-107	8.16e-106	233.105
VPS35	1.4638	3.70865	26.7656	7.57e-107	8.17e-106	233.103
CAMTA1	1.04065	2.71632	26.7616	7.96e-107	8.59e-106	233.052
IARS2	1.63758	5.98143	26.7573	8.41e-107	9.07e-106	232.998
CCBE1	-1.364	0.981727	-26.7555	8.61e-107	9.28e-106	232.974
ETV2	1.08733	1.48834	26.7512	9.09e-107	9.79e-106	232.919
IGSF8	1.75377	6.29286	26.7508	9.14e-107	9.84e-106	232.914
EFL1	1.3756	2.96229	26.7496	9.27e-107	9.97e-106	232.9
CEBPZ	1.58966	4.21048	26.7478	9.49e-107	1.02e-105	232.876
IPP	1.30032	2.45571	26.7433	1.01e-106	1.08e-105	232.819
TMEM127	1.2055	5.11682	26.7325	1.15e-106	1.24e-105	232.682
SLC29A2	1.81513	3.3355	26.7219	1.32e-106	1.42e-105	232.547
BTG3	1.74313	3.49726	26.7016	1.71e-106	1.83e-105	232.29
NECTIN2	1.68211	6.50869	26.7007	1.73e-106	1.85e-105	232.278
UBAC1	1.00601	4.50872	26.6904	1.97e-106	2.11e-105	232.147
AKT1S1	1.06807	4.78786	26.6782	2.3e-106	2.46e-105	231.992
DCLRE1B	1.33554	1.80186	26.6766	2.35e-106	2.51e-105	231.972
GINS1	2.12873	1.79591	26.6751	2.4e-106	2.56e-105	231.952
PAPSS1	1.65766	3.34757	26.6716	2.5e-106	2.67e-105	231.908
KLHL22	1.1244	3.23297	26.6632	2.79e-106	2.97e-105	231.801
C3orf38	1.12078	2.95657	26.6629	2.8e-106	2.98e-105	231.797
PLEKHF2	1.33691	3.63477	26.6594	2.92e-106	3.11e-105	231.753
CFHR2	-3.20841	5.70045	-26.6534	3.16e-106	3.36e-105	231.677
C1GALT1C1	1.53559	4.83643	26.6517	3.22e-106	3.43e-105	231.655
ADRA1A	-2.3803	2.41935	-26.6514	3.24e-106	3.45e-105	231.65
CERS5	1.14386	2.80972	26.6501	3.29e-106	3.5e-105	231.634
SERGEF	1.21484	3.13837	26.6472	3.41e-106	3.63e-105	231.598
UBIAD1	1.32503	3.49344	26.6444	3.54e-106	3.75e-105	231.562
NRM	2.01302	3.32315	26.6309	4.21e-106	4.46e-105	231.39
THOC3	1.19006	2.50064	26.6231	4.64e-106	4.92e-105	231.291
PLOD3	1.50699	5.53946	26.6204	4.8e-106	5.09e-105	231.257
HAUS1	1.40679	3.15238	26.6195	4.86e-106	5.15e-105	231.245
ZNF687	1.57611	3.59382	26.6064	5.74e-106	6.07e-105	231.079
MRPS36	1.14575	5.06117	26.6031	5.99e-106	6.33e-105	231.037
PRR11	1.92453	1.44194	26.5978	6.4e-106	6.77e-105	230.97
GDI2	1.34225	6.80066	26.5935	6.77e-106	7.15e-105	230.914
NAP1L1	1.61402	4.27543	26.5913	6.96e-106	7.34e-105	230.887
RPL29	1.33909	8.83101	26.591	6.99e-106	7.37e-105	230.883
RGS10	2.24265	2.89923	26.5889	7.17e-106	7.55e-105	230.857
MRPL35	1.00082	4.45113	26.5878	7.28e-106	7.67e-105	230.842
IKBIP	1.6574	2.75299	26.5859	7.45e-106	7.84e-105	230.819
DBH	-2.4726	3.20321	-26.5798	8.06e-106	8.47e-105	230.74
IDH3B	1.03727	6.04968	26.5778	8.26e-106	8.68e-105	230.716
PARD3	1.37068	3.93479	26.5756	8.49e-106	8.92e-105	230.688
TOR1AIP2	1.37511	4.16659	26.5732	8.77e-106	9.2e-105	230.656
CD58	1.51812	3.10144	26.5665	9.55e-106	1e-104	230.571
DHX9	1.59672	5.07307	26.563	9.97e-106	1.05e-104	230.527
SLC39A3	1.05775	3.57307	26.561	1.02e-105	1.07e-104	230.502
ERP44	1.33756	5.28515	26.5604	1.03e-105	1.08e-104	230.493
SELENON	1.70447	4.64243	26.5545	1.11e-105	1.16e-104	230.419
WDR25	0.915383	2.42055	26.5532	1.13e-105	1.18e-104	230.403
SLC35E3	0.937854	1.61357	26.5473	1.22e-105	1.27e-104	230.327
GOLT1B	1.42533	4.28525	26.5398	1.34e-105	1.4e-104	230.232
CEP89	1.07579	1.8281	26.5363	1.4e-105	1.46e-104	230.188
STRBP	1.24487	2.46212	26.536	1.41e-105	1.47e-104	230.184
SMG7	1.18102	4.41237	26.5322	1.48e-105	1.54e-104	230.135
WDSUB1	1.38888	2.8095	26.522	1.68e-105	1.75e-104	230.006
KATNA1	1.16433	3.21881	26.5198	1.73e-105	1.8e-104	229.978
TCF3	1.47641	3.5629	26.5092	1.98e-105	2.06e-104	229.844
USP14	1.26002	4.38122	26.5046	2.1e-105	2.18e-104	229.785
HMGB2	1.98608	4.67991	26.5044	2.1e-105	2.19e-104	229.782
POLE3	1.43061	5.05485	26.4946	2.38e-105	2.47e-104	229.658
CCDC43	1.26347	3.08522	26.4942	2.39e-105	2.48e-104	229.653
RBM3	1.62041	5.99387	26.4884	2.58e-105	2.67e-104	229.578
DEDD2	1.1247	4.41099	26.4845	2.71e-105	2.81e-104	229.529
YWHAZ	1.72958	6.05481	26.4805	2.85e-105	2.95e-104	229.478
ATXN10	1.31672	5.24265	26.4799	2.87e-105	2.97e-104	229.47
CDC45	2.11834	1.78863	26.4795	2.89e-105	2.99e-104	229.465
UBTD2	1.28164	3.64519	26.4779	2.95e-105	3.05e-104	229.445
RPS3	1.41509	7.62531	26.4664	3.41e-105	3.52e-104	229.299
RRP8	0.802082	2.96514	26.4615	3.63e-105	3.75e-104	229.236
HLA-A	2.06581	9.3727	26.4594	3.73e-105	3.85e-104	229.209
RPL12	1.57669	8.24775	26.4502	4.2e-105	4.32e-104	229.093
EXO1	1.79395	1.26219	26.447	4.37e-105	4.5e-104	229.052
SLC39A11	1.44508	4.26319	26.4455	4.45e-105	4.58e-104	229.033
NDUFV2	-1.55372	5.31885	-26.4432	4.59e-105	4.72e-104	229.004
NRF1	0.972875	2.7713	26.4263	5.69e-105	5.84e-104	228.789
AURKB	2.39993	2.20245	26.4189	6.25e-105	6.42e-104	228.694
TNPO3	1.3411	4.41215	26.4114	6.87e-105	7.06e-104	228.6
NDUFS3	1.04194	5.59344	26.41	7e-105	7.18e-104	228.581
DESI2	1.38988	3.73503	26.4069	7.28e-105	7.46e-104	228.542
CD68	-2.72451	2.7372	-26.4059	7.37e-105	7.55e-104	228.53
RNF121	1.06313	3.7566	26.4035	7.6e-105	7.79e-104	228.499
GPBP1	1.00378	4.5519	26.4001	7.94e-105	8.12e-104	228.456
ZNF696	1.19455	2.27942	26.3999	7.96e-105	8.14e-104	228.454
CHST14	1.32678	3.20017	26.393	8.7e-105	8.89e-104	228.365
ARHGEF9	1.15585	1.98391	26.3894	9.1e-105	9.3e-104	228.319
UTP15	0.982534	2.42207	26.3887	9.18e-105	9.37e-104	228.311
TUSC2	0.983586	4.77834	26.3865	9.44e-105	9.63e-104	228.283
SH3BGRL3	2.01229	6.33028	26.3861	9.49e-105	9.67e-104	228.278
DDX56	1.01156	5.37952	26.3842	9.73e-105	9.91e-104	228.253
CSPG4	1.59513	1.62362	26.3831	9.86e-105	1e-103	228.239
MEAF6	1.54167	4.66116	26.3802	1.02e-104	1.04e-103	228.202
SMU1	1.20758	3.85478	26.3776	1.06e-104	1.08e-103	228.169
REEP5	1.15836	6.3121	26.3775	1.06e-104	1.08e-103	228.168
CHMP5	1.32795	5.33634	26.3761	1.08e-104	1.09e-103	228.15
MRPL22	0.993531	3.69986	26.3739	1.11e-104	1.13e-103	228.122
RPRD2	1.43872	3.46891	26.3686	1.19e-104	1.2e-103	228.055
BLOC1S2	1.12503	4.39861	26.3663	1.22e-104	1.24e-103	228.026
RPL39	1.65691	6.35417	26.3659	1.23e-104	1.24e-103	228.02
MRTO4	1.28058	4.62853	26.365	1.24e-104	1.26e-103	228.009
FBXW9	1.20483	2.81828	26.3563	1.39e-104	1.4e-103	227.899
TREM2	2.68685	2.29215	26.3556	1.4e-104	1.41e-103	227.89
UTP18	1.33738	4.37513	26.3551	1.41e-104	1.42e-103	227.884
HNRNPAB	1.37145	6.71306	26.3509	1.49e-104	1.5e-103	227.83
BLOC1S5	1.2368	3.34921	26.3462	1.58e-104	1.59e-103	227.77
MRPL2	1.07739	5.67273	26.3449	1.6e-104	1.62e-103	227.753
SERBP1	1.29822	5.77426	26.3431	1.64e-104	1.65e-103	227.731
PIGP	1.11599	2.40399	26.3388	1.73e-104	1.75e-103	227.676
ZNF517	1.40495	2.66789	26.335	1.82e-104	1.83e-103	227.628
CEP41	0.882653	1.13179	26.3157	2.33e-104	2.34e-103	227.382
RPF1	1.21441	4.76647	26.309	2.53e-104	2.55e-103	227.297
CCDC134	1.26496	2.28418	26.304	2.7e-104	2.71e-103	227.234
DLGAP5	2.06171	1.47689	26.2991	2.88e-104	2.89e-103	227.17
ACTB	1.54235	10.6569	26.2972	2.94e-104	2.95e-103	227.147
RNASEH2B	1.00915	2.06406	26.2958	3e-104	3.01e-103	227.129
KPNB1	1.46286	5.24567	26.2954	3.01e-104	3.02e-103	227.124
DDX50	1.31751	4.13953	26.2942	3.06e-104	3.07e-103	227.108
FAM98B	1.2601	2.50132	26.2936	3.08e-104	3.09e-103	227.101
CENPU	2.09739	2.37542	26.2917	3.16e-104	3.16e-103	227.077
CDC73	1.47251	3.41615	26.2875	3.33e-104	3.33e-103	227.023
NFKBIE	1.92095	3.76218	26.2862	3.39e-104	3.38e-103	227.007
EMC10	1.2478	4.83648	26.2714	4.09e-104	4.08e-103	226.819
UCK2	1.64928	3.20034	26.2649	4.44e-104	4.43e-103	226.736
NDUFB10	1.25586	7.43301	26.249	5.44e-104	5.42e-103	226.534
YY1	0.9979	4.54283	26.2448	5.74e-104	5.72e-103	226.48
RNF216	1.19667	3.49142	26.2439	5.81e-104	5.78e-103	226.469
RPAP3	1.11023	3.02362	26.2396	6.14e-104	6.11e-103	226.414
LIN9	1.3655	1.36687	26.2376	6.29e-104	6.26e-103	226.388
ECSIT	1.06578	5.65366	26.2199	7.89e-104	7.84e-103	226.163
PSMB1	1.26017	7.14465	26.2157	8.32e-104	8.26e-103	226.11
SCAMP1	1.42682	3.34813	26.1992	1.03e-103	1.02e-102	225.9
NCAPG	2.14745	1.65086	26.1962	1.07e-103	1.06e-102	225.862
TMX4	1.50197	4.45227	26.1947	1.09e-103	1.08e-102	225.843
TRMT5	0.975549	2.57359	26.1946	1.09e-103	1.08e-102	225.841
ERGIC2	1.32867	3.54215	26.1937	1.1e-103	1.09e-102	225.831
TOR3A	1.74257	4.52574	26.1879	1.19e-103	1.17e-102	225.756
GABPB1	0.794621	2.5101	26.1845	1.24e-103	1.22e-102	225.713
SNN	1.61629	3.42939	26.1831	1.26e-103	1.25e-102	225.695
PPP6C	1.15631	4.43821	26.1758	1.38e-103	1.37e-102	225.602
SMIM7	0.825508	4.27097	26.1752	1.39e-103	1.38e-102	225.595
ALG3	1.2158	5.69194	26.1713	1.46e-103	1.45e-102	225.545
CIR1	0.988707	4.35914	26.1698	1.49e-103	1.47e-102	225.527
EXOSC3	1.15555	3.19002	26.1682	1.52e-103	1.5e-102	225.506
CEBPG	1.42548	5.35319	26.1661	1.56e-103	1.54e-102	225.48
DDAH2	1.80673	5.38638	26.166	1.57e-103	1.54e-102	225.479
RRNAD1	1.02766	4.7543	26.1648	1.59e-103	1.56e-102	225.463
ZBTB3	0.89309	1.80415	26.1576	1.74e-103	1.71e-102	225.371
NDUFB2	1.15323	5.44148	26.1567	1.76e-103	1.73e-102	225.359
CDK5	1.1925	3.81722	26.1556	1.79e-103	1.76e-102	225.345
MEF2B	-1.47355	1.23647	-26.146	2.02e-103	1.98e-102	225.224
HNRNPLL	1.14934	2.86514	26.1439	2.08e-103	2.03e-102	225.197
SUCO	1.56404	3.26026	26.1419	2.13e-103	2.08e-102	225.172
RNF26	1.4425	4.87601	26.1359	2.3e-103	2.25e-102	225.095
CNP	1.15645	4.82754	26.1335	2.37e-103	2.32e-102	225.064
CDYL	1.26786	2.60434	26.1317	2.43e-103	2.37e-102	225.041
PRIM1	1.76358	2.69146	26.1295	2.49e-103	2.44e-102	225.013
B3GALT6	1.17735	4.13569	26.1208	2.79e-103	2.72e-102	224.903
RFC3	1.63446	2.56903	26.1198	2.82e-103	2.75e-102	224.89
CHPF2	1.44303	4.46047	26.1149	3e-103	2.93e-102	224.828
SPATA2	1.11417	3.0678	26.1011	3.58e-103	3.49e-102	224.652
ATAD2	1.94918	3.39958	26.0944	3.9e-103	3.8e-102	224.567
RFC4	1.73383	3.26385	26.091	4.07e-103	3.96e-102	224.524
STX8	1.24488	3.4338	26.0817	4.58e-103	4.46e-102	224.405
PPP3CB	1.10148	3.66667	26.0798	4.69e-103	4.57e-102	224.382
WARS2	1.24222	2.84926	26.0654	5.64e-103	5.48e-102	224.199
FAM120AOS	1.09236	4.01218	26.0651	5.67e-103	5.51e-102	224.194
CSTF3	0.958439	3.66475	26.0605	6.01e-103	5.83e-102	224.135
BLOC1S1	1.15002	6.11625	26.0603	6.02e-103	5.85e-102	224.133
DEPTOR	1.65979	4.22527	26.0594	6.09e-103	5.91e-102	224.122
NF2	1.28215	3.17278	26.0431	7.49e-103	7.26e-102	223.915
TIMM8A	1.32645	3.43359	26.0392	7.87e-103	7.63e-102	223.865
TRIM34	-0.995931	0.749399	-26.0352	8.29e-103	8.03e-102	223.813
POMT1	0.998114	3.69911	26.0315	8.69e-103	8.41e-102	223.766
OPN1SW	1.54295	1.60101	26.023	9.68e-103	9.36e-102	223.659
TRIM24	1.50401	3.70238	26.0185	1.03e-102	9.91e-102	223.601
MNAT1	0.999658	2.76411	26.0161	1.06e-102	1.02e-101	223.571
MRFAP1	1.19369	7.63641	26.0146	1.08e-102	1.04e-101	223.551
DENR	1.10022	4.8433	26.0069	1.19e-102	1.15e-101	223.454
TMEM164	1.73814	2.2233	26.0065	1.19e-102	1.15e-101	223.449
DAG1	1.54073	5.39767	26.0013	1.28e-102	1.23e-101	223.382
SORT1	2.24798	3.16521	25.9974	1.34e-102	1.29e-101	223.333
FOXP1	1.35805	3.07965	25.9954	1.38e-102	1.32e-101	223.308
ZNF768	1.20689	5.34749	25.9952	1.38e-102	1.33e-101	223.305
POLD1	1.52981	3.18718	25.9901	1.47e-102	1.42e-101	223.24
EGFL8	-2.05556	1.86657	-25.9851	1.57e-102	1.51e-101	223.176
MRPS11	0.919701	3.53056	25.984	1.59e-102	1.53e-101	223.162
MPZL1	1.67619	4.18689	25.9776	1.73e-102	1.66e-101	223.081
SCFD2	1.22735	3.02533	25.967	1.98e-102	1.89e-101	222.947
NLE1	1.27126	2.69521	25.9625	2.09e-102	2e-101	222.889
NXT2	1.46247	2.96306	25.9593	2.18e-102	2.09e-101	222.848
TSTD3	-0.603393	0.373464	-25.948	2.52e-102	2.41e-101	222.705
ZNF524	1.13084	4.89893	25.9446	2.63e-102	2.51e-101	222.661
CENPQ	1.5849	2.40365	25.9412	2.75e-102	2.62e-101	222.618
GSTZ1	-1.99802	4.40757	-25.9341	3.01e-102	2.87e-101	222.527
RRP7A	1.30089	4.54946	25.932	3.09e-102	2.95e-101	222.501
ARF6	1.35826	5.58208	25.9298	3.17e-102	3.03e-101	222.473
BRI3	1.25935	5.66372	25.9259	3.33e-102	3.18e-101	222.424
ANXA7	1.29314	6.61719	25.9238	3.43e-102	3.27e-101	222.396
KIF3B	1.24193	4.50877	25.9231	3.46e-102	3.29e-101	222.388
TAF9	1.29101	5.03506	25.915	3.83e-102	3.65e-101	222.284
SNTA1	1.50648	4.5731	25.9082	4.18e-102	3.98e-101	222.197
STX10	1.12843	5.60644	25.9004	4.62e-102	4.39e-101	222.099
FAM222A	1.93124	2.69625	25.8951	4.94e-102	4.69e-101	222.031
BCL2L12	1.27235	4.14638	25.8935	5.04e-102	4.79e-101	222.01
PPIC	1.48092	5.06942	25.8809	5.92e-102	5.62e-101	221.85
ITM2B	1.51038	6.30221	25.8795	6.03e-102	5.72e-101	221.832
KHSRP	1.34308	5.83107	25.8782	6.13e-102	5.81e-101	221.816
SPDL1	1.42292	1.78578	25.8764	6.27e-102	5.94e-101	221.794
C17orf75	1.02534	2.7097	25.8694	6.85e-102	6.49e-101	221.704
UBE2E1	1.24652	4.68346	25.864	7.34e-102	6.95e-101	221.635
RAB22A	1.12431	3.14962	25.8635	7.39e-102	6.99e-101	221.629
PYURF	1.42807	1.93993	25.8575	7.97e-102	7.54e-101	221.553
HJURP	2.14084	1.72443	25.8546	8.28e-102	7.82e-101	221.516
TRAPPC6A	1.41814	6.00062	25.8545	8.28e-102	7.82e-101	221.515
DUSP23	1.66229	7.56212	25.854	8.34e-102	7.87e-101	221.508
OGFOD2	-1.50392	1.82772	-25.8514	8.62e-102	8.13e-101	221.476
DDX1	1.29776	5.53641	25.8505	8.72e-102	8.22e-101	221.464
DPP3	1.45274	4.35218	25.8485	8.95e-102	8.43e-101	221.438
BCL6B	1.6063	2.37899	25.8459	9.25e-102	8.7e-101	221.405
SVIP	1.24204	2.84355	25.8419	9.73e-102	9.16e-101	221.354
VOPP1	1.36946	3.43954	25.834	1.08e-101	1.01e-100	221.254
MARCKS	2.23733	4.83205	25.8305	1.13e-101	1.06e-100	221.209
PRDX6	1.45442	8.78666	25.8179	1.32e-101	1.24e-100	221.049
SQSTM1	2.27201	6.92717	25.8105	1.45e-101	1.36e-100	220.955
RUFY1	1.05146	4.14266	25.7916	1.85e-101	1.73e-100	220.714
NMB	1.99089	2.67494	25.7908	1.87e-101	1.75e-100	220.704
NINJ1	1.15727	6.09535	25.7895	1.9e-101	1.78e-100	220.687
POP7	1.2719	6.02692	25.7866	1.97e-101	1.84e-100	220.651
MYL6B	1.53813	3.78833	25.7843	2.03e-101	1.9e-100	220.621
FSD2	-0.441525	0.227731	-25.7841	2.03e-101	1.9e-100	220.618
LRP11	1.567	3.9012	25.7805	2.13e-101	1.99e-100	220.572
RPS24	1.62016	7.96048	25.7797	2.15e-101	2.01e-100	220.562
WDR76	1.79319	1.62854	25.7753	2.27e-101	2.12e-100	220.507
TAB1	1.02639	4.04041	25.765	2.59e-101	2.42e-100	220.376
RPL17	-2.69902	6.06866	-25.7509	3.1e-101	2.89e-100	220.197
ASB8	1.05445	4.0445	25.748	3.22e-101	3e-100	220.159
TPGS2	1.51247	2.71796	25.7459	3.3e-101	3.08e-100	220.133
CAP1	1.52715	6.38507	25.7332	3.89e-101	3.62e-100	219.971
FAM89B	1.10667	4.4224	25.7199	4.6e-101	4.28e-100	219.802
THG1L	1.13276	2.913	25.7028	5.72e-101	5.32e-100	219.585
GIT1	1.29767	3.62443	25.7015	5.82e-101	5.41e-100	219.568
COPA	1.60115	6.22563	25.7007	5.88e-101	5.46e-100	219.558
GTF2E1	1.21918	2.66391	25.6981	6.08e-101	5.65e-100	219.524
UMAD1	1.35166	3.2856	25.6978	6.1e-101	5.66e-100	219.521
NIFK	1.40492	4.50105	25.697	6.16e-101	5.71e-100	219.511
GALNT1	1.56829	4.88352	25.6924	6.54e-101	6.06e-100	219.451
LZIC	1.32992	3.67474	25.6854	7.15e-101	6.62e-100	219.362
TWF2	1.71077	5.48937	25.6825	7.41e-101	6.86e-100	219.326
RHBDD1	1.11798	3.17303	25.682	7.47e-101	6.91e-100	219.319
SOWAHA	2.18627	2.41422	25.6739	8.28e-101	7.66e-100	219.216
AHSA1	1.33659	5.75513	25.6711	8.57e-101	7.92e-100	219.181
ATG5	1.21585	3.73165	25.6683	8.89e-101	8.21e-100	219.145
UBE2L3	1.02728	5.32127	25.6564	1.03e-100	9.54e-100	218.994
NAA50	1.24787	4.84053	25.6478	1.15e-100	1.07e-99	218.884
MSRB2	1.25622	5.67844	25.6428	1.23e-100	1.13e-99	218.821
FAM83D	2.18552	2.85486	25.6379	1.31e-100	1.21e-99	218.759
SLC38A9	1.00356	2.43071	25.6323	1.41e-100	1.3e-99	218.687
SMARCC1	1.3514	4.10327	25.6296	1.46e-100	1.34e-99	218.652
KNL1	1.5107	1.70362	25.6238	1.57e-100	1.44e-99	218.579
SNRNP40	1.27875	3.43706	25.6195	1.66e-100	1.52e-99	218.523
RGS5	2.31566	4.25814	25.6192	1.66e-100	1.53e-99	218.521
CENPA	2.00389	1.42118	25.6164	1.72e-100	1.58e-99	218.485
OXLD1	1.21707	4.73747	25.615	1.75e-100	1.61e-99	218.466
ZWILCH	1.30325	2.04377	25.6077	1.92e-100	1.77e-99	218.374
PPP1CB	1.2885	5.37525	25.5871	2.5e-100	2.29e-99	218.112
GMEB2	1.04216	3.32898	25.5864	2.52e-100	2.31e-99	218.103
YBX1	1.49841	8.0544	25.5853	2.56e-100	2.34e-99	218.089
UNC50	1.07906	4.63547	25.5813	2.69e-100	2.46e-99	218.038
WDR1	1.41515	5.50266	25.5729	3e-100	2.74e-99	217.931
COX15	1.08183	4.40345	25.57	3.11e-100	2.84e-99	217.894
CCDC137	1.25415	4.14766	25.5626	3.42e-100	3.12e-99	217.8
TRIM26	1.30173	5.48474	25.5606	3.51e-100	3.2e-99	217.774
UBR7	1.2016	3.86856	25.5572	3.66e-100	3.34e-99	217.731
SHC1	1.69673	6.01749	25.5474	4.15e-100	3.78e-99	217.607
TOP1MT	1.32178	3.84817	25.5468	4.18e-100	3.81e-99	217.599
CCNA2	2.3531	2.42682	25.5451	4.27e-100	3.89e-99	217.577
CTSA	1.60897	6.67832	25.5383	4.66e-100	4.24e-99	217.491
CLEC14A	1.86839	3.72363	25.5284	5.28e-100	4.81e-99	217.365
RFC1	1.25231	4.25273	25.5187	5.98e-100	5.44e-99	217.242
HOMEZ	0.990988	2.51299	25.5102	6.67e-100	6.06e-99	217.133
PELP1	1.10935	4.14921	25.5099	6.69e-100	6.08e-99	217.13
CD200	1.52087	1.36808	25.5064	6.99e-100	6.35e-99	217.085
MIEF2	1.10998	2.81545	25.5055	7.08e-100	6.42e-99	217.073
KCTD2	1.12664	3.55587	25.4989	7.7e-100	6.98e-99	216.99
XXYLT1	1.29911	1.60051	25.4967	7.92e-100	7.17e-99	216.961
HMGN4	1.94864	4.61144	25.4827	9.46e-100	8.57e-99	216.783
HBA1	-2.46123	1.50384	-25.4813	9.63e-100	8.72e-99	216.765
HRCT1	2.84935	2.67653	25.4751	1.04e-99	9.43e-99	216.687
CALM3	1.29437	6.93552	25.464	1.2e-99	1.09e-98	216.545
ACP1	1.01345	5.48517	25.4609	1.25e-99	1.13e-98	216.505
PIP4K2B	1.18002	4.14861	25.4603	1.26e-99	1.14e-98	216.498
GJA5	1.93918	1.94932	25.459	1.28e-99	1.16e-98	216.481
C7orf25	-1.09395	1.09336	-25.4549	1.35e-99	1.22e-98	216.429
ZNF250	0.885931	1.52455	25.451	1.42e-99	1.28e-98	216.379
PSMD10	1.27131	4.70566	25.4464	1.5e-99	1.36e-98	216.32
PSME3	1.43709	4.83407	25.4452	1.53e-99	1.37e-98	216.306
PGRMC2	1.07267	5.66105	25.4357	1.72e-99	1.55e-98	216.185
BAD	1.17398	5.53081	25.4333	1.78e-99	1.6e-98	216.154
BCAS2	1.26644	5.48737	25.4317	1.81e-99	1.63e-98	216.134
FTSJ1	1.28398	3.9445	25.4294	1.87e-99	1.68e-98	216.104
ZDHHC5	1.13613	5.12881	25.4254	1.96e-99	1.76e-98	216.054
C7orf26	0.942636	4.25125	25.4201	2.1e-99	1.89e-98	215.986
MTX1	1.22447	3.79488	25.4184	2.15e-99	1.93e-98	215.964
AP2M1	1.09754	6.72074	25.4062	2.51e-99	2.25e-98	215.809
ADAR	1.28933	6.14943	25.401	2.68e-99	2.4e-98	215.743
SURF1	1.10206	6.23948	25.4005	2.7e-99	2.42e-98	215.737
AVL9	1.13795	2.56362	25.3966	2.84e-99	2.54e-98	215.687
KIAA1143	1.41495	2.84118	25.3951	2.89e-99	2.59e-98	215.668
TP53RK	1.11063	3.21845	25.395	2.89e-99	2.59e-98	215.667
TOMM70	0.970885	5.49125	25.3945	2.91e-99	2.6e-98	215.661
SNX27	1.36576	3.66638	25.3769	3.65e-99	3.26e-98	215.436
STOML1	0.946064	2.33158	25.3747	3.75e-99	3.34e-98	215.409
ZCCHC3	1.27514	3.88455	25.3743	3.77e-99	3.36e-98	215.403
GTF2B	1.14729	4.49075	25.3721	3.88e-99	3.46e-98	215.375
PPIL1	1.67504	4.76298	25.3634	4.33e-99	3.86e-98	215.265
SEMA3G	1.70204	1.9773	25.3596	4.54e-99	4.05e-98	215.217
BUB1	1.85565	1.38729	25.359	4.58e-99	4.07e-98	215.209
PPP2R5C	1.04997	3.61335	25.355	4.82e-99	4.29e-98	215.158
LGALSL	1.38196	2.89427	25.3488	5.22e-99	4.64e-98	215.078
CAPG	2.77981	3.52438	25.3444	5.51e-99	4.9e-98	215.023
ERCC2	1.07574	3.44713	25.3434	5.59e-99	4.96e-98	215.01
UGGT1	1.44244	4.16445	25.3414	5.73e-99	5.09e-98	214.985
FHL3	1.66569	3.47299	25.339	5.91e-99	5.24e-98	214.954
NEDD4L	1.50216	2.90211	25.338	5.99e-99	5.31e-98	214.941
ATIC	1.45241	5.22223	25.3352	6.2e-99	5.49e-98	214.906
CYC1	1.2386	7.74664	25.3341	6.29e-99	5.57e-98	214.891
PTDSS1	1.35485	4.73604	25.329	6.71e-99	5.94e-98	214.826
POGK	1.4803	3.50907	25.3231	7.23e-99	6.4e-98	214.752
CHD4	1.25819	5.41558	25.322	7.33e-99	6.49e-98	214.738
CAPN2	1.7547	4.34474	25.32	7.52e-99	6.65e-98	214.713
PARPBP	1.37844	1.0173	25.3146	8.07e-99	7.13e-98	214.643
ANLN	2.16696	1.60368	25.3122	8.31e-99	7.34e-98	214.614
CALR	1.82417	9.87987	25.3081	8.76e-99	7.73e-98	214.561
IQSEC1	1.25473	4.93336	25.3047	9.15e-99	8.07e-98	214.517
GLE1	1.14614	4.27172	25.3031	9.33e-99	8.23e-98	214.497
CPPED1	1.55516	4.39114	25.301	9.59e-99	8.45e-98	214.47
LAPTM4A	1.39305	8.06534	25.2822	1.22e-98	1.07e-97	214.232
LAPTM4B	2.66846	5.26551	25.2781	1.28e-98	1.13e-97	214.179
S100A12	-2.12616	1.59321	-25.2748	1.34e-98	1.18e-97	214.138
ARL8A	1.30858	5.80609	25.2731	1.37e-98	1.2e-97	214.115
PRDX1	1.59632	8.72551	25.2729	1.37e-98	1.21e-97	214.113
FGD1	1.54878	1.93458	25.2706	1.41e-98	1.24e-97	214.084
CYYR1	1.62043	2.31553	25.2698	1.43e-98	1.25e-97	214.073
FBXW4	0.986255	4.46595	25.2682	1.46e-98	1.28e-97	214.054
DIMT1	1.15222	3.36187	25.2646	1.53e-98	1.34e-97	214.007
COMMD6	1.31577	5.04466	25.2643	1.53e-98	1.34e-97	214.004
RFESD	0.496478	0.693064	25.2632	1.55e-98	1.36e-97	213.99
TXN2	0.946874	6.80828	25.2621	1.57e-98	1.38e-97	213.976
ISCA1	1.22564	4.46344	25.2578	1.66e-98	1.45e-97	213.92
NME6	0.985546	2.72683	25.2545	1.73e-98	1.52e-97	213.879
SPTSSA	1.74609	5.54631	25.2483	1.88e-98	1.64e-97	213.8
CLEC1B	-2.01773	1.15859	-25.2438	1.99e-98	1.74e-97	213.743
ARL14EP	0.900635	2.96115	25.2359	2.2e-98	1.92e-97	213.642
ARL1	1.19426	4.84334	25.2358	2.2e-98	1.92e-97	213.641
SZRD1	1.16431	5.20597	25.2303	2.36e-98	2.06e-97	213.571
ZNF557	0.779586	1.59094	25.2282	2.42e-98	2.11e-97	213.544
PGP	1.36967	4.03747	25.2262	2.49e-98	2.17e-97	213.518
ZBTB8OS	0.943848	3.57836	25.2261	2.49e-98	2.17e-97	213.517
SLC26A2	1.30394	1.55808	25.2232	2.58e-98	2.25e-97	213.48
DNPEP	0.94217	5.17158	25.2231	2.59e-98	2.25e-97	213.479
TMEM104	1.24331	3.89168	25.2197	2.7e-98	2.35e-97	213.436
SERINC3	1.30161	6.00789	25.2151	2.87e-98	2.49e-97	213.377
FAAP100	1.00193	4.22631	25.2082	3.13e-98	2.72e-97	213.289
RPA3	1.30196	3.94831	25.1925	3.82e-98	3.32e-97	213.089
ASPG	-3.19166	4.10992	-25.1885	4.02e-98	3.49e-97	213.039
TDRKH	1.56357	2.24059	25.1832	4.3e-98	3.73e-97	212.972
TMEM251	1.10925	3.79326	25.1831	4.31e-98	3.73e-97	212.97
SIPA1	1.14866	4.4048	25.183	4.31e-98	3.73e-97	212.969
MTFMT	0.857358	2.88822	25.1746	4.8e-98	4.15e-97	212.862
UBC	1.5307	7.91395	25.1703	5.07e-98	4.39e-97	212.807
RAB5B	1.03113	5.51388	25.1675	5.25e-98	4.54e-97	212.772
RAB11FIP4	1.6669	2.23391	25.1666	5.31e-98	4.59e-97	212.761
C5orf15	1.28103	5.75542	25.1615	5.67e-98	4.9e-97	212.696
RAD51	1.58869	1.31629	25.1578	5.95e-98	5.13e-97	212.648
CORO1B	1.21882	5.15894	25.1575	5.97e-98	5.15e-97	212.644
PLBD2	1.39628	5.02179	25.1542	6.23e-98	5.37e-97	212.602
B9D1	1.38979	2.50756	25.1439	7.1e-98	6.12e-97	212.471
CHCHD3	1.47446	4.29752	25.1437	7.12e-98	6.13e-97	212.468
MRPL54	1.31251	6.38687	25.1411	7.36e-98	6.34e-97	212.435
FTO	1.27153	2.25115	25.1392	7.54e-98	6.48e-97	212.411
HBB	-3.44663	5.93215	-25.1373	7.72e-98	6.64e-97	212.388
SPA17	1.13727	0.985225	25.1364	7.81e-98	6.71e-97	212.376
GAPDH	1.7593	10.1561	25.1357	7.88e-98	6.77e-97	212.367
RPL7	1.57984	8.29033	25.1352	7.94e-98	6.81e-97	212.36
DYNLT1	1.29205	4.7969	25.13	8.48e-98	7.27e-97	212.294
NR1H2	1.02404	5.5213	25.1173	9.97e-98	8.55e-97	212.132
SFXN4	1.13502	5.20251	25.0971	1.29e-97	1.11e-96	211.875
CCNG1	1.40872	6.09688	25.0874	1.46e-97	1.25e-96	211.752
TM9SF2	1.54586	6.68718	25.0855	1.49e-97	1.28e-96	211.729
PKIG	1.14313	4.7448	25.0788	1.63e-97	1.39e-96	211.643
SOX18	1.70084	3.18345	25.0714	1.79e-97	1.53e-96	211.548
KTI12	1.0663	3.33903	25.0603	2.06e-97	1.76e-96	211.407
STAU1	1.36097	6.51252	25.0584	2.11e-97	1.8e-96	211.384
SSB	1.28553	4.62283	25.056	2.18e-97	1.86e-96	211.353
UBE2V1	-1.88762	2.94473	-25.0539	2.23e-97	1.91e-96	211.326
PSPC1	1.19139	3.71	25.0521	2.29e-97	1.95e-96	211.303
MRPL1	1.19752	4.32266	25.0519	2.29e-97	1.95e-96	211.3
FAM189B	1.4907	3.79324	25.046	2.47e-97	2.11e-96	211.226
ANAPC16	0.900747	5.59104	25.041	2.64e-97	2.24e-96	211.161
SPRYD3	1.24653	4.75662	25.0333	2.91e-97	2.47e-96	211.064
NPLOC4	1.14216	4.90746	25.0313	2.98e-97	2.54e-96	211.038
METTL6	0.872809	1.88076	25.0283	3.1e-97	2.63e-96	211
PIP4K2C	1.35623	4.24641	25.0257	3.2e-97	2.72e-96	210.967
CSNK2A1	1.26324	4.3501	25.0254	3.22e-97	2.73e-96	210.963
WDCP	1.05853	2.51459	25.0218	3.37e-97	2.86e-96	210.917
SPCS2	1.09862	5.10467	25.018	3.53e-97	3e-96	210.869
FTSJ3	1.13064	4.60724	25.0169	3.58e-97	3.04e-96	210.855
ATP6V0B	1.225	6.33278	25.0143	3.71e-97	3.14e-96	210.821
CHKB	-2.24401	3.1103	-25.0108	3.87e-97	3.28e-96	210.777
SDHC	1.1577	4.5016	25.01	3.91e-97	3.31e-96	210.768
ACTR2	1.56954	5.9018	25.0014	4.37e-97	3.69e-96	210.657
ANXA2R	1.23261	1.3321	25.0013	4.37e-97	3.7e-96	210.656
MAP1LC3B2	0.869479	0.885528	24.9876	5.21e-97	4.4e-96	210.482
ATRN	1.7957	5.28012	24.986	5.31e-97	4.49e-96	210.462
COMMD10	1.20711	3.76724	24.9854	5.35e-97	4.52e-96	210.455
GMPR2	0.986569	4.96274	24.9802	5.72e-97	4.83e-96	210.387
DBNDD1	2.32966	3.06001	24.9784	5.85e-97	4.93e-96	210.365
TBC1D31	0.937466	1.299	24.9779	5.89e-97	4.96e-96	210.359
SMYD5	1.24269	3.97318	24.9772	5.94e-97	5e-96	210.35
MRPS18B	1.22683	6.81669	24.9738	6.2e-97	5.22e-96	210.307
SP2	1.33657	3.60915	24.9726	6.3e-97	5.3e-96	210.292
PAK1IP1	1.46212	4.13271	24.9724	6.31e-97	5.31e-96	210.289
RABGGTA	0.844229	4.12113	24.9664	6.82e-97	5.73e-96	210.212
RPL7A	1.27931	9.32995	24.9653	6.92e-97	5.81e-96	210.198
OGDH	1.45944	5.61321	24.961	7.31e-97	6.14e-96	210.143
SLC52A2	1.64697	4.13971	24.9604	7.36e-97	6.18e-96	210.136
TCF20	1.34469	3.26134	24.9512	8.28e-97	6.95e-96	210.018
CBLL1	1.1511	3.10281	24.9474	8.69e-97	7.28e-96	209.971
SERPINI1	1.95719	1.9936	24.9445	9.02e-97	7.56e-96	209.933
SNRPF	1.26432	4.71329	24.9404	9.5e-97	7.96e-96	209.881
NPTN	1.36377	5.04528	24.9381	9.78e-97	8.19e-96	209.852
SLC35D2	1.23028	5.60904	24.9371	9.91e-97	8.29e-96	209.839
GADD45GIP1	1.2978	5.98783	24.9334	1.04e-96	8.68e-96	209.793
RNF113A	1.26461	4.54121	24.9269	1.13e-96	9.43e-96	209.71
SYS1	1.15098	3.9892	24.9229	1.19e-96	9.92e-96	209.659
POLRMT	0.969923	5.0896	24.9198	1.23e-96	1.03e-95	209.62
ZNF362	1.31008	3.60035	24.9192	1.24e-96	1.04e-95	209.612
MAPK1IP1L	1.15484	4.21298	24.9082	1.43e-96	1.19e-95	209.472
SPRTN	0.95353	1.96614	24.8975	1.64e-96	1.37e-95	209.336
TCF15	0.941927	0.750143	24.8849	1.93e-96	1.61e-95	209.175
UPRT	1.15281	2.78315	24.8826	1.98e-96	1.65e-95	209.146
SMG9	1.15987	2.74613	24.8797	2.06e-96	1.71e-95	209.109
CCDC47	1.46154	5.84311	24.8737	2.22e-96	1.85e-95	209.033
SAP130	1.17507	3.48749	24.8736	2.22e-96	1.85e-95	209.032
BOLA3	1.2602	3.44987	24.8728	2.25e-96	1.87e-95	209.022
POLR3A	0.991049	2.66108	24.8728	2.25e-96	1.87e-95	209.021
NCAPG2	1.55783	1.96549	24.8723	2.26e-96	1.88e-95	209.015
HPRT1	1.71392	4.98429	24.8714	2.29e-96	1.9e-95	209.004
TXNDC15	1.05507	4.21778	24.8708	2.3e-96	1.91e-95	208.996
FAM111B	2.05296	1.67471	24.8687	2.37e-96	1.96e-95	208.97
FAM50A	1.4597	6.00858	24.8657	2.46e-96	2.04e-95	208.931
IFI35	1.56198	5.45576	24.8637	2.52e-96	2.09e-95	208.906
DSTN	1.33406	6.4674	24.8605	2.63e-96	2.18e-95	208.865
TMEM201	1.26679	1.97393	24.86	2.65e-96	2.19e-95	208.858
TRAPPC1	1.3096	6.51379	24.8526	2.91e-96	2.4e-95	208.765
DUSP7	1.16699	2.43091	24.8446	3.22e-96	2.66e-95	208.662
TMEM167A	1.09576	4.99313	24.8428	3.29e-96	2.72e-95	208.639
NDUFAF6	1.13369	2.88744	24.8403	3.4e-96	2.81e-95	208.608
ZNF34	1.00967	2.72985	24.8286	3.95e-96	3.26e-95	208.459
ARPP19	1.28665	4.61556	24.8151	4.69e-96	3.87e-95	208.287
RASL12	1.43611	1.57407	24.8107	4.96e-96	4.09e-95	208.231
MTA3	1.08967	2.31042	24.8035	5.43e-96	4.47e-95	208.14
TMEM150B	2.64115	2.60933	24.8029	5.47e-96	4.51e-95	208.133
ACBD3	1.44274	4.71119	24.802	5.54e-96	4.56e-95	208.12
PAFAH1B2	1.15272	4.25092	24.8006	5.64e-96	4.64e-95	208.103
TM9SF4	1.11167	5.19683	24.7988	5.77e-96	4.74e-95	208.08
KNOP1	1.04116	1.89019	24.7952	6.04e-96	4.97e-95	208.033
OTUD7B	1.09482	2.98241	24.7924	6.26e-96	5.14e-95	207.998
DMWD	1.05179	2.81131	24.7924	6.26e-96	5.14e-95	207.998
KPTN	1.12084	3.51596	24.7827	7.08e-96	5.81e-95	207.875
COPS8	1.02001	3.88241	24.7798	7.35e-96	6.03e-95	207.838
VAC14	1.10443	3.71488	24.777	7.62e-96	6.24e-95	207.803
MAP4K2	1.09461	2.20566	24.7761	7.7e-96	6.31e-95	207.791
MAPKAPK2	1.35948	5.8766	24.77	8.32e-96	6.82e-95	207.714
EIF4EBP2	1.44874	5.86879	24.7642	8.96e-96	7.34e-95	207.64
LRCH4	-1.96024	3.07525	-24.7624	9.18e-96	7.51e-95	207.616
TMEM126B	1.0288	4.39709	24.7607	9.37e-96	7.66e-95	207.595
ICMT	1.28318	4.40199	24.7592	9.55e-96	7.81e-95	207.576
GDPD1	1.2898	1.24408	24.7576	9.75e-96	7.96e-95	207.556
RAD1	1.01266	2.67482	24.7572	9.81e-96	8e-95	207.55
C5orf22	1.19939	3.32352	24.7552	1.01e-95	8.2e-95	207.525
TMEM19	1.33145	3.14235	24.7536	1.03e-95	8.37e-95	207.504
SDCCAG8	1.07183	2.67331	24.7474	1.11e-95	9.05e-95	207.426
EMCN	1.54798	1.95122	24.7456	1.14e-95	9.26e-95	207.403
ZNF394	0.820206	3.54642	24.7424	1.18e-95	9.63e-95	207.362
PCNX3	1.18342	3.96184	24.7391	1.23e-95	1e-94	207.32
RPLP2	1.42201	9.08032	24.7287	1.41e-95	1.15e-94	207.188
CSDE1	1.40073	6.84536	24.7269	1.44e-95	1.17e-94	207.165
VAMP7	1.48771	5.18152	24.7237	1.5e-95	1.22e-94	207.124
GNPDA1	1.46378	3.80873	24.7199	1.58e-95	1.28e-94	207.076
ZFAND3	1.33975	5.53312	24.7177	1.62e-95	1.32e-94	207.047
ZBTB33	1.49598	3.79022	24.7087	1.82e-95	1.48e-94	206.933
POMGNT2	1.1553	3.59406	24.7024	1.97e-95	1.6e-94	206.854
MED8	1.01882	5.22851	24.7018	1.99e-95	1.61e-94	206.846
GNAZ	2.38001	1.80112	24.6968	2.11e-95	1.71e-94	206.783
MET	1.69323	4.92115	24.6894	2.33e-95	1.88e-94	206.688
TROAP	2.13246	1.77148	24.6884	2.35e-95	1.9e-94	206.676
UMPS	1.09446	3.55064	24.6884	2.36e-95	1.91e-94	206.675
NOTCH3	2.07166	2.84779	24.6826	2.54e-95	2.05e-94	206.601
DFFA	1.11209	3.56869	24.675	2.79e-95	2.26e-94	206.504
VPS33A	0.998448	2.8337	24.6744	2.82e-95	2.27e-94	206.497
GTF3A	1.13993	6.22543	24.6742	2.82e-95	2.28e-94	206.495
CHEK1	1.3914	1.58263	24.6625	3.28e-95	2.64e-94	206.346
C3orf33	0.979302	2.23558	24.6546	3.62e-95	2.92e-94	206.245
RPL37A	1.37037	7.38085	24.654	3.65e-95	2.94e-94	206.238
MED4	1.03386	4.59394	24.6529	3.7e-95	2.98e-94	206.224
PNO1	1.33684	3.80558	24.6492	3.88e-95	3.13e-94	206.176
NANS	1.34529	4.09768	24.6477	3.95e-95	3.18e-94	206.158
CNPY4	1.29516	2.70732	24.6396	4.39e-95	3.53e-94	206.054
TAF5L	1.07849	3.26518	24.6382	4.46e-95	3.59e-94	206.037
PPM1G	1.19391	5.72077	24.6367	4.55e-95	3.66e-94	206.017
TMEM205	1.30103	7.72044	24.6348	4.66e-95	3.75e-94	205.993
LMNB1	2.08282	3.26656	24.6307	4.91e-95	3.94e-94	205.941
RPL19	1.12832	9.67922	24.6176	5.8e-95	4.65e-94	205.775
TMX2	1.03508	6.29882	24.6143	6.05e-95	4.85e-94	205.733
WDR12	1.06539	2.70345	24.6131	6.15e-95	4.93e-94	205.717
[truncated: 14,024 more rows]

## Sheet: Volcano Data
gene_name	logFC	pvalue	padj
PLVAP	4.40619	1.66303e-255	2.66468e-251
CLEC4M	-4.05224	1.21649e-230	9.7459e-227
PIGT	3.89138	9.24753e-218	4.93911e-214
C12orf45	3.34521	1.4244e-214	5.7058e-211
CD34	2.75472	2.33323e-209	7.47706e-206
NAXE	2.34389	1.6008e-208	4.27493e-205
COA6	2.63131	2.44953e-206	5.60697e-203
SCAMP3	2.35537	1.80134e-202	3.60787e-199
PRPF6	2.2802	5.46751e-200	9.73399e-197
POLR2K	2.23853	2.79501e-198	4.47845e-195
SNRPC	2.29622	2.74728e-195	4.00179e-192
NSMCE2	2.22353	4.69867e-195	6.27389e-192
DYNLRB1	2.29276	9.04654e-193	1.11502e-189
GBA	3.03895	1.75255e-192	2.00579e-189
ACAD11	-4.47193	2.49821e-192	2.66858e-189
FLAD1	1.93187	2.70751e-192	2.7114e-189
SNRPE	2.33057	2.27435e-191	2.14364e-188
LMNA	2.46079	5.5414e-191	4.93277e-188
TMEM115	1.65172	1.68612e-190	1.42193e-187
PIGC	2.09054	6.1971e-190	4.9648e-187
MEA1	2.26844	8.00504e-190	6.10784e-187
ABHD12	2.11227	9.59358e-190	6.98718e-187
AP1S1	1.98489	1.66561e-189	1.16035e-186
NR2C2AP	2.2088	7.45699e-189	4.97847e-186
RABIF	2.03281	2.18621e-188	1.40118e-185
ATP6AP1	2.04664	7.62281e-188	4.6977e-185
CDKN2AIPNL	2.06752	1.24265e-187	7.37444e-185
MRPS21	1.98314	1.9937e-187	1.14089e-184
UFC1	2.14073	5.37777e-185	2.97131e-182
BANF1	1.80344	1.25604e-184	6.70851e-182
TMCO1	2.11933	1.91463e-184	9.89617e-182
MDK	5.10518	1.15961e-183	5.80638e-181
TOMM20	2.2537	2.94995e-183	1.43234e-180
PDZD11	2.08594	3.74756e-183	1.76609e-180
ELP4	2.62527	5.53555e-183	2.53417e-180
MRPL24	2.29573	7.36734e-182	3.27908e-179
BCAP31	2.29255	2.29654e-181	9.94525e-179
MANBAL	1.68953	2.96124e-181	1.24863e-178
SNAPIN	1.64801	3.33317e-181	1.36942e-178
ENSA	1.71424	1.44572e-180	5.79118e-178
C17orf58	2.13871	1.1869e-179	4.63846e-177
TMEM9	1.99917	1.27371e-179	4.85922e-177
SPDYE3	1.78118	1.78643e-179	6.65674e-177
RBM8A	1.80577	2.67359e-179	9.73612e-177
CCT3	2.26139	3.73629e-179	1.33037e-176
TMEM101	1.94399	6.55701e-179	2.28398e-176
NENF	2.20106	4.13134e-178	1.40843e-175
SF3B4	2.41113	5.57564e-177	1.86122e-174
GM2A	2.34495	9.90856e-177	3.2401e-174
SCNM1	2.01784	2.14252e-176	6.86591e-174
C12orf73	1.43204	2.4013e-176	7.54431e-174
PIGU	1.9872	2.96297e-176	9.12995e-174
SNRPB	2.48072	8.12888e-176	2.45753e-173
CAMLG	1.65844	1.2167e-175	3.61023e-173
IL3RA	2.12298	2.80251e-175	8.16448e-173
GNPAT	1.94642	3.2959e-175	9.4304e-173
ZC3H11A	3.06317	3.92258e-175	1.10266e-172
OST4	2.20899	1.14261e-174	3.15656e-172
NUDT1	2.53364	2.373e-174	6.44451e-172
STMN1	3.30061	2.24334e-173	5.99083e-171
C1orf43	1.96377	2.96358e-173	7.73165e-171
PSMB5	1.86846	2.99171e-173	7.73165e-171
GABRD	2.44187	3.21545e-173	8.17797e-171
EEF1G	-6.48137	1.32799e-172	3.32474e-170
LAMTOR2	1.93043	1.56308e-172	3.85311e-170
UBL7	1.77836	1.67761e-172	4.07277e-170
NDUFS6	2.01318	2.63414e-172	6.29952e-170
AKIP1	1.68169	2.79167e-172	6.57807e-170
COMMD4	1.55148	5.81959e-172	1.35141e-169
SUMO2	1.99871	5.92411e-172	1.35603e-169
ZNF526	1.38502	6.66105e-172	1.50324e-169
MAGED2	2.27334	2.64042e-171	5.8721e-169
NDUFA2	2.02893	2.6753e-171	5.8721e-169
LSM2	2.1134	5.98053e-171	1.29495e-168
PMVK	1.80511	6.93219e-171	1.48099e-168
CMSS1	1.96466	1.16371e-170	2.45344e-168
POLR2G	1.69403	1.49674e-170	3.11458e-168
ATP6V1F	2.30575	1.30812e-169	2.68718e-167
CPSF3	1.69665	1.57536e-169	3.19519e-167
UQCC3	2.10634	2.11228e-169	4.23063e-167
NKAP	1.47064	2.58684e-169	5.11715e-167
NTPCR	1.71345	4.36933e-169	8.53778e-167
SAC3D1	1.97323	5.87173e-169	1.13353e-166
HIGD1B	1.87507	6.52328e-169	1.24432e-166
ERCC5	2.11208	6.92399e-169	1.30521e-166
TMEM14C	1.98852	8.62864e-169	1.60764e-166
TEX264	1.64712	9.66292e-169	1.77964e-166
ILF2	2.21958	1.30673e-168	2.37928e-166
GGPS1	1.75091	5.56638e-168	1.00214e-165
TEN1	-3.53232	6.18187e-168	1.10058e-165
BOLA1	1.82398	1.10558e-167	1.94667e-165
KLHDC3	1.76307	1.5852e-167	2.76083e-165
MFSD5	1.84275	2.37337e-167	4.08909e-165
C11orf68	1.5336	2.7088e-167	4.61735e-165
UBE2T	3.22427	6.45035e-167	1.08794e-164
APOO	2.27987	7.08786e-167	1.18301e-164
CHCHD1	1.61098	7.24644e-167	1.19701e-164
UBE2Q1	1.75363	7.34938e-167	1.20162e-164
CNIH4	1.95947	1.06218e-166	1.71912e-164
THY1	3.10096	1.74196e-166	2.79114e-164
TRMT112	1.82367	2.06693e-166	3.27905e-164
JTB	1.48756	2.30771e-166	3.62514e-164
FKBPL	1.84981	2.96707e-166	4.61567e-164
CUTA	1.82974	3.31842e-166	5.1126e-164
FAM20B	1.88506	4.00919e-166	6.10716e-164
COMMD5	1.75102	4.04018e-166	6.10716e-164
PSMD4	1.83056	9.39945e-166	1.40755e-163
GPANK1	1.76306	2.05514e-165	3.04903e-163
NELFE	2.18224	5.05038e-165	7.42405e-163
SNU13	1.78369	6.17701e-165	8.99765e-163
ARPC5	1.77652	9.11287e-165	1.31546e-162
C2orf76	1.517	1.09232e-164	1.56269e-162
ALG8	1.85308	1.61318e-164	2.28743e-162
SEM1	1.75902	1.63116e-164	2.29264e-162
SART1	1.43646	2.53181e-164	3.52758e-162
YIPF3	1.63473	3.88231e-164	5.32273e-162
PRDX5	1.95445	3.88666e-164	5.32273e-162
SNRPD2	2.27803	3.95487e-164	5.37024e-162
LAS1L	1.56591	4.13922e-164	5.57334e-162
PBXIP1	2.2257	4.41879e-164	5.90019e-162
MRPS23	1.73719	6.00391e-164	7.95047e-162
TOMM22	1.84344	7.09095e-164	9.31297e-162
GPKOW	1.84406	7.87254e-164	1.02554e-161
PLA2G4B	-3.21592	8.95075e-164	1.1566e-161
SUPT4H1	1.56747	1.10826e-163	1.42061e-161
APOC4	-5.51291	1.48553e-163	1.8891e-161
COX4I2	2.36617	1.67853e-163	2.11773e-161
CYSTM1	2.33524	1.74112e-163	2.1682e-161
MIF	4.30437	1.7556e-163	2.1682e-161
MAF1	1.93305	1.75913e-163	2.1682e-161
C19orf53	1.88818	3.26332e-163	3.99146e-161
DAP3	1.73339	6.20861e-163	7.53641e-161
POLR1D	1.58894	1.19071e-162	1.4345e-160
SRP14	1.75888	4.1361e-162	4.94572e-160
NDUFA12	1.73924	5.16632e-162	6.10833e-160
RNF181	1.91059	5.18463e-162	6.10833e-160
PEA15	2.44045	5.36942e-162	6.27987e-160
SNRPB2	1.81659	9.41e-162	1.09258e-159
MRPL14	1.99402	1.06691e-161	1.22987e-159
CPQ	2.40977	1.08425e-161	1.24093e-159
MED29	1.48971	1.21014e-161	1.37518e-159
TTC1	1.48251	2.63145e-161	2.96927e-159
NABP2	1.78769	2.79129e-161	3.12761e-159
PRKCSH	1.55027	3.3965e-161	3.77931e-159
MGAT1	1.75772	4.8592e-161	5.36959e-159
RPL37	2.10589	8.1806e-161	8.97793e-159
ROMO1	2.11413	9.77803e-161	1.06581e-158
RALY	1.75354	1.09056e-160	1.18068e-158
JMJD7	-2.42629	1.2483e-160	1.34238e-158
FAM220A	1.67926	1.3213e-160	1.41142e-158
PYM1	1.25716	1.36369e-160	1.44704e-158
NACA	1.66417	1.73199e-160	1.82577e-158
COPZ1	1.55033	2.56132e-160	2.68236e-158
IGBP1	1.92927	2.81325e-160	2.92706e-158
ATOX1	2.22472	3.03507e-160	3.13748e-158
PTH1R	-2.94676	1.2229e-159	1.25606e-157
PCNA	2.47916	1.74457e-159	1.78047e-157
DRAP1	1.52705	1.93285e-159	1.96013e-157
COX6B1	2.23734	1.99474e-159	2.01017e-157
MRPS16	1.59733	2.84911e-159	2.85321e-157
SAE1	1.99768	5.47294e-159	5.44677e-157
UBE2M	1.71213	6.85851e-159	6.78358e-157
EIF6	1.75207	8.40533e-159	8.26249e-157
ATP6AP2	2.064	1.39597e-158	1.36388e-156
LYRM4	1.59111	1.65237e-158	1.6046e-156
FARS2	1.95082	1.91585e-158	1.84926e-156
C11orf52	-2.52962	3.00592e-158	2.88407e-156
NSMCE3	2.21154	3.14482e-158	2.99937e-156
DEDD	1.42445	3.4779e-158	3.29742e-156
IMMP1L	1.2723	4.20193e-158	3.96044e-156
RBM42	1.62553	6.31781e-158	5.9199e-156
MRM2	1.52179	6.50864e-158	6.06325e-156
HNRNPU	1.80698	9.94245e-158	9.20855e-156
COA4	1.55645	1.28382e-157	1.17561e-155
GRN	2.49628	1.28397e-157	1.17561e-155
RPUSD2	1.35351	1.78639e-157	1.61774e-155
LAGE3	2.21677	1.78706e-157	1.61774e-155
EXOC4	1.49858	1.86134e-157	1.67552e-155
HDGF	1.63871	2.06166e-157	1.84548e-155
LIAS	1.84992	3.10529e-157	2.76422e-155
CYB5R1	1.81262	3.40575e-157	3.01493e-155
CHMP2A	1.75051	4.02362e-157	3.54234e-155
RNF187	1.8508	5.30912e-157	4.64853e-155
CENPB	1.55207	6.00142e-157	5.22613e-155
MRPL11	1.48148	6.24204e-157	5.40628e-155
ATRIP	-1.49957	7.01444e-157	6.0426e-155
SYF2	1.46763	7.7235e-157	6.61784e-155
ADRM1	1.73723	1.02858e-156	8.76642e-155
ERI3	1.42559	1.11897e-156	9.48641e-155
GPAA1	1.94982	1.194e-156	1.00692e-154
TBC1D22A	1.55592	1.2546e-156	1.05249e-154
MPC2	1.90984	1.29805e-156	1.08327e-154
GPATCH3	1.46426	1.32728e-156	1.10192e-154
TPRA1	1.15151	2.25434e-156	1.86192e-154
NSL1	1.61694	2.40245e-156	1.97407e-154
MEPCE	1.3267	3.27163e-156	2.67455e-154
IER3IP1	1.51345	3.59676e-156	2.92543e-154
XRCC1	1.70821	5.29709e-156	4.28663e-154
ZMAT2	1.65024	6.08303e-156	4.89791e-154
TBCC	1.73957	6.81643e-156	5.46098e-154
TIPRL	1.67803	7.98254e-156	6.3634e-154
HSPB11	1.65375	9.26633e-156	7.35022e-154
NFKBIL1	1.63269	1.20726e-155	9.52905e-154
INS-IGF2	-2.84174	1.27095e-155	9.98254e-154
ABT1	1.59339	1.33241e-155	1.04142e-153
MAGOH	1.60516	1.44036e-155	1.12033e-153
PSMG3	1.85636	1.87192e-155	1.44897e-153
SEMA3F	1.92436	2.33505e-155	1.79878e-153
TRPV1	-2.97974	2.90666e-155	2.22839e-153
ZNF593	2.49469	3.07374e-155	2.34526e-153
PHAX	1.51527	3.61518e-155	2.74531e-153
AAR2	1.52414	4.11665e-155	3.11138e-153
GTF2H5	1.6424	5.04367e-155	3.79412e-153
PDAP1	1.46071	5.72966e-155	4.29001e-153
NUCKS1	1.8044	6.97542e-155	5.19847e-153
EIF3M	1.74165	7.99308e-155	5.92931e-153
NAA20	1.73311	8.795e-155	6.49411e-153
PPIH	1.90594	1.36438e-154	1.00282e-152
NDUFA6	1.7687	1.55542e-154	1.13801e-152
PLSCR3	-2.38581	1.5846e-154	1.15409e-152
ZNF775	1.95841	1.6431e-154	1.19128e-152
DAD1	2.01286	1.68802e-154	1.21834e-152
RPP38	1.27931	1.95027e-154	1.40131e-152
CCDC22	1.41295	2.06975e-154	1.48052e-152
CRNKL1	1.51023	2.19161e-154	1.56072e-152
RPL26L1	1.67133	2.2988e-154	1.62981e-152
POLR3C	1.86459	3.5679e-154	2.51843e-152
LCMT1	1.59579	3.75225e-154	2.63695e-152
RUVBL2	1.59587	3.85517e-154	2.69744e-152
LSM3	1.47391	5.03077e-154	3.50469e-152
RPS23	2.18331	5.69721e-154	3.95179e-152
THOC7	1.59448	6.60995e-154	4.56514e-152
NUP37	1.7313	7.25332e-154	4.98798e-152
BRK1	1.56239	7.90596e-154	5.41356e-152
DOLK	1.89579	1.2003e-153	8.18398e-152
BCL7C	1.75232	1.26575e-153	8.5937e-152
TSR3	1.50839	3.74662e-153	2.533e-151
MAPK3	1.70681	6.13542e-153	4.13058e-151
LMAN2	1.75053	7.36512e-153	4.93771e-151
KHDRBS1	1.77416	1.1504e-152	7.68033e-151
SLC35B2	2.00715	1.43796e-152	9.5358e-151
TIMM29	1.22921	1.44022e-152	9.5358e-151
CHCHD4	1.47896	1.45397e-152	9.58723e-151
KEAP1	1.42313	1.7052e-152	1.11977e-150
RPL30	2.09448	2.41942e-152	1.5823e-150
ZNF622	1.79014	2.91845e-152	1.90091e-150
PWP1	1.50107	3.56399e-152	2.31198e-150
DRG1	1.61597	3.74232e-152	2.41787e-150
ARL6IP4	-4.53555	3.7605e-152	2.41986e-150
PFDN2	2.0068	4.80901e-152	3.08219e-150
TSEN15	1.61837	4.9775e-152	3.17747e-150
ADAMTS13	-2.06318	1.16495e-151	7.40716e-150
CHCHD6	1.57999	1.27523e-151	8.07631e-150
VIPR1	-2.64332	1.31908e-151	8.32113e-150
RALA	1.62906	1.36941e-151	8.60471e-150
PPP1CA	1.47626	1.41857e-151	8.87883e-150
CCNB1	3.27423	2.04312e-151	1.27381e-149
PDCL3	1.79604	2.19722e-151	1.36457e-149
CHMP6	1.46032	2.64256e-151	1.63481e-149
TTC27	1.55859	2.6547e-151	1.63601e-149
NOL7	1.69937	3.01768e-151	1.85258e-149
UBE2D2	1.43421	3.09533e-151	1.89299e-149
PFDN4	1.83535	3.12475e-151	1.90372e-149
RPS21	2.33239	3.64895e-151	2.21467e-149
DAXX	1.5969	5.35965e-151	3.24066e-149
AAMDC	2.42928	5.65452e-151	3.40611e-149
CLTA	1.70115	6.0838e-151	3.65096e-149
SNF8	1.50552	9.01775e-151	5.39147e-149
NDUFA8	1.82525	1.0905e-150	6.49555e-149
RHNO1	2.14014	1.41746e-150	8.41183e-149
RBP7	2.9365	1.70278e-150	1.00678e-148
COX8A	1.73881	1.8187e-150	1.07136e-148
PPP1R11	1.81655	1.93289e-150	1.13446e-148
KIF22	1.81733	3.23474e-150	1.89162e-148
C15orf61	1.14206	3.35754e-150	1.95629e-148
GLMP	2.4053	3.84603e-150	2.23198e-148
TIMM10	1.75319	3.86077e-150	2.23198e-148
GDF2	-2.85819	3.8725e-150	2.23198e-148
PEX11B	1.7632	3.98945e-150	2.29115e-148
TRAPPC5	-2.02171	4.65284e-150	2.66259e-148
PIGM	1.61786	1.02086e-149	5.82108e-148
SCAF1	1.39363	1.15983e-149	6.59007e-148
METTL23	1.40266	1.56373e-149	8.85359e-148
PTGES3	1.58128	1.67787e-149	9.4664e-148
MCTS1	1.65763	1.92447e-149	1.08196e-147
ELOC	1.87525	2.01442e-149	1.12857e-147
ITIH4	-5.1264	2.58633e-149	1.44393e-147
RNASEH2A	2.41533	2.6239e-149	1.45982e-147
BPNT1	1.76025	2.63978e-149	1.46357e-147
ARMC1	1.61778	3.57249e-149	1.97223e-147
RFXANK	1.66503	3.58184e-149	1.97223e-147
RHOA	1.71628	3.72491e-149	2.04398e-147
TIMM9	1.5038	4.20546e-149	2.2998e-147
CDKN3	3.04665	4.70779e-149	2.56575e-147
UBD	5.01429	5.36205e-149	2.91241e-147
LSM4	1.62266	5.46707e-149	2.95942e-147
TMEM14B	1.68826	5.71495e-149	3.08318e-147
CUEDC2	1.46977	6.17981e-149	3.32279e-147
DDX54	1.55376	8.13172e-149	4.35768e-147
SLC38A6	1.49152	1.34995e-148	7.21009e-147
COX7C	1.73374	1.39659e-148	7.4344e-147
UQCR10	1.71551	1.53179e-148	8.12711e-147
CSE1L	1.8667	1.81557e-148	9.60096e-147
PRCC	1.48525	2.02614e-148	1.06792e-146
TIGD5	1.72646	2.55073e-148	1.34001e-146
IFI27L1	1.82227	2.66645e-148	1.39623e-146
CDRT4	-1.88612	3.48066e-148	1.81663e-146
BAG6	1.60085	3.62102e-148	1.88375e-146
PTTG1	3.33555	4.76899e-148	2.47293e-146
BLOC1S3	1.59958	5.81227e-148	3.00419e-146
PARL	1.40159	6.11953e-148	3.15284e-146
TNFRSF4	2.00267	6.2015e-148	3.18483e-146
SPC24	2.78333	6.94312e-148	3.5543e-146
CHAF1A	2.07643	8.22503e-148	4.19713e-146
GNL1	1.40625	8.67909e-148	4.41476e-146
FAF1	1.4197	1.02457e-147	5.19514e-146
CENPW	2.83743	1.03408e-147	5.22682e-146
ZCRB1	1.66359	1.11406e-147	5.61341e-146
GMNN	2.51038	1.25441e-147	6.30074e-146
SHARPIN	1.59888	1.35246e-147	6.77203e-146
GEMIN6	1.32136	1.57022e-147	7.8379e-146
SUMO1	1.44784	1.88879e-147	9.3988e-146
CHCHD5	1.36687	2.10648e-147	1.04496e-145
CDKAL1	1.62324	2.16084e-147	1.06862e-145
MIF4GD	1.72636	2.23743e-147	1.10309e-145
SLU7	1.45541	2.36998e-147	1.16485e-145
NDUFB4	1.56548	2.53913e-147	1.24417e-145
HSPA4	1.86554	4.28781e-147	2.09462e-145
RBMX2	1.45973	6.47864e-147	3.15524e-145
PPP2R1A	1.61221	8.46829e-147	4.11174e-145
APEX1	1.57551	8.64964e-147	4.18711e-145
DNTTIP1	1.4642	9.06193e-147	4.37347e-145
TRAPPC9	1.55166	9.43305e-147	4.53891e-145
NPC2	2.22211	1.05287e-146	5.03769e-145
WDR83OS	1.36871	1.05325e-146	5.03769e-145
TSR2	1.51392	1.47283e-146	7.02357e-145
TRAPPC3	1.28595	1.53491e-146	7.29789e-145
TATDN3	1.51791	1.62904e-146	7.72253e-145
ZNF706	1.5876	1.77304e-146	8.38034e-145
POLR2J	1.47838	2.76157e-146	1.30143e-144
GPC3	6.47669	2.87364e-146	1.35028e-144
ARPC1A	1.48766	2.90034e-146	1.35883e-144
TMEM50A	1.78447	3.55806e-146	1.66212e-144
PFDN6	1.68974	3.62696e-146	1.68938e-144
ARF1	1.64386	4.9368e-146	2.29282e-144
ALG14	1.20448	5.1417e-146	2.38108e-144
RAB13	1.58294	5.32977e-146	2.46107e-144
THEM5	2.24702	8.10196e-146	3.7304e-144
TRMT12	1.58289	9.55226e-146	4.38556e-144
METTL18	1.60248	1.07382e-145	4.91595e-144
MRPL17	1.75243	1.21281e-145	5.53641e-144
CAPNS1	1.66847	1.42798e-145	6.50014e-144
KDELR1	1.66849	1.51757e-145	6.88838e-144
THAP8	1.55518	1.54743e-145	7.00407e-144
MAD2L1BP	1.62891	1.65893e-145	7.48763e-144
EIF4A1	-4.41843	2.08774e-145	9.39661e-144
MND1	2.14012	2.17607e-145	9.76672e-144
CDH13	1.54529	2.55535e-145	1.1437e-143
TBC1D7	1.32221	2.61666e-145	1.16787e-143
COPS9	1.80111	2.88561e-145	1.28434e-143
MRPS33	1.54703	2.96582e-145	1.31638e-143
MRPL48	1.25314	3.99039e-145	1.76624e-143
DYNLL1	2.00374	4.40883e-145	1.94608e-143
ALG6	1.33009	6.40912e-145	2.82124e-143
KCMF1	1.24802	8.03311e-145	3.52642e-143
UBE2C	3.69287	9.37202e-145	4.10295e-143
EIF3H	1.93098	9.72274e-145	4.24489e-143
ATP6V0E1	1.80147	1.28575e-144	5.59827e-143
CFL1	1.77259	1.49147e-144	6.47637e-143
RPN2	2.22166	1.71994e-144	7.44826e-143
SPSB3	-3.18481	1.80214e-144	7.78322e-143
ADSL	1.68748	2.47066e-144	1.06418e-142
CHRAC1	1.66933	2.54608e-144	1.09372e-142
CETN2	1.82591	2.73054e-144	1.16983e-142
RNF7	1.28816	2.89089e-144	1.23522e-142
GRK6	1.54715	3.48838e-144	1.48655e-142
COX7A2L	1.43172	4.06445e-144	1.72745e-142
CAP2	2.77935	4.47471e-144	1.89678e-142
HIGD2A	1.50107	4.57417e-144	1.93382e-142
STARD5	-2.63009	5.45826e-144	2.30152e-142
MRPL58	1.47169	5.51571e-144	2.31964e-142
TIMM17B	1.45125	6.5086e-144	2.73004e-142
VPS28	1.65181	7.86326e-144	3.28964e-142
MED7	1.21195	8.0933e-144	3.37706e-142
ADCK2	1.71502	8.25527e-144	3.43569e-142
SERPINA3	-5.91467	9.27421e-144	3.84976e-142
COPRS	1.56114	1.24402e-143	5.15061e-142
TRIM11	1.48525	1.67362e-143	6.91143e-142
CCDC34	2.14578	2.11182e-143	8.69865e-142
PECAM1	2.43931	2.40318e-143	9.87336e-142
ZNRF3	-1.63869	2.63341e-143	1.07916e-141
NCAPH2	1.61045	2.93922e-143	1.20141e-141
DDRGK1	1.76903	2.95585e-143	1.20513e-141
COX6C	1.89442	3.6464e-143	1.4829e-141
C20orf27	1.77515	4.34068e-143	1.76078e-141
GGCT	1.64536	4.38723e-143	1.77517e-141
NDUFB6	1.54711	5.07395e-143	2.04786e-141
UBA52	1.67077	6.13245e-143	2.46885e-141
RAC1	1.43544	8.04027e-143	3.2288e-141
BPGM	1.6567	8.82123e-143	3.53356e-141
BROX	1.626	9.1867e-143	3.67078e-141
PTOV1	1.36572	1.02326e-142	4.07853e-141
RPS20	1.91487	1.06502e-142	4.23444e-141
TPM3	1.91309	2.04002e-142	8.09089e-141
EMC7	1.85975	2.56248e-142	1.01379e-140
ARV1	1.66537	2.88823e-142	1.13985e-140
NUB1	1.31432	2.91601e-142	1.14799e-140
UBAC2	1.39555	3.29711e-142	1.29484e-140
CDKN2C	2.54065	3.47408e-142	1.36101e-140
TTC9C	1.38463	3.53686e-142	1.38222e-140
VPS29	1.41799	5.70378e-142	2.22364e-140
UTP14A	1.68426	5.81359e-142	2.26095e-140
SIL1	2.00815	7.85447e-142	3.04727e-140
PEX2	1.38839	8.68003e-142	3.35942e-140
MYL6	1.45782	9.09987e-142	3.51343e-140
USE1	1.41407	1.00999e-141	3.89016e-140
NOP10	1.79511	1.19943e-141	4.60875e-140
PXMP4	1.70303	1.23055e-141	4.717e-140
BUD13	1.32077	1.32891e-141	5.08189e-140
ZC3HC1	1.17211	1.53228e-141	5.84566e-140
SPSB2	1.81071	1.80331e-141	6.86328e-140
EDF1	1.61677	1.81685e-141	6.89843e-140
BRMS1	1.52517	2.00473e-141	7.59382e-140
RNPEP	1.66518	2.1678e-141	8.19214e-140
RRP9	1.63064	3.04415e-141	1.14768e-139
TMEM258	1.65782	3.20279e-141	1.20466e-139
DRAM2	1.55475	3.41117e-141	1.28003e-139
MRPL55	1.59099	5.43185e-141	2.03352e-139
TMED4	1.38518	5.48083e-141	2.04707e-139
POLR3F	1.26797	5.49364e-141	2.04708e-139
CKS1B	1.80208	5.76879e-141	2.14463e-139
POP4	1.17741	7.01108e-141	2.60043e-139
CLEC4G	-3.83204	7.27343e-141	2.69151e-139
FEN1	2.35923	1.26958e-140	4.68722e-139
AIP	1.47476	1.35397e-140	4.98729e-139
HSPBP1	1.48047	1.40762e-140	5.17299e-139
PSMA7	1.68968	1.52353e-140	5.58617e-139
CAPZB	1.61607	1.73371e-140	6.34227e-139
CCDC167	1.90759	1.78737e-140	6.52369e-139
PCIF1	1.34837	1.85806e-140	6.76631e-139
GEMIN7	1.44408	1.8938e-140	6.88081e-139
PSME1	1.46845	1.9003e-140	6.88878e-139
RRP36	1.42259	1.90673e-140	6.89652e-139
RAD51C	1.39315	1.96419e-140	7.08834e-139
PSMD8	1.56003	1.98578e-140	7.15015e-139
ZNF23	-1.74131	2.25431e-140	8.09884e-139
SNAPC2	1.38501	2.29532e-140	8.22773e-139
E2F1	3.25372	3.21294e-140	1.14913e-138
NPIPB5	-2.13735	3.23959e-140	1.15608e-138
PQBP1	1.32725	3.60849e-140	1.28486e-138
SMUG1	1.21179	4.44532e-140	1.57932e-138
SPATA24	1.59107	7.22133e-140	2.5599e-138
SAP25	-2.40113	8.20203e-140	2.89538e-138
MED27	1.45182	8.20386e-140	2.89538e-138
ISCA2	1.24232	8.98284e-140	3.16334e-138
FKBP1A	1.66301	9.15544e-140	3.21705e-138
TMEM203	1.18913	9.28802e-140	3.25551e-138
LAT	-2.11657	9.30665e-140	3.25551e-138
EIF3K	1.53628	9.32585e-140	3.25551e-138
SRP9	1.47943	1.03484e-139	3.60462e-138
MRPL15	1.8141	1.08601e-139	3.77466e-138
ANP32A	1.38324	1.1109e-139	3.8528e-138
TIMM23	1.4951	1.1433e-139	3.95661e-138
NUP133	1.54682	1.20237e-139	4.15208e-138
PSMC2	1.51393	1.27725e-139	4.40115e-138
LRPAP1	1.64856	1.31532e-139	4.52262e-138
GID8	1.26765	1.38838e-139	4.76359e-138
ANXA11	1.76373	1.71084e-139	5.85745e-138
SNRPD1	1.76712	2.38346e-139	8.14289e-138
NSUN5	1.35219	2.4182e-139	8.244e-138
LYPLAL1	1.75592	2.55042e-139	8.67632e-138
SLC35C2	1.12724	2.56263e-139	8.69937e-138
MRPL47	1.70577	2.73168e-139	9.25365e-138
PIGX	1.43039	2.81651e-139	9.52089e-138
TXNL4A	1.32245	3.9364e-139	1.32785e-137
TXN	2.33424	4.58467e-139	1.54328e-137
ZBTB22	1.54297	4.98755e-139	1.67538e-137
TSG101	1.43493	5.71722e-139	1.91646e-137
MRPL27	1.54314	6.58258e-139	2.20194e-137
CHMP4B	1.83373	8.37385e-139	2.79529e-137
NOL10	1.37216	8.70832e-139	2.9009e-137
RAB11A	1.58542	1.03445e-138	3.43878e-137
RPL23A	2.05873	1.17793e-138	3.90765e-137
CEP131	1.76241	1.79982e-138	5.95838e-137
NOC4L	1.43852	2.55007e-138	8.42471e-137
ZDHHC12	1.51964	2.56049e-138	8.44171e-137
BLOC1S4	1.36204	2.6317e-138	8.64331e-137
RTEL1	-2.11164	2.63243e-138	8.64331e-137
EXOSC5	1.72181	2.79589e-138	9.16126e-137
MTIF3	1.25941	2.83387e-138	9.26676e-137
LENG1	1.36509	3.70806e-138	1.21007e-136
HMGA1	2.92092	4.79521e-138	1.56166e-136
ANO10	1.79686	4.95048e-138	1.60896e-136
MIER2	1.81356	5.03016e-138	1.63154e-136
LAMTOR1	1.22477	5.18317e-138	1.67778e-136
ELOVL1	1.6832	5.27022e-138	1.70251e-136
RBBP5	1.48289	5.28522e-138	1.70392e-136
CWF19L1	1.34504	5.88396e-138	1.89315e-136
TK1	2.92189	6.73221e-138	2.16173e-136
C1orf35	1.47376	7.03507e-138	2.25446e-136
ALKBH4	1.14711	7.37977e-138	2.3602e-136
BFAR	1.4011	8.06291e-138	2.57355e-136
SKP1	1.35595	9.02342e-138	2.8744e-136
COL15A1	2.68429	9.85643e-138	3.13352e-136
HINT1	1.50856	1.03099e-137	3.27119e-136
DNAJC8	1.48318	1.14957e-137	3.64023e-136
TUBE1	-1.87952	1.16967e-137	3.69657e-136
CD63	2.2172	1.28994e-137	4.06866e-136
NCKIPSD	1.41017	1.67644e-137	5.27732e-136
TMEM109	1.73855	2.53328e-137	7.95896e-136
MRPL10	1.37212	2.58237e-137	8.09733e-136
VBP1	1.63431	2.59625e-137	8.12494e-136
ANKHD1	-2.3925	3.05698e-137	9.54815e-136
PYGO2	1.64491	3.28416e-137	1.02378e-135
ZC3H10	0.918895	3.30956e-137	1.02969e-135
HNRNPUL1	1.69547	3.3947e-137	1.05413e-135
CCDC97	1.4904	3.73174e-137	1.15655e-135
TDP2	1.43738	3.93803e-137	1.21813e-135
KIFAP3	1.7366	4.08765e-137	1.26197e-135
MSH2	1.94929	4.10783e-137	1.26577e-135
RRM1	2.09727	4.4896e-137	1.38075e-135
EMC3	1.50971	5.06361e-137	1.5543e-135
CRIPT	1.39968	5.23264e-137	1.60311e-135
PHF14	1.20144	6.31803e-137	1.93194e-135
SF3A3	1.5258	6.41889e-137	1.95905e-135
VRK1	1.67288	7.09078e-137	2.15999e-135
RPP30	1.19926	7.68409e-137	2.33628e-135
CYP2C19	-3.22086	7.85846e-137	2.38477e-135
HAMP	-5.89675	8.68868e-137	2.63173e-135
HPS6	1.50233	1.03904e-136	3.14123e-135
FAM104B	1.32982	1.0966e-136	3.30901e-135
C6orf89	1.4171	1.32005e-136	3.97577e-135
HRAS	1.61877	1.32254e-136	3.97581e-135
MRPS14	1.33855	1.39659e-136	4.19055e-135
MYL12B	1.85009	1.56689e-136	4.69277e-135
PTRH1	-1.45458	1.57793e-136	4.71701e-135
XRCC6	1.57911	1.60435e-136	4.78705e-135
TMEM223	1.37791	1.67243e-136	4.98093e-135
HTATSF1	1.86884	1.828e-136	5.43414e-135
ZCCHC17	1.41133	1.83474e-136	5.44408e-135
CTNNBL1	1.85644	1.91602e-136	5.67474e-135
PSMC3	1.40437	1.94911e-136	5.76211e-135
ZNF574	1.28898	2.61204e-136	7.70767e-135
TIGD6	0.997134	2.63838e-136	7.7711e-135
SNX15	-2.05938	2.84154e-136	8.35412e-135
VWF	2.81502	2.9135e-136	8.55e-135
CDC20	3.50791	2.94526e-136	8.62741e-135
WDR53	1.21235	3.19323e-136	9.33671e-135
SAYSD1	1.59582	3.34473e-136	9.76186e-135
TRIP4	1.25662	3.71438e-136	1.0821e-134
CDPF1	1.46101	3.99311e-136	1.16119e-134
TXNDC12	1.62344	4.02681e-136	1.16887e-134
OLA1	1.82471	4.09279e-136	1.18587e-134
TRIAP1	1.29884	4.21263e-136	1.21621e-134
GRB2	1.455	4.21266e-136	1.21621e-134
PDE6D	1.3888	5.0661e-136	1.45997e-134
FAU	1.40995	5.15365e-136	1.48253e-134
TAF11	1.29098	5.60555e-136	1.60964e-134
CWC27	1.40985	6.43288e-136	1.8439e-134
CBX8	1.60765	6.75814e-136	1.93367e-134
NUDT2	1.64661	7.57133e-136	2.16248e-134
HDAC8	1.13901	8.81851e-136	2.51422e-134
ITGA6	2.27071	9.92957e-136	2.82596e-134
APH1A	1.39593	1.02913e-135	2.92371e-134
EDEM2	1.31871	1.1054e-135	3.13484e-134
BUD31	1.48959	1.29028e-135	3.65268e-134
CLIC1	2.51205	1.56356e-135	4.4185e-134
EIF1AD	1.15015	1.89798e-135	5.35412e-134
VAT1	2.22471	1.9367e-135	5.45375e-134
SNX8	1.80253	1.94047e-135	5.45475e-134
GUK1	1.35221	2.33709e-135	6.55819e-134
POLR2D	1.3081	2.66043e-135	7.45247e-134
MCM6	2.51849	2.7019e-135	7.55541e-134
ZWINT	2.8916	3.32269e-135	9.27516e-134
ARL3	1.46194	3.56262e-135	9.92764e-134
PPP2R5A	1.59258	3.82945e-135	1.06526e-133
ESM1	2.92351	4.11868e-135	1.14374e-133
RFX5	1.97918	4.67884e-135	1.29704e-133
PUF60	1.51435	4.95931e-135	1.37242e-133
NELFB	1.33883	5.08531e-135	1.40486e-133
RRP15	1.45517	5.13277e-135	1.41553e-133
ACTR1A	1.30461	5.41181e-135	1.48992e-133
ATP6V1C1	1.7692	5.76129e-135	1.58342e-133
DPM3	1.98011	6.30963e-135	1.73115e-133
NDRG3	1.89094	7.26886e-135	1.99092e-133
AURKA	2.64495	1.05834e-134	2.89381e-133
ERH	1.49062	1.10821e-134	3.025e-133
NFU1	1.54765	1.22312e-134	3.33301e-133
IFT52	1.74185	1.30647e-134	3.55409e-133
ELOB	1.60306	1.31191e-134	3.56282e-133
MRPS34	1.4709	1.38699e-134	3.76037e-133
BUB3	1.33456	1.4318e-134	3.8753e-133
KIFC1	2.9561	1.48619e-134	4.01571e-133
SLC39A1	1.87844	1.50169e-134	4.05076e-133
SDHAF4	1.38186	1.60716e-134	4.32799e-133
RALBP1	2.03565	1.69457e-134	4.55573e-133
IL10RB	1.64011	1.73296e-134	4.65113e-133
UBL4A	1.52045	1.89363e-134	5.07385e-133
FAAP24	1.46306	1.89689e-134	5.07411e-133
RING1	1.32439	2.03991e-134	5.44759e-133
HSP90AB1	2.08912	2.75195e-134	7.33687e-133
GOLPH3L	1.77761	2.76985e-134	7.3723e-133
KLHL12	1.52109	2.97526e-134	7.9059e-133
NSFL1C	1.24101	3.09737e-134	8.21676e-133
EXOSC4	2.00548	3.28609e-134	8.70297e-133
DDX41	1.17204	3.43944e-134	9.09408e-133
ASNSD1	1.33285	3.70619e-134	9.78325e-133
USP5	1.46372	4.68814e-134	1.23549e-132
FAM200A	1.24938	5.92622e-134	1.55921e-132
PSMB2	1.61227	6.59997e-134	1.73363e-132
GMPS	1.72012	7.00293e-134	1.83646e-132
TFPT	1.52071	7.45149e-134	1.9509e-132
PSMF1	1.58194	8.93878e-134	2.33648e-132
BCCIP	1.40771	9.28662e-134	2.42344e-132
NDUFB3	1.45062	1.10805e-133	2.88687e-132
BOD1	1.35547	1.17637e-133	3.05989e-132
STAMBP	1.27964	1.23343e-133	3.20311e-132
RNASE4	-2.73534	1.40339e-133	3.63859e-132
YWHAB	1.62657	1.61754e-133	4.18704e-132
RSL24D1	1.54807	1.62423e-133	4.19759e-132
LAMTOR4	1.515	1.66627e-133	4.29929e-132
EFCAB11	1.08214	1.73598e-133	4.47195e-132
GON7	1.44104	1.83682e-133	4.72414e-132
LAMC1	2.53036	1.85917e-133	4.76787e-132
PABPC1	2.24797	1.85978e-133	4.76787e-132
DCTN3	1.32795	2.08771e-133	5.34284e-132
BSG	1.82005	2.09072e-133	5.34284e-132
EIF2AK1	1.35581	2.60329e-133	6.64211e-132
GSS	1.3842	2.64981e-133	6.75006e-132
ZNF174	1.1986	2.70455e-133	6.87857e-132
MCM3	2.3633	2.85232e-133	7.24291e-132
DNPH1	1.70062	2.94017e-133	7.45417e-132
NAIF1	1.08557	3.83199e-133	9.69984e-132
SEC16B	-2.77624	4.07913e-133	1.03091e-131
PIGN	1.725	5.70655e-133	1.43994e-131
RFT1	1.20829	5.72683e-133	1.44278e-131
RTN3	1.6952	6.57824e-133	1.65468e-131
EFNA4	1.93865	7.87991e-133	1.97899e-131
CANT1	1.61462	7.98032e-133	2.00107e-131
COMMD7	1.26332	9.22671e-133	2.30999e-131
PLGRKT	1.64353	9.60285e-133	2.40041e-131
RPS4X	2.06548	9.94452e-133	2.48195e-131
TTLL1	1.58432	1.13435e-132	2.82669e-131
GTF2F1	1.43487	1.25991e-132	3.13471e-131
NOA1	1.52035	1.44254e-132	3.58353e-131
C16orf91	1.38419	1.48946e-132	3.69436e-131
NDUFAF2	1.80217	1.56798e-132	3.88311e-131
SMARCAL1	1.33286	1.59243e-132	3.93758e-131
HS1BP3	1.51397	1.59628e-132	3.94102e-131
NUDT5	1.39229	1.68248e-132	4.14745e-131
PRIM2	1.51811	1.70245e-132	4.19023e-131
DARS2	2.03417	1.70639e-132	4.19349e-131
CELF6	-1.53543	1.72138e-132	4.22384e-131
UBOX5	1.13254	1.762e-132	4.3169e-131
FIS1	1.44643	1.92878e-132	4.7183e-131
STAB2	-2.03285	1.94102e-132	4.741e-131
ZNF277	1.55028	2.11356e-132	5.15458e-131
HAX1	1.3434	3.17387e-132	7.72871e-131
CD2BP2	1.42085	3.2957e-132	8.01319e-131
FKBP8	1.36694	3.42705e-132	8.31994e-131
PTK2	1.59719	3.73318e-132	9.04943e-131
CDKN2A	2.87854	5.67461e-132	1.37348e-130
ZDHHC24	1.33128	7.86318e-132	1.90033e-130
FBXO45	1.35714	8.40726e-132	2.02876e-130
C6orf226	1.69188	9.20478e-132	2.21787e-130
DUSP12	1.43532	9.32502e-132	2.24347e-130
ZBTB45	1.30105	1.02146e-131	2.45379e-130
SARNP	-2.67393	1.08954e-131	2.61343e-130
ECD	1.36418	1.15581e-131	2.76439e-130
NCSTN	1.97604	1.15592e-131	2.76439e-130
RPS27	1.67917	1.18625e-131	2.83269e-130
PEX16	1.20981	1.28414e-131	3.06186e-130
TLCD1	2.1104	1.4403e-131	3.42912e-130
NDUFB7	1.65522	1.61044e-131	3.8285e-130
DSN1	1.80154	1.66528e-131	3.953e-130
TMEM38B	1.78372	1.67979e-131	3.98156e-130
SAMD1	1.67574	1.69287e-131	4.00662e-130
SNRPG	1.57593	1.78841e-131	4.2265e-130
TAX1BP1	1.68951	2.16567e-131	5.11053e-130
ATG10	1.08355	2.18551e-131	5.14978e-130
COMMD9	1.29504	2.38457e-131	5.61058e-130
ZNF787	1.34483	2.57635e-131	6.0529e-130
SUV39H1	1.4617	3.13095e-131	7.34513e-130
SDF2	1.19502	3.19848e-131	7.49259e-130
MZT1	1.64542	3.21544e-131	7.52132e-130
RNF220	1.17938	3.5348e-131	8.25627e-130
METTL21A	1.21827	5.04465e-131	1.17657e-129
PRSS53	-2.65619	5.10191e-131	1.1882e-129
AP3B1	1.5964	5.50556e-131	1.28034e-129
RACGAP1	2.27288	6.54004e-131	1.51871e-129
COX7B	1.71857	7.46195e-131	1.73029e-129
STX5	1.19548	7.71789e-131	1.78705e-129
CNOT10	1.3038	9.19529e-131	2.12606e-129
CCDC51	1.3986	1.05192e-130	2.42866e-129
HDAC11	1.87618	1.52263e-130	3.50801e-129
PRAF2	1.8094	1.52379e-130	3.50801e-129
SAP18	1.42527	1.61966e-130	3.72335e-129
CCT4	1.72814	1.67885e-130	3.8539e-129
SLBP	1.5586	1.72548e-130	3.95527e-129
SYNGR2	1.68959	1.88396e-130	4.31239e-129
COPG2	1.78937	1.88865e-130	4.31694e-129
MRPL36	1.44955	1.94615e-130	4.44205e-129
MRPL51	1.42678	2.02283e-130	4.61049e-129
SMS	1.73279	2.3518e-130	5.35269e-129
BRAP	1.10828	2.57087e-130	5.84298e-129
NDUFS4	1.64949	2.65915e-130	6.03506e-129
NDUFA3	1.61591	3.01808e-130	6.83998e-129
SUV39H2	1.45719	3.22408e-130	7.29653e-129
TSN	1.51544	3.44265e-130	7.7802e-129
MAP1S	1.66799	4.28216e-130	9.66381e-129
RSRC1	1.5522	4.37385e-130	9.85685e-129
IMMP2L	1.74389	5.62898e-130	1.26676e-128
SMARCB1	1.62918	5.96408e-130	1.34029e-128
ACBD6	1.37551	7.05751e-130	1.58379e-128
FXR1	1.39039	7.25046e-130	1.62481e-128
PDCD5	1.40651	7.54256e-130	1.68791e-128
TOP2A	3.28444	7.65951e-130	1.71169e-128
TMEM161A	1.2534	8.64041e-130	1.92821e-128
CDCA5	2.51138	9.25715e-130	2.06297e-128
QPCTL	1.53001	9.61719e-130	2.14023e-128
CTRL	-0.994529	1.12159e-129	2.49255e-128
LRRC42	1.73407	1.13944e-129	2.5287e-128
ARL15	1.55893	1.18642e-129	2.62933e-128
NIF3L1	1.44321	1.3037e-129	2.88526e-128
CHTOP	1.24486	1.42281e-129	3.14451e-128
UQCRB	1.59224	1.84997e-129	4.08292e-128
PFDN1	1.3143	1.88722e-129	4.15941e-128
PYGB	2.14474	1.9125e-129	4.20933e-128
UBE2V2	1.31818	2.03412e-129	4.47089e-128
KPNA2	2.61593	2.10023e-129	4.60987e-128
MIS18A	1.81968	2.24865e-129	4.92889e-128
POLDIP2	1.13162	2.53873e-129	5.55711e-128
APIP	1.47903	2.77618e-129	6.06859e-128
MRPL9	1.59009	2.93829e-129	6.41419e-128
SLC9A6	1.51831	2.97588e-129	6.48742e-128
MKRN1	1.21974	3.3431e-129	7.27805e-128
TMEM106C	2.03372	3.44467e-129	7.489e-128
DNTTIP2	1.47863	3.51841e-129	7.63895e-128
TSSK3	-1.79759	3.62142e-129	7.85196e-128
ABCF2	1.58994	4.06861e-129	8.80964e-128
EIF3D	1.65392	4.26272e-129	9.21749e-128
NDUFB9	1.76353	4.58195e-129	9.89442e-128
CLN3	1.49927	5.17645e-129	1.11632e-127
AGAP5	-1.29222	5.67354e-129	1.22187e-127
DEAF1	1.34063	7.43834e-129	1.59979e-127
ADIPOR1	1.4167	7.88156e-129	1.69285e-127
SKA2	1.70618	8.67998e-129	1.86184e-127
BCO2	-2.75632	9.67228e-129	2.07191e-127
ACAD9	1.15692	9.95984e-129	2.13066e-127
TXNL1	1.27446	1.0025e-128	2.14175e-127
DNAJB12	1.08463	1.01687e-128	2.16954e-127
EXOSC9	1.28737	1.05347e-128	2.24465e-127
AATF	1.53305	1.09034e-128	2.32013e-127
NBAS	1.31058	1.15477e-128	2.45396e-127
CRTAP	1.88814	1.45056e-128	3.07845e-127
SMIM4	1.75822	1.48176e-128	3.14051e-127
AIMP1	1.30179	1.6439e-128	3.47956e-127
C8orf33	1.61932	1.95465e-128	4.13183e-127
SLC35F6	1.83984	2.02015e-128	4.26468e-127
MCM2	2.83668	2.03646e-128	4.29345e-127
PSMB7	1.43619	2.07405e-128	4.36695e-127
MTIF2	1.26414	2.09353e-128	4.40218e-127
C14orf93	1.14818	2.6773e-128	5.62233e-127
BOP1	2.09868	3.11115e-128	6.52487e-127
ANGPTL6	-2.12145	4.03423e-128	8.44973e-127
WDR46	1.47591	4.62289e-128	9.67004e-127
RPN1	1.9485	4.83603e-128	1.01027e-126
NDC80	2.30291	5.51798e-128	1.15123e-126
BYSL	1.76599	5.52893e-128	1.15202e-126
IFI30	-3.83015	6.02756e-128	1.25428e-126
UBTF	1.21746	6.14013e-128	1.27605e-126
AGBL5	1.60156	6.64637e-128	1.37947e-126
TBL2	1.36315	7.5169e-128	1.55813e-126
POLR2L	1.45416	7.56997e-128	1.5671e-126
CAPN3	-2.59321	7.62847e-128	1.57717e-126
ZNF766	1.12749	7.73657e-128	1.59746e-126
ERAL1	1.17738	8.50647e-128	1.75417e-126
BCKDHA	-2.47261	9.59991e-128	1.97711e-126
LANCL2	1.32465	1.00243e-127	2.06186e-126
ATRAID	1.35964	1.13708e-127	2.33582e-126
MECR	1.11116	1.13959e-127	2.33799e-126
USP39	1.30816	1.18433e-127	2.42667e-126
NEK2	2.57961	1.47804e-127	3.02459e-126
RHOG	1.62264	1.48673e-127	3.0385e-126
PSMB3	1.65348	1.58238e-127	3.22986e-126
ALYREF	1.93894	1.7199e-127	3.50611e-126
IRF2BP2	1.59087	1.76035e-127	3.584e-126
MRPS7	1.15194	1.80332e-127	3.66683e-126
ANAPC15	1.06928	1.90117e-127	3.8609e-126
ABCF1	1.5048	1.95672e-127	3.96868e-126
CNPPD1	1.26638	2.00741e-127	4.06633e-126
PDGFB	2.07994	2.21891e-127	4.48909e-126
EIF3I	1.64723	2.32376e-127	4.69528e-126
SRD5A3	1.71125	2.36568e-127	4.77397e-126
NUDCD3	1.14292	2.37165e-127	4.78e-126
FRG1	1.47813	2.78363e-127	5.60328e-126
PCGF1	1.0816	2.81682e-127	5.66298e-126
ATG7	1.10207	2.89983e-127	5.82256e-126
EIF2B1	1.10081	3.07367e-127	6.16388e-126
MRPS15	1.30646	3.53869e-127	7.08756e-126
MTMR14	1.00681	3.63189e-127	7.26514e-126
MRPS10	1.33536	3.78055e-127	7.55309e-126
GALNT4	-1.16172	5.59183e-127	1.11579e-125
DPH3	1.6435	5.88619e-127	1.17307e-125
YPEL5	1.42656	5.93053e-127	1.18043e-125
ZCCHC10	1.10856	6.19128e-127	1.23081e-125
ATP6V1D	1.46562	6.58737e-127	1.30792e-125
NONO	1.62713	6.6818e-127	1.32503e-125
MRPL43	1.05998	8.05745e-127	1.59478e-125
PPP2CA	1.24002	8.06197e-127	1.59478e-125
GRPEL2	1.25897	8.22173e-127	1.62437e-125
CCNB2	2.6605	8.81465e-127	1.73937e-125
ACY1	-2.39753	8.88122e-127	1.75035e-125
TRAPPC2L	1.33332	9.9579e-127	1.96014e-125
UBE2R2	1.22385	1.11515e-126	2.1924e-125
APEX2	1.49368	1.38972e-126	2.72886e-125
ZNHIT2	1.44449	1.81678e-126	3.56308e-125
BIRC5	2.95949	1.90762e-126	3.73664e-125
FAM32A	0.98736	2.02772e-126	3.96706e-125
ENAH	2.18249	2.04084e-126	3.98785e-125
RPTOR	1.34027	2.09585e-126	4.09036e-125
C9orf16	1.76163	2.23593e-126	4.35843e-125
CBX1	1.78649	2.48968e-126	4.84716e-125
B4GAT1	1.79805	2.88388e-126	5.60782e-125
TMEM68	1.22471	2.94664e-126	5.72292e-125
ENOPH1	1.66457	2.9703e-126	5.76188e-125
ZNF48	1.15915	3.32268e-126	6.43765e-125
CDT1	2.62241	3.48537e-126	6.7447e-125
COPS7A	1.21098	4.02467e-126	7.77892e-125
CCDC127	1.04441	5.15204e-126	9.94591e-125
PET117	1.37646	6.02705e-126	1.16211e-124
SREK1IP1	1.18026	6.40153e-126	1.23283e-124
DTYMK	1.65667	6.71244e-126	1.29116e-124
MRPL42	1.09984	6.7982e-126	1.30609e-124
RSL1D1	1.50121	6.84164e-126	1.31286e-124
ITPA	1.45068	6.86309e-126	1.3154e-124
SF3B6	1.25103	8.78771e-126	1.68226e-124
PRPF19	1.4073	8.87992e-126	1.69789e-124
CETN3	1.23529	9.46094e-126	1.80683e-124
URI1	1.3845	1.00441e-125	1.9159e-124
IP6K1	1.46506	1.0474e-125	1.99553e-124
TFG	1.25719	1.22008e-125	2.32178e-124
RGCC	2.65079	1.27236e-125	2.41839e-124
TXNDC9	1.44404	1.27487e-125	2.42029e-124
SLC35A2	1.48907	1.59623e-125	3.02679e-124
FAM83H	2.04329	2.04921e-125	3.88114e-124
RAB10	1.753	2.32459e-125	4.39752e-124
CSTF1	1.14471	2.58528e-125	4.88491e-124
DGUOK	1.45334	2.59918e-125	4.90538e-124
EBAG9	1.48688	2.62061e-125	4.94e-124
LSM6	1.32364	3.05338e-125	5.74903e-124
ANAPC11	1.41093	3.71489e-125	6.98636e-124
COL4A1	2.98454	3.93264e-125	7.38719e-124
LYPLA2	1.25694	5.52734e-125	1.03706e-123
FAM174A	1.38201	6.22611e-125	1.1668e-123
HNRNPA0	1.50111	6.36401e-125	1.19125e-123
TRNAU1AP	1.23959	6.64073e-125	1.24159e-123
INTS7	1.52013	6.7837e-125	1.26684e-123
CSTF2	1.7654	7.22285e-125	1.34729e-123
GPX4	1.40848	8.33808e-125	1.5535e-123
DTL	2.37442	9.04163e-125	1.68262e-123
ZCCHC7	1.1974	9.91162e-125	1.84239e-123
MRPL21	1.52781	1.26313e-124	2.34521e-123
PSMG2	1.19864	1.31395e-124	2.43674e-123
NDUFB5	1.24831	1.43562e-124	2.6593e-123
MAD1L1	1.59336	1.64176e-124	3.03764e-123
TERF2	1.13644	1.70496e-124	3.15082e-123
RPL8	1.97145	1.70686e-124	3.15082e-123
CIZ1	1.52104	1.78187e-124	3.28549e-123
NSMCE1	1.33736	2.08655e-124	3.84285e-123
XRCC4	1.42557	2.53274e-124	4.65925e-123
VPS26A	1.40158	2.93483e-124	5.39275e-123
PTRH2	1.42559	3.05364e-124	5.60464e-123
STOML2	1.51434	3.15516e-124	5.78434e-123
RNF8	1.23484	3.27456e-124	5.99637e-123
RFC2	1.54441	3.46455e-124	6.33704e-123
TRAF2	1.64827	3.62626e-124	6.62527e-123
TSEN34	1.1592	3.98209e-124	7.26708e-123
WRNIP1	1.47915	4.58692e-124	8.36135e-123
RIOX1	1.27689	4.625e-124	8.42118e-123
PILRB	-3.75799	4.89281e-124	8.89869e-123
MED20	1.41376	5.08468e-124	9.23717e-123
RPL31	1.66889	5.24508e-124	9.51777e-123
DDX49	1.24314	5.70159e-124	1.03345e-122
NRAS	1.71862	6.12142e-124	1.10829e-122
BCAP29	1.25372	6.88242e-124	1.24466e-122
GSK3A	1.24261	7.54822e-124	1.36353e-122
POC1A	1.78701	8.56538e-124	1.54553e-122
PTRHD1	1.51883	8.86421e-124	1.59765e-122
XYLT2	1.41948	9.14019e-124	1.64554e-122
TCF19	2.64019	9.2308e-124	1.65999e-122
ASF1B	2.64517	9.42153e-124	1.69239e-122
HGH1	1.58296	1.11383e-123	1.99853e-122
SLC50A1	1.80136	1.18225e-123	2.11893e-122
MRPL57	1.41342	1.52434e-123	2.729e-122
EIF1	1.35934	1.5603e-123	2.79026e-122
ZNF282	1.24596	1.63918e-123	2.92804e-122
DDX10	1.31142	1.68822e-123	3.01228e-122
RBM22	1.02951	1.77036e-123	3.15533e-122
PHF5A	1.34631	1.77849e-123	3.16631e-122
TXNDC5	-3.6655	1.78163e-123	3.16838e-122
FLVCR1	1.77918	1.9381e-123	3.44281e-122
AAGAB	1.33236	1.94486e-123	3.45099e-122
VAMP5	1.95492	2.62471e-123	4.65218e-122
METTL2A	1.16706	2.86089e-123	5.06519e-122
UTP11	1.31292	3.09986e-123	5.48223e-122
SLC25A6	1.74788	3.29669e-123	5.82391e-122
HDAC5	1.42851	3.48069e-123	6.14219e-122
TOMM34	1.51401	3.51374e-123	6.19369e-122
HSBP1	1.34078	3.59983e-123	6.33846e-122
RNF20	1.58739	3.92991e-123	6.91207e-122
LASP1	1.69826	4.00201e-123	7.03117e-122
SPG21	1.30032	4.09925e-123	7.19412e-122
FBL	1.74931	4.25519e-123	7.45961e-122
OLFML2B	2.37244	4.33011e-123	7.58266e-122
BBS1	-1.54477	4.49854e-123	7.869e-122
SAAL1	1.27571	4.79187e-123	8.37296e-122
SLC39A7	1.68261	4.90534e-123	8.56191e-122
OPTN	1.56803	5.06921e-123	8.8383e-122
MRPL45	1.52839	5.09891e-123	8.88042e-122
ZFP64	1.25566	5.1341e-123	8.932e-122
CDK1	2.69368	5.85977e-123	1.01834e-121
PIGBOS1	1.25534	6.1774e-123	1.07238e-121
FCN2	-3.91471	6.33612e-123	1.09874e-121
ZNF410	-1.4983	6.37563e-123	1.1044e-121
RIOK2	1.13778	6.7642e-123	1.17044e-121
SAP30L	1.23999	7.57389e-123	1.30913e-121
RPIA	1.41935	7.85908e-123	1.35696e-121
RNF5	1.48512	8.18685e-123	1.41203e-121
CCDC71	1.31932	8.42689e-123	1.45187e-121
ISG20L2	1.41174	9.59402e-123	1.65118e-121
CLN5	1.68877	1.06366e-122	1.82864e-121
TBCA	1.4016	1.0866e-122	1.86608e-121
COX5A	1.46854	1.31145e-122	2.24982e-121
SFR1	1.46852	1.42486e-122	2.44177e-121
DNAJC21	1.28629	1.4793e-122	2.53236e-121
BAX	1.68438	1.48578e-122	2.54073e-121
URM1	1.23319	1.59608e-122	2.72644e-121
GRWD1	1.19307	1.70507e-122	2.90951e-121
CLN6	1.33939	1.81363e-122	3.09146e-121
CAPRIN1	1.62971	1.8813e-122	3.2034e-121
DYNC1H1	1.67025	2.12824e-122	3.62003e-121
CUL4B	1.4307	2.2506e-122	3.82411e-121
GNL2	1.47765	2.51673e-122	4.27177e-121
PCLAF	2.18663	2.77229e-122	4.70057e-121
DSCC1	1.63542	2.99983e-122	5.081e-121
FARSB	1.42184	3.01614e-122	5.10322e-121
RPL11	1.48001	3.10242e-122	5.24367e-121
CEP68	1.22448	3.32106e-122	5.6073e-121
GINS2	2.10012	4.10304e-122	6.92031e-121
SPTAN1	1.49421	5.28269e-122	8.90058e-121
GNS	1.97816	5.66586e-122	9.53615e-121
GNB1L	1.10559	6.19835e-122	1.04214e-120
IQGAP3	2.43022	6.2049e-122	1.04215e-120
GABARAPL2	1.28975	6.92793e-122	1.16237e-120
RPL10A	1.51824	7.14717e-122	1.1979e-120
FN3KRP	1.54941	7.69058e-122	1.28763e-120
STN1	1.38449	7.92458e-122	1.32542e-120
RRM2	2.88069	8.3829e-122	1.40062e-120
PRC1	2.48097	9.23742e-122	1.54178e-120
VPS16	1.13065	1.01606e-121	1.69411e-120
DYM	1.23171	1.01873e-121	1.69678e-120
PSMB4	1.27533	1.15379e-121	1.91975e-120
GTF3C5	1.18156	1.3127e-121	2.18188e-120
CBX3	1.46743	1.36618e-121	2.26842e-120
DCTN4	1.23304	1.46592e-121	2.43152e-120
GTF2A2	1.16585	1.50779e-121	2.49605e-120
VPS18	1.42136	1.50795e-121	2.49605e-120
NDUFA4	1.37908	1.51441e-121	2.50416e-120
CDC42	1.46334	1.74895e-121	2.88902e-120
OTUD5	1.06227	1.90041e-121	3.13596e-120
THAP4	1.18535	1.99116e-121	3.28234e-120
EHMT2	1.61994	2.16851e-121	3.57101e-120
MTCH1	1.32158	2.4649e-121	4.05493e-120
CENPM	2.66783	3.15606e-121	5.18663e-120
PSMA5	1.4532	3.3688e-121	5.53056e-120
ZKSCAN5	1.06663	3.40796e-121	5.58913e-120
TMEM183A	1.22812	3.66547e-121	6.0053e-120
GLRX3	1.39584	4.23549e-121	6.9321e-120
TPX2	2.83849	4.31368e-121	7.05286e-120
PIN4	1.27305	4.60207e-121	7.51671e-120
NEDD8	1.06419	4.61125e-121	7.52404e-120
GLA	2.016	5.23614e-121	8.53496e-120
STX6	1.43316	5.47052e-121	8.90794e-120
PANK2	1.09864	5.48378e-121	8.92047e-120
MFAP1	1.37341	7.30854e-121	1.18768e-119
PSMA4	1.11423	7.6243e-121	1.23773e-119
CCT7	1.67675	8.3132e-121	1.3482e-119
FUNDC1	1.52419	8.85458e-121	1.43455e-119
ZNF564	-1.22592	1.47158e-120	2.38173e-119
MUSTN1	-2.83298	1.48347e-120	2.39854e-119
TRMT6	1.46869	1.56837e-120	2.53327e-119
TRMT61A	1.33114	1.61509e-120	2.6061e-119
AARS2	1.33893	1.78913e-120	2.88402e-119
CDKN2B	2.00631	1.8006e-120	2.89959e-119
CDK3	-2.65348	2.205e-120	3.54726e-119
RPL27A	1.57444	2.6476e-120	4.25501e-119
CEBPZOS	1.28947	2.67185e-120	4.28969e-119
UBB	2.06497	2.82945e-120	4.53817e-119
SLC41A3	1.30766	3.05145e-120	4.88934e-119
COIL	1.27342	3.20215e-120	5.12568e-119
PPP1R7	1.08635	3.51259e-120	5.61699e-119
HDDC3	1.19411	3.66042e-120	5.84754e-119
EAPP	1.2847	3.81431e-120	6.08731e-119
NDUFA1	1.4477	3.81931e-120	6.08924e-119
GTF2F2	1.24321	3.88099e-120	6.18142e-119
TUFM	1.30532	4.16484e-120	6.62694e-119
IRF2BP1	1.39886	4.3826e-120	6.9665e-119
UCHL5	1.4243	4.88489e-120	7.75725e-119
CKS2	2.5139	5.08197e-120	8.06222e-119
CDC5L	1.53232	5.09823e-120	8.08002e-119
ACTR8	1.13996	5.99961e-120	9.49918e-119
FLYWCH2	2.00178	6.05355e-120	9.57512e-119
DCTPP1	1.52719	6.15323e-120	9.7232e-119
DPY30	1.12234	6.18741e-120	9.76758e-119
SNAP29	1.25654	7.69906e-120	1.21419e-118
PA2G4	1.43143	8.59891e-120	1.35477e-118
TMEM230	1.47375	9.44644e-120	1.48684e-118
CCHCR1	1.58582	9.47301e-120	1.48956e-118
TPRKB	1.24598	9.53808e-120	1.49832e-118
CLTB	1.39178	9.83209e-120	1.54299e-118
TMEM209	1.53774	1.00764e-119	1.57979e-118
GLRX2	1.5053	1.13803e-119	1.78248e-118
MCRIP1	1.79195	1.16355e-119	1.82067e-118
SF3B5	1.49335	1.16504e-119	1.82121e-118
MAPKAP1	1.21976	1.32172e-119	2.06413e-118
NLK	1.16682	1.3658e-119	2.13088e-118
KIF4A	2.452	1.44813e-119	2.25714e-118
CCDC86	1.71731	1.48157e-119	2.30702e-118
MOCS3	1.14485	1.67909e-119	2.61205e-118
SEC22A	1.02339	1.72083e-119	2.67439e-118
ZSCAN2	1.17574	1.7806e-119	2.76459e-118
NSF	1.3146	1.93385e-119	2.99962e-118
PSEN1	1.32385	1.98505e-119	3.07606e-118
NUP155	1.4136	2.0391e-119	3.15676e-118
LIME1	-3.6403	2.23387e-119	3.45495e-118
ZNF777	1.35375	2.50875e-119	3.87634e-118
P4HA2	1.98404	2.80292e-119	4.32671e-118
RPL32	1.68879	2.83755e-119	4.37595e-118
POMP	1.54885	3.07744e-119	4.74132e-118
HM13	1.62449	3.09881e-119	4.76967e-118
AGGF1	1.33576	3.15044e-119	4.84448e-118
COQ7	1.13416	3.47343e-119	5.33603e-118
IPO9	1.42551	3.94483e-119	6.0544e-118
MRPL30	1.27719	4.16001e-119	6.37856e-118
UBE2S	2.09386	4.85575e-119	7.43821e-118
MKKS	1.55093	5.27622e-119	8.07458e-118
MTERF3	1.34489	6.09569e-119	9.31977e-118
C6orf62	1.49736	6.35338e-119	9.7045e-118
KLRK1	-1.7417	6.82772e-119	1.04191e-117
WASHC2A	1.37586	7.01995e-119	1.07022e-117
CISD1	1.51578	7.10005e-119	1.08141e-117
SLC25A39	1.21606	7.57778e-119	1.15307e-117
LARP1	1.4689	7.92927e-119	1.20542e-117
AK6	1.05287	8.01359e-119	1.21708e-117
CKAP4	2.11139	9.49633e-119	1.44091e-117
CASK	1.66022	1.00823e-118	1.52838e-117
CCL14	-2.04217	1.08314e-118	1.64038e-117
GHDC	1.36903	1.11759e-118	1.69095e-117
IDH3G	1.30852	1.27835e-118	1.93236e-117
RBM15B	1.27396	1.28441e-118	1.93969e-117
OLFML2A	1.87503	1.31932e-118	1.99053e-117
CD320	1.53796	1.4101e-118	2.1255e-117
PRPF31	1.0807	1.58468e-118	2.3864e-117
NRN1L	-0.931551	1.67535e-118	2.52057e-117
JAGN1	1.40333	1.84131e-118	2.76766e-117
HCCS	1.57835	1.94334e-118	2.91829e-117
BLVRA	2.59075	2.24296e-118	3.36507e-117
COL4A2	2.78323	2.25619e-118	3.38176e-117
VDAC1	1.4414	2.57655e-118	3.85832e-117
PARP1	1.8669	3.11081e-118	4.65402e-117
HMCES	1.28306	3.17362e-118	4.74355e-117
GLB1	1.67523	3.22267e-118	4.81238e-117
UBAP2L	1.57578	3.24808e-118	4.84581e-117
HACD3	1.90482	3.30083e-118	4.91992e-117
UBALD2	1.95022	3.39565e-118	5.05656e-117
YWHAH	1.71293	3.45787e-118	5.14443e-117
LYNX1	3.18208	3.95836e-118	5.88356e-117
CCNY	1.31315	4.03919e-118	5.99815e-117
TMEM219	1.35101	4.53109e-118	6.72238e-117
TRIM28	1.48253	4.76814e-118	7.06752e-117
SLX1A	-0.751487	4.8426e-118	7.17125e-117
CHID1	1.29119	5.72654e-118	8.47243e-117
PRUNE1	1.64131	6.35351e-118	9.39135e-117
PKN1	1.92372	7.80322e-118	1.15236e-116
NDUFS5	1.61734	8.70262e-118	1.284e-116
ANP32B	1.74457	9.31838e-118	1.37358e-116
TMEM60	1.34235	9.57241e-118	1.40973e-116
TAGLN2	2.27827	1.05128e-117	1.5468e-116
RRS1	2.32932	1.06492e-117	1.56543e-116
ZNF428	1.36345	1.07201e-117	1.57441e-116
TMEM248	1.18275	1.16621e-117	1.71119e-116
PRG2	-1.87958	1.1796e-117	1.72925e-116
MRPS30	1.13963	1.26212e-117	1.84853e-116
MRPL40	1.3479	1.30756e-117	1.91334e-116
SNRNP27	1.40168	1.32941e-117	1.94353e-116
RPL36AL	1.50079	1.3896e-117	2.02968e-116
CTBP1	1.11569	1.42859e-117	2.08473e-116
RNF14	1.20171	1.57459e-117	2.29569e-116
MCM5	2.11204	1.82307e-117	2.65555e-116
CANX	1.80918	1.8427e-117	2.6817e-116
ERLEC1	1.52041	1.9728e-117	2.86844e-116
PAF1	1.20869	2.24227e-117	3.25729e-116
ITGB3BP	1.36331	2.28218e-117	3.31226e-116
ZDHHC3	1.07408	2.29627e-117	3.3297e-116
RAB1B	1.23566	2.4931e-117	3.61184e-116
RPL28	1.582	2.65776e-117	3.84691e-116
NUTF2	1.35644	2.93388e-117	4.24274e-116
TSSC4	1.24558	3.02167e-117	4.36575e-116
PSMC4	1.40876	3.10403e-117	4.48071e-116
STYXL1	1.6379	3.16734e-117	4.56799e-116
NUP93	1.32482	3.18229e-117	4.58541e-116
PARS2	1.283	3.25529e-117	4.68638e-116
SPATS2	1.59073	3.41374e-117	4.91008e-116
RAB4A	1.32111	3.63128e-117	5.2183e-116
TMEM59	1.57772	4.67653e-117	6.71434e-116
AMBRA1	1.23115	4.70363e-117	6.7472e-116
BNIP1	1.11674	4.99158e-117	7.15385e-116
FOXRED2	2.02893	5.19239e-117	7.435e-116
ANKRD39	0.985299	5.90166e-117	8.44307e-116
KIAA1522	2.03018	6.12111e-117	8.7492e-116
XPR1	1.60168	6.69945e-117	9.56732e-116
PET100	1.39996	6.73883e-117	9.61498e-116
ZMPSTE24	1.48057	7.75846e-117	1.106e-115
NDUFV3	1.15966	7.80209e-117	1.11123e-115
KLHL7	1.27131	8.2375e-117	1.1722e-115
TOMM7	1.34713	8.61114e-117	1.22428e-115
BMPER	-1.33941	8.80299e-117	1.25045e-115
LMF2	1.1773	9.17739e-117	1.30247e-115
NACC1	1.50767	9.79955e-117	1.38954e-115
SVBP	1.71388	1.16198e-116	1.6462e-115
PPT1	2.14672	1.16666e-116	1.65136e-115
PDCL	1.38754	1.17086e-116	1.65584e-115
CENPF	2.31734	1.3187e-116	1.86328e-115
CDCA8	2.42523	1.40976e-116	1.99019e-115
RHOC	1.63396	1.42712e-116	2.01292e-115
ZNF576	0.962975	1.49694e-116	2.10954e-115
SEC61B	1.42211	1.75429e-116	2.47004e-115
USF1	1.06371	2.16075e-116	3.03966e-115
TMEM262	0.575836	2.44511e-116	3.43666e-115
C2orf68	1.18369	2.53558e-116	3.56071e-115
UNC13B	1.96121	2.75274e-116	3.86228e-115
INTS5	1.21841	3.17047e-116	4.44448e-115
SNRNP35	1.08621	3.36749e-116	4.71655e-115
LSM10	1.27361	3.38166e-116	4.73226e-115
NDST2	-1.60055	3.41659e-116	4.77696e-115
SHPK	-1.40485	3.66564e-116	5.12071e-115
PODXL	2.18176	3.84525e-116	5.36694e-115
MTX2	1.28321	3.94479e-116	5.50108e-115
BLZF1	1.50309	4.73524e-116	6.59763e-115
TMSB10	2.9915	4.9441e-116	6.88265e-115
SPC25	2.069	5.25226e-116	7.30529e-115
TOMM40	1.51783	5.69719e-116	7.91727e-115
TMEM69	1.36203	6.24391e-116	8.66951e-115
NDUFAF3	1.17106	6.56094e-116	9.10181e-115
EIF2S3	1.57791	6.64301e-116	9.20769e-115
SNW1	1.31308	6.86866e-116	9.51224e-115
MCUR1	1.45757	6.95377e-116	9.62179e-115
CCDC124	1.29863	7.96311e-116	1.10089e-114
TDP1	1.19019	8.26798e-116	1.14205e-114
PSAP	1.56478	9.14989e-116	1.26278e-114
ITPK1	1.45167	9.43416e-116	1.30089e-114
GPS2	-2.5455	1.15057e-115	1.58517e-114
ELAVL1	1.12267	1.18159e-115	1.62651e-114
ASF1A	1.49636	1.21271e-115	1.66792e-114
ORAI1	1.54328	1.25698e-115	1.72732e-114
AP1M1	0.998877	1.55769e-115	2.13872e-114
RNF25	0.94434	1.68018e-115	2.30492e-114
PEF1	1.11084	1.70356e-115	2.33499e-114
PAIP2	1.47216	1.77108e-115	2.42547e-114
DOHH	1.24441	1.80357e-115	2.46786e-114
PRKD2	1.19535	1.80603e-115	2.46911e-114
PPP1R35	1.40411	2.12545e-115	2.90334e-114
SNX12	1.40092	2.59097e-115	3.53621e-114
SUMF1	1.2803	3.1211e-115	4.25612e-114
TYMS	2.51092	3.21082e-115	4.37474e-114
EXOC6	1.2547	3.22465e-115	4.38985e-114
SLC35A4	1.1079	4.21244e-115	5.72971e-114
NXT1	1.59827	4.27273e-115	5.80678e-114
C15orf39	1.81666	4.38382e-115	5.95271e-114
CDC25C	2.04111	4.73732e-115	6.42728e-114
LRRC8D	1.44725	4.91911e-115	6.66827e-114
FANCF	1.27606	5.076e-115	6.87513e-114
MCRS1	1.15343	5.762e-115	7.79768e-114
PPP1CC	1.24943	6.12879e-115	8.28706e-114
IK	1.10928	6.36285e-115	8.59628e-114
DNLZ	-1.1275	7.04407e-115	9.5086e-114
VTI1A	0.978095	7.09065e-115	9.56343e-114
RPL35A	1.41287	7.64841e-115	1.0307e-113
LLPH	0.951336	7.83294e-115	1.05468e-113
RECQL4	2.15738	1.0074e-114	1.3553e-113
SAR1A	1.13421	1.01069e-114	1.35858e-113
MRM1	1.35354	1.04786e-114	1.40737e-113
MRPL18	1.49657	1.11138e-114	1.49142e-113
DHX30	1.1129	1.15171e-114	1.54426e-113
SHISA5	1.23973	1.16416e-114	1.55964e-113
ACVRL1	1.60425	1.19855e-114	1.60438e-113
WASHC5	1.73778	1.26063e-114	1.68607e-113
CDC37	1.0655	1.32648e-114	1.77266e-113
NES	2.08401	1.50492e-114	2.00945e-113
ARF5	1.08791	1.58348e-114	2.11258e-113
SNAP47	1.21346	1.82712e-114	2.4356e-113
CDCA4	1.70074	2.03321e-114	2.70807e-113
PIGF	1.08146	2.17039e-114	2.88838e-113
RBM10	0.939065	2.18978e-114	2.91178e-113
ZNF672	1.18292	2.23789e-114	2.97327e-113
PIK3R3	1.35791	2.44259e-114	3.24255e-113
RPP25L	1.41643	2.98283e-114	3.95645e-113
PSPH	2.09321	3.12626e-114	4.14327e-113
CD99	1.41004	3.46834e-114	4.59283e-113
COPS6	1.14118	3.71637e-114	4.91721e-113
MANEAL	2.08963	3.87241e-114	5.11944e-113
FARSA	1.36111	4.03323e-114	5.32766e-113
TAF12	1.34557	4.07486e-114	5.37822e-113
COPE	1.3542	4.39288e-114	5.79318e-113
FAM204A	0.8813	4.58675e-114	6.04387e-113
UBA1	1.38983	5.21751e-114	6.86936e-113
MAGOHB	1.09744	6.65502e-114	8.75479e-113
RAD21	1.66361	6.68616e-114	8.78855e-113
TMEM9B	1.1976	6.88295e-114	9.03979e-113
GAA	1.66649	7.09136e-114	9.30589e-113
CCT6A	1.61844	7.13505e-114	9.35555e-113
SELENOF	1.36334	8.02225e-114	1.05103e-112
SSR1	1.5427	8.1758e-114	1.07027e-112
CTNNBIP1	1.35976	8.78361e-114	1.1489e-112
SNRPD3	1.20306	8.95588e-114	1.17047e-112
TBL3	1.11486	9.18487e-114	1.19942e-112
SWI5	1.41979	9.83e-114	1.28262e-112
MPND	1.61339	1.16435e-113	1.51802e-112
CDK7	1.26962	1.21721e-113	1.58564e-112
ZNF398	1.07447	1.23653e-113	1.6095e-112
TMEM126A	1.1939	1.54588e-113	2.01053e-112
RPL14	1.45959	1.56676e-113	2.03602e-112
SERPINB6	1.42801	1.5728e-113	2.04222e-112
RPP40	1.42657	1.71749e-113	2.22829e-112
OPA3	1.11537	2.18515e-113	2.83274e-112
RPA2	1.40654	2.24212e-113	2.90424e-112
STXBP6	1.68016	2.3141e-113	2.99506e-112
DBNL	0.994911	2.43262e-113	3.14592e-112
YEATS4	1.59855	2.80288e-113	3.62182e-112
CCDC61	1.08146	2.93717e-113	3.79229e-112
HNRNPC	1.20173	3.2578e-113	4.20288e-112
LANCL1	1.59157	3.32573e-113	4.28706e-112
RAP2A	1.85569	3.57545e-113	4.60526e-112
CENPL	1.45792	3.58035e-113	4.60787e-112
NUDCD2	1.02393	3.67726e-113	4.72879e-112
LYSMD1	1.33477	3.98268e-113	5.11351e-112
ATP6V1G1	1.55699	3.98281e-113	5.11351e-112
PIK3R2	-2.15224	4.23923e-113	5.43837e-112
MCM4	2.19599	4.83491e-113	6.19758e-112
RPS11	1.45158	5.08302e-113	6.51041e-112
TICAM2	-1.55026	5.13999e-113	6.57812e-112
GLO1	1.68816	6.13457e-113	7.8447e-112
ANKRD16	1.15818	6.20524e-113	7.92875e-112
TRAM1	1.73686	6.21471e-113	7.93453e-112
MGME1	1.35709	7.27007e-113	9.27454e-112
YTHDF1	1.06361	7.72208e-113	9.84335e-112
SMAD2	1.02879	7.8595e-113	1.00106e-111
RPS6	1.61351	8.36727e-113	1.06488e-111
SND1	1.59785	8.63847e-113	1.09853e-111
STT3B	1.46231	8.90214e-113	1.13116e-111
SSR3	1.5845	9.01711e-113	1.14486e-111
ASPM	2.14417	9.02542e-113	1.14501e-111
PHF20	1.22107	9.43021e-113	1.19541e-111
POLR3K	1.31551	1.03097e-112	1.30587e-111
PTPRA	1.28474	1.04303e-112	1.3201e-111
ATP6V1H	1.40993	1.05729e-112	1.3371e-111
TTC33	1.69818	1.08072e-112	1.36565e-111
TIMP3	-2.61591	1.11039e-112	1.40204e-111
PBK	2.45944	1.4045e-112	1.77199e-111
NECAB3	1.45322	1.44293e-112	1.81904e-111
S100A10	2.48811	1.5562e-112	1.9603e-111
YIPF1	1.27797	1.6709e-112	2.10313e-111
AP5S1	0.980975	2.26844e-112	2.853e-111
CLPTM1	1.38199	3.18874e-112	4.00731e-111
RTCA	1.18223	3.37409e-112	4.23692e-111
GLTP	1.33904	4.11352e-112	5.16138e-111
PDCD2L	1.40613	4.7462e-112	5.95058e-111
C6orf47	1.71699	5.04457e-112	6.31971e-111
RACK1	1.3469	5.13405e-112	6.42679e-111
TRAPPC2B	1.6197	5.16161e-112	6.45624e-111
SKA3	1.96078	5.75133e-112	7.18826e-111
MBLAC1	1.18528	5.83999e-112	7.29338e-111
LIX1L	1.52652	6.49713e-112	8.10775e-111
AP2S1	1.21759	8.09461e-112	1.00934e-110
COMMD2	1.3245	8.37249e-112	1.04318e-110
NUDCD1	1.45873	9.08689e-112	1.13131e-110
RPL27	1.39355	9.26536e-112	1.15263e-110
EIF3F	1.06165	9.61265e-112	1.19491e-110
HMGN2	1.65249	1.03376e-111	1.28403e-110
TMEM179B	1.06802	1.05388e-111	1.308e-110
IRF9	-2.49731	1.13443e-111	1.40689e-110
RWDD1	1.27163	1.1588e-111	1.43599e-110
SNX11	1.05145	1.27725e-111	1.58156e-110
MELK	2.30658	1.2799e-111	1.58362e-110
RPS8	1.43473	1.28851e-111	1.59304e-110
SUB1	1.2794	1.32725e-111	1.63966e-110
NHP2	1.38908	1.34791e-111	1.66391e-110
DGCR2	1.33504	1.35029e-111	1.66557e-110
RTN4IP1	1.26247	1.43169e-111	1.76461e-110
SCRIB	1.6053	1.54235e-111	1.89954e-110
CPT1B	-2.55326	1.60002e-111	1.96905e-110
ZNF581	1.45734	1.63917e-111	2.01569e-110
AIMP2	1.7489	1.66753e-111	2.04899e-110
DPH5	1.21515	1.83953e-111	2.25861e-110
ATF6	1.59099	1.891e-111	2.32002e-110
CLP1	1.15328	2.07053e-111	2.53835e-110
THAP11	1.15262	2.15598e-111	2.64108e-110
ATP1B1	2.28236	2.18078e-111	2.66942e-110
CLCN2	1.38907	2.42695e-111	2.96847e-110
PAFAH1B3	2.54111	2.59036e-111	3.16593e-110
SMDT1	1.09441	2.62061e-111	3.20046e-110
NDC1	1.441	2.62934e-111	3.20867e-110
SDC2	1.83689	3.61084e-111	4.40308e-110
SYPL1	1.42471	3.84172e-111	4.68105e-110
RAD18	1.15443	3.95863e-111	4.81984e-110
TIMM50	1.07255	4.03895e-111	4.9139e-110
TAPBP	1.32293	4.24289e-111	5.15811e-110
KIF2C	2.39158	4.42799e-111	5.37905e-110
YWHAG	1.55471	4.67313e-111	5.67254e-110
ZNF138	1.16309	5.0336e-111	6.10548e-110
SKA1	2.1748	5.22435e-111	6.33206e-110
UNG	1.43796	5.44247e-111	6.59143e-110
SLC25A3	1.09911	5.49892e-111	6.65477e-110
COLEC10	-2.66405	5.57438e-111	6.74101e-110
TP53I3	2.29569	5.61597e-111	6.78617e-110
GTF3C6	1.66393	5.7939e-111	6.99591e-110
SLC25A17	1.03587	5.99312e-111	7.231e-110
ANP32E	1.53684	6.15215e-111	7.4173e-110
RPUSD1	1.24804	6.2696e-111	7.55322e-110
UXT	1.04037	6.87067e-111	8.27112e-110
SURF6	1.04896	9.9908e-111	1.20182e-109
PCDH12	1.56827	1.00645e-110	1.20978e-109
CHCHD2	1.36573	1.02467e-110	1.23072e-109
ZNF416	1.2045	1.02541e-110	1.23072e-109
MEF2D	1.35068	1.0762e-110	1.29071e-109
FUCA2	1.91005	1.10454e-110	1.32371e-109
DNAL4	1.30328	1.41832e-110	1.69849e-109
HPF1	1.18523	1.43523e-110	1.71639e-109
TCTN3	1.28042	1.43541e-110	1.71639e-109
RPS9	1.29821	1.52987e-110	1.82797e-109
ARF3	1.49784	1.55947e-110	1.86195e-109
CUL2	1.29909	1.60081e-110	1.90989e-109
ECHDC2	-2.00461	1.70049e-110	2.0273e-109
DNAJC30	1.19984	1.74566e-110	2.07961e-109
RDH14	0.987502	1.90572e-110	2.2686e-109
COA7	1.44142	2.13885e-110	2.54423e-109
CKAP2	1.83712	2.17056e-110	2.58004e-109
DPM1	1.24387	2.17289e-110	2.58089e-109
FKBP2	1.32247	2.32991e-110	2.76534e-109
PSEN2	1.54544	2.55051e-110	3.02494e-109
POLA2	1.42893	2.58387e-110	3.06223e-109
RNASEK	-2.3014	2.67994e-110	3.17373e-109
TPP1	1.81205	3.14478e-110	3.72148e-109
ELP6	0.963708	3.63868e-110	4.30277e-109
DPCD	1.52008	3.91578e-110	4.62703e-109
MRPS35	1.30395	4.08603e-110	4.82465e-109
UXS1	1.42154	4.60857e-110	5.43764e-109
TSFM	1.13727	4.88303e-110	5.75723e-109
PPP1R8	1.30567	4.9091e-110	5.78372e-109
KIF20A	2.42046	6.15544e-110	7.24677e-109
MAPRE1	1.95712	6.52473e-110	7.6759e-109
MYBL2	3.21236	6.96584e-110	8.18882e-109
TRMT10C	1.29293	7.26981e-110	8.5399e-109
PARN	1.1567	7.3582e-110	8.63739e-109
SEPHS1	1.104	8.05109e-110	9.44382e-109
CXCL14	-3.19926	8.1758e-110	9.58309e-109
IGFLR1	-2.24613	8.19662e-110	9.60047e-109
REXO4	1.203	8.67925e-110	1.01583e-108
TUBB	1.86507	8.73245e-110	1.02131e-108
HEXB	1.5756	8.76921e-110	1.02486e-108
MRPS26	1.09498	8.9393e-110	1.04398e-108
SMIM15	1.2497	1.15968e-109	1.35336e-108
KIF11	1.90949	1.19357e-109	1.39189e-108
RPL15	1.17353	1.38044e-109	1.60864e-108
NCAPH	2.08866	1.4395e-109	1.67625e-108
LBR	1.62595	1.599e-109	1.86063e-108
RAB2A	1.18471	1.84468e-109	2.14495e-108
RNF139	1.2654	1.94078e-109	2.25505e-108
SS18L2	1.0883	1.9799e-109	2.29883e-108
CEP250	1.18237	2.07798e-109	2.41097e-108
TCFL5	1.27028	2.10344e-109	2.43875e-108
VPS25	1.06888	2.2518e-109	2.60887e-108
SLC25A5	1.63253	2.32688e-109	2.6939e-108
ZNF544	1.38547	2.3407e-109	2.70794e-108
ROBO1	2.75357	2.36702e-109	2.73641e-108
NAT10	1.20707	2.47305e-109	2.85694e-108
NXF3	-0.975078	2.76468e-109	3.19153e-108
METTL15	1.02734	2.7686e-109	3.19375e-108
TIMM17A	1.45348	3.22368e-109	3.71604e-108
OSER1	1.10319	3.25872e-109	3.75373e-108
MAD2L1	1.80041	3.38088e-109	3.89166e-108
ALG5	1.33756	3.38856e-109	3.89769e-108
CCT8	1.4317	4.7656e-109	5.47771e-108
SURF2	1.47738	4.79667e-109	5.50946e-108
CACYBP	1.62002	4.99716e-109	5.73563e-108
SMIM10L1	1.09591	5.01783e-109	5.75524e-108
SPNS1	-2.3421	5.98464e-109	6.85922e-108
MED19	1.00736	5.9996e-109	6.87145e-108
CENPH	1.65115	6.27031e-109	7.17637e-108
EEFSEC	1.06982	6.92423e-109	7.91912e-108
MTPN	1.56839	7.14741e-109	8.16854e-108
AGPAT1	1.30443	7.72026e-109	8.81695e-108
ACLY	1.87685	8.36166e-109	9.54266e-108
MCM7	1.76761	8.88469e-109	1.01323e-107
B3GAT3	1.35219	1.00853e-108	1.14933e-107
NDUFAF8	1.497	1.01484e-108	1.15571e-107
ORC5	1.04643	1.05788e-108	1.20386e-107
NDUFS2	1.3072	1.20531e-108	1.37066e-107
SSNA1	1.18999	1.2158e-108	1.38162e-107
OGFOD3	1.05606	1.22258e-108	1.38834e-107
RMI2	2.15852	1.27207e-108	1.44352e-107
CDC42SE2	1.42471	1.27619e-108	1.44676e-107
DDOST	1.60604	1.27674e-108	1.44676e-107
COMMD1	1.04414	1.39627e-108	1.58109e-107
C1orf56	1.41063	1.49891e-108	1.69612e-107
AP2B1	1.46317	1.62074e-108	1.83269e-107
UROD	1.13059	1.66199e-108	1.87801e-107
ALKBH2	1.41876	1.70555e-108	1.92587e-107
CISD2	1.22347	1.82231e-108	2.05547e-107
PES1	1.36855	1.8229e-108	2.05547e-107
ELOF1	1.08196	1.83118e-108	2.06336e-107
EXOC2	1.31574	2.0001e-108	2.25211e-107
HMMR	2.15985	2.03783e-108	2.29299e-107
RNF115	1.07901	2.18322e-108	2.45486e-107
STT3A	1.65156	2.36428e-108	2.65658e-107
EDC3	1.09261	2.41315e-108	2.70959e-107
STAU2	1.27097	2.59078e-108	2.90701e-107
ATP6V1E1	1.28289	2.66618e-108	2.98952e-107
DPH6	0.835989	2.81035e-108	3.14897e-107
METTL2B	0.984523	3.01551e-108	3.37649e-107
DENND1A	1.09953	3.05968e-108	3.42355e-107
TTC4	-1.66309	3.07917e-108	3.44295e-107
RAP2B	1.80689	3.1568e-108	3.52729e-107
EMD	1.15675	3.25922e-108	3.6392e-107
TMEM267	1.35958	3.276e-108	3.65539e-107
DDX59	1.40242	3.3617e-108	3.7484e-107
NUF2	2.19115	3.60533e-108	4.01726e-107
NCLN	1.15174	4.08904e-108	4.55308e-107
HYAL2	1.45161	4.43011e-108	4.92942e-107
SLC35B3	1.26174	4.62914e-108	5.14731e-107
RSU1	1.57502	4.75578e-108	5.28446e-107
LAMP2	2.01911	4.96762e-108	5.51602e-107
MRPS9	1.10977	5.158e-108	5.72345e-107
CENPN	1.49063	5.50402e-108	6.10317e-107
TMEM187	1.48472	5.7894e-108	6.41518e-107
FCN3	-3.59078	5.91651e-108	6.5515e-107
CDC23	1.32551	5.92702e-108	6.55861e-107
CHMP4A	-2.05149	6.05017e-108	6.69026e-107
GMEB1	1.05696	6.1305e-108	6.77441e-107
DYNC2LI1	1.14915	6.35691e-108	7.01976e-107
CTNNA1	1.43702	6.53177e-108	7.20789e-107
SLC30A6	1.26796	6.54442e-108	7.21688e-107
PPP2R5D	1.35934	6.74392e-108	7.43176e-107
UBXN1	1.04361	7.38498e-108	8.13262e-107
GNG5	1.36342	7.51131e-108	8.26605e-107
STIP1	1.64907	8.94574e-108	9.83786e-107
CNOT4	0.988048	9.03941e-108	9.93405e-107
TMEM14A	1.92006	1.06925e-107	1.17427e-106
ZSWIM3	0.883585	1.09446e-107	1.20114e-106
C6orf136	1.1807	1.3238e-107	1.45183e-106
NEU1	1.70225	1.32703e-107	1.45438e-106
DCK	1.80807	1.34233e-107	1.47014e-106
NUSAP1	2.43449	1.42399e-107	1.55851e-106
PFN1	1.43279	1.45029e-107	1.58622e-106
C14orf119	0.995937	1.57724e-107	1.72388e-106
HSPB1	2.27314	1.62967e-107	1.77997e-106
LAMA4	1.60086	1.70727e-107	1.86346e-106
CDS2	1.22065	1.85083e-107	2.01878e-106
RPS19	1.58903	2.22636e-107	2.42673e-106
MKI67	2.30906	2.24132e-107	2.44138e-106
CMC2	0.956617	2.26373e-107	2.46411e-106
SET	1.47104	2.45671e-107	2.67237e-106
VMA21	1.28917	2.67891e-107	2.91209e-106
IPO13	1.15785	2.86577e-107	3.1131e-106
UBA2	1.46842	3.31099e-107	3.59431e-106
SLC25A53	0.581652	3.38475e-107	3.6719e-106
C17orf80	1.21851	3.57748e-107	3.87835e-106
EIF2S2	1.41853	3.61505e-107	3.91643e-106
YARS2	1.24226	4.20754e-107	4.55523e-106
FHIT	1.38365	5.0724e-107	5.48785e-106
ARMC7	1.32451	6.25029e-107	6.75766e-106
SCLY	-1.98563	7.55238e-107	8.15993e-106
VPS35	1.4638	7.56798e-107	8.17127e-106
CAMTA1	1.04065	7.95997e-107	8.58873e-106
IARS2	1.63758	8.40902e-107	9.06714e-106
CCBE1	-1.364	8.61055e-107	9.2782e-106
ETV2	1.08733	9.094e-107	9.79255e-106
IGSF8	1.75377	9.14069e-107	9.83622e-106
EFL1	1.3756	9.27461e-107	9.97363e-106
CEBPZ	1.58966	9.49382e-107	1.02025e-105
IPP	1.30032	1.00514e-106	1.07944e-105
TMEM127	1.2055	1.15385e-106	1.23833e-105
SLC29A2	1.81513	1.31973e-106	1.4154e-105
BTG3	1.74313	1.70847e-106	1.83109e-105
NECTIN2	1.68211	1.72802e-106	1.85081e-105
UBAC1	1.00601	1.97149e-106	2.11017e-105
AKT1S1	1.06807	2.30208e-106	2.46237e-105
DCLRE1B	1.33554	2.34857e-106	2.51041e-105
GINS1	2.12873	2.39622e-106	2.55964e-105
PAPSS1	1.65766	2.50291e-106	2.67183e-105
KLHL22	1.1244	2.7867e-106	2.97279e-105
C3orf38	1.12078	2.79743e-106	2.98225e-105
PLEKHF2	1.33691	2.92342e-106	3.11449e-105
CFHR2	-3.20841	3.15526e-106	3.35925e-105
C1GALT1C1	1.53559	3.22404e-106	3.4302e-105
ADRA1A	-2.3803	3.24013e-106	3.44503e-105
CERS5	1.14386	3.29361e-106	3.49957e-105
SERGEF	1.21484	3.41479e-106	3.62592e-105
UBIAD1	1.32503	3.53831e-106	3.75459e-105
NRM	2.01302	4.20612e-106	4.46027e-105
THOC3	1.19006	4.644e-106	4.92135e-105
PLOD3	1.50699	4.80229e-106	5.08573e-105
HAUS1	1.40679	4.86342e-106	5.14707e-105
ZNF687	1.57611	5.74077e-106	6.07158e-105
MRPS36	1.14575	5.9868e-106	6.3276e-105
PRR11	1.92453	6.40497e-106	6.76512e-105
GDI2	1.34225	6.77124e-106	7.14727e-105
NAP1L1	1.61402	6.95746e-106	7.339e-105
RPL29	1.33909	6.98768e-106	7.36603e-105
RGS10	2.24265	7.17153e-106	7.55486e-105
MRPL35	1.00082	7.28111e-106	7.66525e-105
IKBIP	1.6574	7.45127e-106	7.83924e-105
DBH	-2.4726	8.06005e-106	8.47416e-105
IDH3B	1.03727	8.26032e-106	8.67902e-105
PARD3	1.37068	8.495e-106	8.91975e-105
TOR1AIP2	1.37511	8.76865e-106	9.20105e-105
CD58	1.51812	9.54953e-106	1.00139e-104
DHX9	1.59672	9.97491e-106	1.04531e-104
SLC39A3	1.05775	1.02341e-105	1.07177e-104
ERP44	1.33756	1.03205e-105	1.08011e-104
SELENON	1.70447	1.11225e-105	1.16329e-104
WDR25	0.915383	1.13029e-105	1.18139e-104
SLC35E3	0.937854	1.21901e-105	1.27329e-104
GOLT1B	1.42533	1.34152e-105	1.40034e-104
CEP89	1.07579	1.40164e-105	1.46214e-104
STRBP	1.24487	1.40682e-105	1.46658e-104
SMG7	1.18102	1.47706e-105	1.53882e-104
WDSUB1	1.38888	1.68148e-105	1.75065e-104
KATNA1	1.16433	1.72875e-105	1.79869e-104
TCF3	1.47641	1.97827e-105	2.05697e-104
USP14	1.26002	2.09799e-105	2.18003e-104
HMGB2	1.98608	2.10495e-105	2.18585e-104
POLE3	1.43061	2.38284e-105	2.47281e-104
CCDC43	1.26347	2.39452e-105	2.48332e-104
RBM3	1.62041	2.57984e-105	2.67379e-104
DEDD2	1.1247	2.7118e-105	2.80874e-104
YWHAZ	1.72958	2.85359e-105	2.95369e-104
ATXN10	1.31672	2.87439e-105	2.9733e-104
CDC45	2.11834	2.88987e-105	2.98738e-104
UBTD2	1.28164	2.94962e-105	3.04718e-104
RPS3	1.41509	3.41327e-105	3.5239e-104
RRP8	0.802082	3.63415e-105	3.74951e-104
HLA-A	2.06581	3.73369e-105	3.84974e-104
RPL12	1.57669	4.19583e-105	4.32345e-104
EXO1	1.79395	4.37257e-105	4.50268e-104
SLC39A11	1.44508	4.45424e-105	4.58383e-104
NDUFV2	-1.55372	4.58701e-105	4.71744e-104
NRF1	0.972875	5.68642e-105	5.84435e-104
AURKB	2.39993	6.25358e-105	6.42315e-104
TNPO3	1.3411	6.87346e-105	7.05532e-104
NDUFS3	1.04194	7.00215e-105	7.18281e-104
DESI2	1.38988	7.28051e-105	7.46357e-104
CD68	-2.72451	7.37322e-105	7.55378e-104
RNF121	1.06313	7.60438e-105	7.78563e-104
GPBP1	1.00378	7.93629e-105	8.12026e-104
ZNF696	1.19455	7.95768e-105	8.13694e-104
CHST14	1.32678	8.69544e-105	8.88565e-104
ARHGEF9	1.15585	9.1026e-105	9.29579e-104
UTP15	0.982534	9.18205e-105	9.37095e-104
TUSC2	0.983586	9.44261e-105	9.63074e-104
SH3BGRL3	2.01229	9.4886e-105	9.67149e-104
DDX56	1.01156	9.72671e-105	9.90789e-104
CSPG4	1.59513	9.8614e-105	1.00387e-103
MEAF6	1.54167	1.02355e-104	1.04129e-103
SMU1	1.20758	1.05783e-104	1.07548e-103
REEP5	1.15836	1.05934e-104	1.07633e-103
CHMP5	1.32795	1.07799e-104	1.09459e-103
MRPL22	0.993531	1.10909e-104	1.12546e-103
RPRD2	1.43872	1.18602e-104	1.20276e-103
BLOC1S2	1.12503	1.22112e-104	1.23757e-103
RPL39	1.65691	1.22774e-104	1.24349e-103
MRTO4	1.28058	1.24167e-104	1.25681e-103
FBXW9	1.20483	1.38677e-104	1.40279e-103
TREM2	2.68685	1.39895e-104	1.41422e-103
UTP18	1.33738	1.40796e-104	1.42243e-103
HNRNPAB	1.37145	1.48599e-104	1.50032e-103
BLOC1S5	1.2368	1.57713e-104	1.59133e-103
MRPL2	1.07739	1.60448e-104	1.61791e-103
SERBP1	1.29822	1.64092e-104	1.65361e-103
PIGP	1.11599	1.73298e-104	1.74529e-103
ZNF517	1.40495	1.81935e-104	1.83112e-103
CEP41	0.882653	2.32778e-104	2.34137e-103
RPF1	1.21441	2.53425e-104	2.54744e-103
CCDC134	1.26496	2.69881e-104	2.71116e-103
DLGAP5	2.06171	2.87593e-104	2.88728e-103
ACTB	1.54235	2.94499e-104	2.95477e-103
RNASEH2B	1.00915	2.99835e-104	3.00642e-103
KPNB1	1.46286	3.0138e-104	3.02002e-103
DDX50	1.31751	3.06108e-104	3.06549e-103
FAM98B	1.2601	3.08321e-104	3.08571e-103
CENPU	2.09739	3.15835e-104	3.15894e-103
CDC73	1.47251	3.33251e-104	3.33106e-103
NFKBIE	1.92095	3.38822e-104	3.38463e-103
EMC10	1.2478	4.08998e-104	4.0831e-103
UCK2	1.64928	4.44356e-104	4.43332e-103
NDUFB10	1.25586	5.43932e-104	5.42342e-103
YY1	0.9979	5.7422e-104	5.72185e-103
RNF216	1.19667	5.805e-104	5.78083e-103
RPAP3	1.11023	6.13529e-104	6.10594e-103
LIN9	1.3655	6.29429e-104	6.2603e-103
ECSIT	1.06578	7.88626e-104	7.83881e-103
PSMB1	1.26017	8.31861e-104	8.26342e-103
SCAMP1	1.42682	1.02594e-103	1.0185e-102
NCAPG	2.14745	1.06586e-103	1.05748e-102
TMX4	1.50197	1.08625e-103	1.07705e-102
TRMT5	0.975549	1.08839e-103	1.07849e-102
ERGIC2	1.32867	1.09983e-103	1.08916e-102
TOR3A	1.74257	1.18533e-103	1.1731e-102
GABPB1	0.794621	1.23742e-103	1.2239e-102
SNN	1.61629	1.25966e-103	1.24513e-102
PPP6C	1.15631	1.38276e-103	1.36597e-102
SMIM7	0.825508	1.39305e-103	1.37528e-102
ALG3	1.2158	1.46466e-103	1.44509e-102
CIR1	0.988707	1.49137e-103	1.47054e-102
EXOSC3	1.15555	1.52303e-103	1.50083e-102
CEBPG	1.42548	1.56321e-103	1.53948e-102
DDAH2	1.80673	1.56502e-103	1.54031e-102
RRNAD1	1.02766	1.58938e-103	1.56333e-102
ZBTB3	0.89309	1.74232e-103	1.71271e-102
NDUFB2	1.15323	1.76365e-103	1.73262e-102
CDK5	1.1925	1.78866e-103	1.75611e-102
MEF2B	-1.47355	2.01928e-103	1.98131e-102
HNRNPLL	1.14934	2.07516e-103	2.0349e-102
SUCO	1.56404	2.12754e-103	2.08499e-102
RNF26	1.4425	2.29779e-103	2.25046e-102
CNP	1.15645	2.36937e-103	2.31914e-102
CDYL	1.26786	2.42538e-103	2.37252e-102
PRIM1	1.76358	2.49383e-103	2.43799e-102
B3GALT6	1.17735	2.78514e-103	2.72112e-102
RFC3	1.63446	2.82133e-103	2.7548e-102
CHPF2	1.44303	3.0008e-103	2.92825e-102
SPATA2	1.11417	3.58034e-103	3.49165e-102
ATAD2	1.94918	3.90014e-103	3.80122e-102
RFC4	1.73383	4.06937e-103	3.96374e-102
STX8	1.24488	4.58332e-103	4.46163e-102
PPP3CB	1.10148	4.69374e-103	4.56635e-102
WARS2	1.24222	5.63856e-103	5.4822e-102
FAM120AOS	1.09236	5.66582e-103	5.50536e-102
CSTF3	0.958439	6.00651e-103	5.83287e-102
BLOC1S1	1.15002	6.02304e-103	5.84538e-102
DEPTOR	1.65979	6.08884e-103	5.90566e-102
NF2	1.28215	7.49238e-103	7.26258e-102
TIMM8A	1.32645	7.87291e-103	7.62682e-102
TRIM34	-0.995931	8.29161e-103	8.02758e-102
POMT1	0.998114	8.6921e-103	8.41023e-102
OPN1SW	1.54295	9.68242e-103	9.36278e-102
TRIM24	1.50401	1.02537e-102	9.90919e-102
MNAT1	0.999658	1.05677e-102	1.02066e-101
MRFAP1	1.19369	1.07804e-102	1.04057e-101
DENR	1.10022	1.1886e-102	1.14659e-101
TMEM164	1.73814	1.19453e-102	1.15162e-101
DAG1	1.54073	1.27691e-102	1.23031e-101
SORT1	2.24798	1.34141e-102	1.29167e-101
FOXP1	1.35805	1.3761e-102	1.32428e-101
ZNF768	1.20689	1.37897e-102	1.32624e-101
POLD1	1.52981	1.47313e-102	1.41595e-101
EGFL8	-2.05556	1.56924e-102	1.50743e-101
MRPS11	0.919701	1.59149e-102	1.52788e-101
MPZL1	1.67619	1.72638e-102	1.65639e-101
SCFD2	1.22735	1.97532e-102	1.8941e-101
NLE1	1.27126	2.09155e-102	2.00436e-101
NXT2	1.46247	2.18087e-102	2.08871e-101
TSTD3	-0.603393	2.51649e-102	2.4087e-101
ZNF524	1.13084	2.62911e-102	2.515e-101
CENPQ	1.5849	2.74559e-102	2.62486e-101
GSTZ1	-1.99802	3.00676e-102	2.87283e-101
RRP7A	1.30089	3.08609e-102	2.94687e-101
ARF6	1.35826	3.17435e-102	3.02934e-101
BRI3	1.25935	3.33463e-102	3.18041e-101
ANXA7	1.29314	3.42893e-102	3.2684e-101
KIF3B	1.24193	3.45556e-102	3.29182e-101
TAF9	1.29101	3.83431e-102	3.65046e-101
SNTA1	1.50648	4.18208e-102	3.97919e-101
STX10	1.12843	4.61625e-102	4.38969e-101
FAM222A	1.93124	4.93896e-102	4.69377e-101
BCL2L12	1.27235	5.04399e-102	4.79074e-101
PPIC	1.48092	5.92161e-102	5.62097e-101
ITM2B	1.51038	6.02823e-102	5.71879e-101
KHSRP	1.34308	6.12732e-102	5.80935e-101
SPDL1	1.42292	6.26565e-102	5.93699e-101
C17orf75	1.02534	6.85265e-102	6.48937e-101
UBE2E1	1.24652	7.34292e-102	6.94953e-101
RAB22A	1.12431	7.38675e-102	6.98689e-101
PYURF	1.42807	7.97304e-102	7.53699e-101
HJURP	2.14084	8.27693e-102	7.81965e-101
TRAPPC6A	1.41814	8.28229e-102	7.82011e-101
DUSP23	1.66229	8.34457e-102	7.87427e-101
OGFOD2	-1.50392	8.61679e-102	8.12636e-101
DDX1	1.29776	8.71849e-102	8.21743e-101
DPP3	1.45274	8.94983e-102	8.43052e-101
BCL6B	1.6063	9.24555e-102	8.70397e-101
SVIP	1.24204	9.7337e-102	9.15814e-101
VOPP1	1.36946	1.07581e-101	1.0116e-100
MARCKS	2.23733	1.12516e-101	1.05739e-100
PRDX6	1.45442	1.32082e-101	1.24054e-100
SQSTM1	2.27201	1.45159e-101	1.36255e-100
RUFY1	1.05146	1.84738e-101	1.73305e-100
NMB	1.99089	1.86676e-101	1.75021e-100
NINJ1	1.15727	1.89771e-101	1.77819e-100
POP7	1.2719	1.96751e-101	1.84251e-100
MYL6B	1.53813	2.02685e-101	1.89697e-100
FSD2	-0.441525	2.03286e-101	1.90149e-100
LRP11	1.567	2.12858e-101	1.98987e-100
RPS24	1.62016	2.1506e-101	2.00927e-100
WDR76	1.79319	2.27358e-101	2.12294e-100
TAB1	1.02639	2.59131e-101	2.4182e-100
RPL17	-2.69902	3.10144e-101	2.89258e-100
ASB8	1.05445	3.21881e-101	3.00029e-100
TPGS2	1.51247	3.30473e-101	3.07859e-100
CAP1	1.52715	3.88775e-101	3.6196e-100
FAM89B	1.10667	4.60469e-101	4.28461e-100
THG1L	1.13276	5.72353e-101	5.32258e-100
GIT1	1.29767	5.82043e-101	5.40956e-100
COPA	1.60115	5.87853e-101	5.46039e-100
GTF2E1	1.21918	6.08162e-101	5.64575e-100
UMAD1	1.35166	6.10087e-101	5.66035e-100
NIFK	1.40492	6.16262e-101	5.71434e-100
GALNT1	1.56829	6.54229e-101	6.06287e-100
LZIC	1.32992	7.14998e-101	6.62221e-100
TWF2	1.71077	7.41422e-101	6.86298e-100
RHBDD1	1.11798	7.46547e-101	6.90643e-100
SOWAHA	2.18627	8.27993e-101	7.65547e-100
AHSA1	1.33659	8.57486e-101	7.92359e-100
ATG5	1.21585	8.88626e-101	8.2066e-100
UBE2L3	1.02728	1.03381e-100	9.54189e-100
NAA50	1.24787	1.1546e-100	1.06507e-99
MSRB2	1.25622	1.23022e-100	1.13417e-99
FAM83D	2.18552	1.30884e-100	1.20595e-99
SLC38A9	1.00356	1.4066e-100	1.29528e-99
SMARCC1	1.3514	1.45616e-100	1.34015e-99
KNL1	1.5107	1.5673e-100	1.44161e-99
SNRNP40	1.27875	1.65647e-100	1.52276e-99
RGS5	2.31566	1.66097e-100	1.52602e-99
CENPA	2.00389	1.72175e-100	1.58095e-99
OXLD1	1.21707	1.75388e-100	1.60953e-99
ZWILCH	1.30325	1.92468e-100	1.76526e-99
PPP1CB	1.2885	2.50148e-100	2.29298e-99
GMEB2	1.04216	2.52274e-100	2.31114e-99
YBX1	1.49841	2.5587e-100	2.34274e-99
UNC50	1.07906	2.69241e-100	2.46376e-99
WDR1	1.41515	2.99699e-100	2.74091e-99
COX15	1.08183	3.10965e-100	2.84232e-99
CCDC137	1.25415	3.41707e-100	3.12154e-99
TRIM26	1.30173	3.50906e-100	3.20374e-99
UBR7	1.2016	3.66186e-100	3.34135e-99
SHC1	1.69673	4.14696e-100	3.78183e-99
TOP1MT	1.32178	4.18103e-100	3.81073e-99
CCNA2	2.3531	4.273e-100	3.89234e-99
CTSA	1.60897	4.65907e-100	4.24161e-99
CLEC14A	1.86839	5.28325e-100	4.80713e-99
RFC1	1.25231	5.97978e-100	5.4378e-99
HOMEZ	0.990988	6.66856e-100	6.06071e-99
PELP1	1.10935	6.68878e-100	6.07564e-99
CD200	1.52087	6.99423e-100	6.34949e-99
MIEF2	1.10998	7.07664e-100	6.42067e-99
KCTD2	1.12664	7.6952e-100	6.97794e-99
XXYLT1	1.29911	7.91632e-100	7.17439e-99
HMGN4	1.94864	9.46488e-100	8.57297e-99
HBA1	-2.46123	9.63336e-100	8.72064e-99
HRCT1	2.84935	1.04239e-99	9.43092e-99
CALM3	1.29437	1.20062e-99	1.08564e-98
ACP1	1.01345	1.24969e-99	1.12937e-98
PIP4K2B	1.18002	1.25921e-99	1.13734e-98
GJA5	1.93918	1.28062e-99	1.15602e-98
C7orf25	-1.09395	1.34846e-99	1.21658e-98
ZNF250	0.885931	1.41835e-99	1.27891e-98
PSMD10	1.27131	1.50412e-99	1.35548e-98
PSME3	1.43709	1.52564e-99	1.37411e-98
PGRMC2	1.07267	1.72202e-99	1.55011e-98
BAD	1.17398	1.77624e-99	1.59802e-98
BCAS2	1.26644	1.81212e-99	1.62938e-98
FTSJ1	1.28398	1.86759e-99	1.67832e-98
ZDHHC5	1.13613	1.96416e-99	1.76411e-98
C7orf26	0.942636	2.1016e-99	1.8865e-98
MTX1	1.22447	2.14831e-99	1.92734e-98
AP2M1	1.09754	2.50997e-99	2.25055e-98
ADAR	1.28933	2.68034e-99	2.40196e-98
SURF1	1.10206	2.6967e-99	2.41527e-98
AVL9	1.13795	2.83514e-99	2.53785e-98
KIAA1143	1.41495	2.89017e-99	2.58566e-98
TP53RK	1.11063	2.89338e-99	2.58709e-98
TOMM70	0.970885	2.91201e-99	2.6023e-98
SNX27	1.36576	3.64553e-99	3.25598e-98
STOML1	0.946064	3.7471e-99	3.34484e-98
ZCCHC3	1.27514	3.76832e-99	3.3619e-98
GTF2B	1.14729	3.87518e-99	3.45532e-98
PPIL1	1.67504	4.32838e-99	3.85727e-98
SEMA3G	1.70204	4.54158e-99	4.04501e-98
BUB1	1.85565	4.57741e-99	4.07466e-98
PPP2R5C	1.04997	4.81664e-99	4.28523e-98
LGALSL	1.38196	5.21749e-99	4.63928e-98
CAPG	2.77981	5.51444e-99	4.9006e-98
ERCC2	1.07574	5.58653e-99	4.96192e-98
UGGT1	1.44244	5.72887e-99	5.08553e-98
FHL3	1.66569	5.90624e-99	5.24007e-98
NEDD4L	1.50216	5.98773e-99	5.30943e-98
ATIC	1.45241	6.19936e-99	5.49404e-98
CYC1	1.2386	6.29164e-99	5.57274e-98
PTDSS1	1.35485	6.71448e-99	5.94398e-98
POGK	1.4803	7.23213e-99	6.39869e-98
CHD4	1.25819	7.33454e-99	6.48573e-98
CAPN2	1.7547	7.52234e-99	6.64812e-98
PARPBP	1.37844	8.06745e-99	7.12595e-98
ANLN	2.16696	8.30976e-99	7.33594e-98
CALR	1.82417	8.76016e-99	7.7293e-98
IQSEC1	1.25473	9.14859e-99	8.06758e-98
GLE1	1.14614	9.33391e-99	8.22647e-98
CPPED1	1.55516	9.59387e-99	8.45094e-98
LAPTM4A	1.39305	1.21819e-98	1.07247e-97
LAPTM4B	2.66846	1.28447e-98	1.13021e-97
S100A12	-2.12616	1.33828e-98	1.17691e-97
ARL8A	1.30858	1.36903e-98	1.20329e-97
PRDX1	1.59632	1.37188e-98	1.20513e-97
FGD1	1.54878	1.41201e-98	1.23971e-97
CYYR1	1.62043	1.42793e-98	1.25299e-97
FBXW4	0.986255	1.45574e-98	1.2767e-97
DIMT1	1.15222	1.52588e-98	1.33748e-97
COMMD6	1.31577	1.53008e-98	1.34043e-97
RFESD	0.496478	1.55154e-98	1.35849e-97
TXN2	0.946874	1.57419e-98	1.37757e-97
ISCA1	1.22564	1.66357e-98	1.45499e-97
NME6	0.985546	1.73399e-98	1.51575e-97
SPTSSA	1.74609	1.87729e-98	1.64012e-97
CLEC1B	-2.01773	1.9872e-98	1.7352e-97
ARL14EP	0.900635	2.19894e-98	1.91905e-97
ARL1	1.19426	2.20071e-98	1.91954e-97
SZRD1	1.16431	2.36138e-98	2.05857e-97
ZNF557	0.779586	2.42461e-98	2.11253e-97
PGP	1.36967	2.48836e-98	2.1669e-97
ZBTB8OS	0.943848	2.49067e-98	2.16773e-97
SLC26A2	1.30394	2.58439e-98	2.24808e-97
DNPEP	0.94217	2.58884e-98	2.25073e-97
TMEM104	1.24331	2.70091e-98	2.34689e-97
SERINC3	1.30161	2.86747e-98	2.49027e-97
FAAP100	1.00193	3.13025e-98	2.71701e-97
RPA3	1.30196	3.82428e-98	3.31762e-97
ASPG	-3.19166	4.01968e-98	3.48525e-97
TDRKH	1.56357	4.30217e-98	3.72816e-97
TMEM251	1.10925	4.30831e-98	3.73147e-97
SIPA1	1.14866	4.31266e-98	3.73321e-97
MTFMT	0.857358	4.80165e-98	4.15426e-97
UBC	1.5307	5.07177e-98	4.38559e-97
RAB5B	1.03113	5.25449e-98	4.54114e-97
RAB11FIP4	1.6669	5.31441e-98	4.59045e-97
C5orf15	1.28103	5.67181e-98	4.89652e-97
RAD51	1.58869	5.94565e-98	5.13016e-97
CORO1B	1.21882	5.96998e-98	5.14839e-97
PLBD2	1.39628	6.22828e-98	5.36825e-97
B9D1	1.38979	7.1043e-98	6.12001e-97
CHCHD3	1.47446	7.12256e-98	6.13244e-97
MRPL54	1.31251	7.36236e-98	6.3355e-97
FTO	1.27153	7.53794e-98	6.48312e-97
HBB	-3.44663	7.71904e-98	6.63531e-97
SPA17	1.13727	7.81366e-98	6.71304e-97
GAPDH	1.7593	7.88218e-98	6.76828e-97
RPL7	1.57984	7.93646e-98	6.81124e-97
DYNLT1	1.29205	8.48022e-98	7.27401e-97
NR1H2	1.02404	9.97108e-98	8.54824e-97
SFXN4	1.13502	1.28981e-97	1.10516e-96
CCNG1	1.40872	1.45844e-97	1.24899e-96
TM9SF2	1.54586	1.49371e-97	1.27851e-96
PKIG	1.14313	1.62757e-97	1.39234e-96
SOX18	1.70084	1.78968e-97	1.5302e-96
KTI12	1.0663	2.06112e-97	1.76135e-96
STAU1	1.36097	2.10978e-97	1.80198e-96
SSB	1.28553	2.17644e-97	1.85792e-96
UBE2V1	-1.88762	2.23462e-97	1.90657e-96
PSPC1	1.19139	2.28765e-97	1.95077e-96
MRPL1	1.19752	2.29333e-97	1.95458e-96
FAM189B	1.4907	2.4712e-97	2.10505e-96
ANAPC16	0.900747	2.63657e-97	2.24473e-96
SPRYD3	1.24653	2.9061e-97	2.47288e-96
NPLOC4	1.14216	2.98221e-97	2.5363e-96
METTL6	0.872809	3.09938e-97	2.63456e-96
PIP4K2C	1.35623	3.20286e-97	2.72107e-96
CSNK2A1	1.26324	3.2165e-97	2.73121e-96
WDCP	1.05853	3.3675e-97	2.85792e-96
SPCS2	1.09862	3.53243e-97	2.9963e-96
FTSJ3	1.13064	3.58396e-97	3.0384e-96
ATP6V0B	1.225	3.70505e-97	3.1394e-96
CHKB	-2.24401	3.87217e-97	3.27927e-96
SDHC	1.1577	3.91025e-97	3.30977e-96
ACTR2	1.56954	4.36721e-97	3.6946e-96
ANXA2R	1.23261	4.37182e-97	3.69656e-96
MAP1LC3B2	0.869479	5.20581e-97	4.3994e-96
ATRN	1.7957	5.31208e-97	4.48685e-96
COMMD10	1.20711	5.3493e-97	4.51591e-96
GMPR2	0.986569	5.72142e-97	4.82751e-96
DBNDD1	2.32966	5.8517e-97	4.93483e-96
TBC1D31	0.937466	5.888e-97	4.96283e-96
SMYD5	1.24269	5.93944e-97	5.00356e-96
MRPS18B	1.22683	6.20357e-97	5.22332e-96
SP2	1.33657	6.29726e-97	5.29942e-96
PAK1IP1	1.46212	6.31433e-97	5.311e-96
RABGGTA	0.844229	6.81864e-97	5.73216e-96
RPL7A	1.27931	6.91658e-97	5.81145e-96
OGDH	1.45944	7.30814e-97	6.13723e-96
SLC52A2	1.64697	7.36175e-97	6.17901e-96
TCF20	1.34469	8.27927e-97	6.94548e-96
CBLL1	1.1511	8.68556e-97	7.28251e-96
SERPINI1	1.95719	9.01832e-97	7.55756e-96
SNRPF	1.26432	9.49838e-97	7.9557e-96
NPTN	1.36377	9.78035e-97	8.1876e-96
SLC35D2	1.23028	9.90797e-97	8.2901e-96
GADD45GIP1	1.2978	1.03795e-96	8.68014e-96
RNF113A	1.26461	1.12776e-96	9.42625e-96
SYS1	1.15098	1.18698e-96	9.91601e-96
POLRMT	0.969923	1.23424e-96	1.03055e-95
ZNF362	1.31008	1.24412e-96	1.03826e-95
MAPK1IP1L	1.15484	1.43159e-96	1.19408e-95
SPRTN	0.95353	1.63951e-96	1.3668e-95
TCF15	0.941927	1.92639e-96	1.60513e-95
UPRT	1.15281	1.98291e-96	1.65136e-95
SMG9	1.15987	2.05868e-96	1.71357e-95
CCDC47	1.46154	2.22023e-96	1.84708e-95
SAP130	1.17507	2.22367e-96	1.84898e-95
BOLA3	1.2602	2.24607e-96	1.86664e-95
POLR3A	0.991049	2.24777e-96	1.86709e-95
NCAPG2	1.55783	2.26215e-96	1.87805e-95
HPRT1	1.71392	2.28629e-96	1.89711e-95
TXNDC15	1.05507	2.3039e-96	1.91073e-95
FAM111B	2.05296	2.36662e-96	1.96173e-95
FAM50A	1.4597	2.45956e-96	2.03772e-95
IFI35	1.56198	2.52247e-96	2.08876e-95
DSTN	1.33406	2.62842e-96	2.17537e-95
TMEM201	1.26679	2.64657e-96	2.18926e-95
TRAPPC1	1.3096	2.90623e-96	2.40282e-95
DUSP7	1.16699	3.22014e-96	2.66097e-95
TMEM167A	1.09576	3.29402e-96	2.72062e-95
NDUFAF6	1.13369	3.39921e-96	2.80606e-95
ZNF34	1.00967	3.94525e-96	3.25514e-95
ARPP19	1.28665	4.69037e-96	3.86793e-95
RASL12	1.43611	4.95738e-96	4.08602e-95
MTA3	1.08967	5.43077e-96	4.47389e-95
TMEM150B	2.64115	5.47276e-96	4.50617e-95
ACBD3	1.44274	5.54007e-96	4.55925e-95
PAFAH1B2	1.15272	5.63782e-96	4.63731e-95
TM9SF4	1.11167	5.76987e-96	4.74349e-95
KNOP1	1.04116	6.04371e-96	4.96607e-95
OTUD7B	1.09482	6.25972e-96	5.13974e-95
DMWD	1.05179	6.26148e-96	5.13974e-95
KPTN	1.12084	7.08376e-96	5.81173e-95
COPS8	1.02001	7.34844e-96	6.02579e-95
VAC14	1.10443	7.6162e-96	6.24217e-95
MAP4K2	1.09461	7.70365e-96	6.31062e-95
MAPKAPK2	1.35948	8.32484e-96	6.81599e-95
EIF4EBP2	1.44874	8.96401e-96	7.33556e-95
LRCH4	-1.96024	9.17675e-96	7.50582e-95
TMEM126B	1.0288	9.37494e-96	7.66402e-95
ICMT	1.28318	9.55278e-96	7.80542e-95
GDPD1	1.2898	9.74816e-96	7.961e-95
RAD1	1.01266	9.80571e-96	8.00391e-95
C5orf22	1.19939	1.00523e-95	8.20101e-95
TMEM19	1.33145	1.02681e-95	8.37277e-95
SDCCAG8	1.07183	1.11028e-95	9.04883e-95
EMCN	1.54798	1.13682e-95	9.26042e-95
ZNF394	0.820206	1.18338e-95	9.63481e-95
PCNX3	1.18342	1.23474e-95	1.00478e-94
RPLP2	1.42201	1.40908e-95	1.14608e-94
CSDE1	1.40073	1.44228e-95	1.17248e-94
VAMP7	1.48771	1.50262e-95	1.22092e-94
GNPDA1	1.46378	1.57622e-95	1.28007e-94
ZFAND3	1.33975	1.62234e-95	1.31686e-94
ZBTB33	1.49598	1.81921e-95	1.47591e-94
POMGNT2	1.1553	1.96996e-95	1.5974e-94
MED8	1.01882	1.98527e-95	1.609e-94
GNAZ	2.38001	2.11491e-95	1.7132e-94
MET	1.69323	2.32538e-95	1.88275e-94
TROAP	2.13246	2.35372e-95	1.90473e-94
UMPS	1.09446	2.3553e-95	1.90505e-94
NOTCH3	2.07166	2.53711e-95	2.05107e-94
DFFA	1.11209	2.79441e-95	2.25794e-94
VPS33A	0.998448	2.81656e-95	2.27468e-94
GTF3A	1.13993	2.82136e-95	2.27742e-94
CHEK1	1.3914	3.27643e-95	2.64342e-94
C3orf33	0.979302	3.6225e-95	2.92115e-94
RPL37A	1.37037	3.65077e-95	2.94247e-94
MED4	1.03386	3.70137e-95	2.98175e-94
PNO1	1.33684	3.88278e-95	3.12632e-94
NANS	1.34529	3.95466e-95	3.1826e-94
CNPY4	1.29516	4.3878e-95	3.5294e-94
TAF5L	1.07849	4.46371e-95	3.58866e-94
PPM1G	1.19391	4.55096e-95	3.65697e-94
TMEM205	1.30103	4.6639e-95	3.74585e-94
LMNB1	2.08282	4.91416e-95	3.94487e-94
RPL19	1.12832	5.80087e-95	4.65435e-94
TMX2	1.03508	6.05129e-95	4.85284e-94
WDR12	1.06539	6.14588e-95	4.92624e-94
[truncated: 14,024 more rows]

## Sheet: Upregulated Gene List
Upregulated Gene
PLVAP
PIGT
C12orf45
CD34
NAXE
COA6
SCAMP3
PRPF6
POLR2K
SNRPC
NSMCE2
DYNLRB1
GBA
FLAD1
SNRPE
LMNA
TMEM115
PIGC
MEA1
ABHD12
AP1S1
NR2C2AP
RABIF
ATP6AP1
CDKN2AIPNL
MRPS21
UFC1
BANF1
TMCO1
MDK
TOMM20
PDZD11
ELP4
MRPL24
BCAP31
MANBAL
SNAPIN
ENSA
C17orf58
TMEM9
SPDYE3
RBM8A
CCT3
TMEM101
NENF
SF3B4
GM2A
SCNM1
C12orf73
PIGU
SNRPB
CAMLG
IL3RA
GNPAT
ZC3H11A
OST4
NUDT1
STMN1
C1orf43
PSMB5
GABRD
LAMTOR2
UBL7
NDUFS6
AKIP1
COMMD4
SUMO2
ZNF526
MAGED2
NDUFA2
LSM2
PMVK
CMSS1
POLR2G
ATP6V1F
CPSF3
UQCC3
NKAP
NTPCR
SAC3D1
HIGD1B
ERCC5
TMEM14C
TEX264
ILF2
GGPS1
BOLA1
KLHDC3
MFSD5
C11orf68
UBE2T
APOO
CHCHD1
UBE2Q1
CNIH4
THY1
TRMT112
JTB
FKBPL
CUTA
FAM20B
COMMD5
PSMD4
GPANK1
NELFE
SNU13
ARPC5
C2orf76
ALG8
SEM1
SART1
YIPF3
PRDX5
SNRPD2
LAS1L
PBXIP1
MRPS23
TOMM22
GPKOW
SUPT4H1
COX4I2
CYSTM1
MIF
MAF1
C19orf53
DAP3
POLR1D
SRP14
NDUFA12
RNF181
PEA15
SNRPB2
MRPL14
CPQ
MED29
TTC1
NABP2
PRKCSH
MGAT1
RPL37
ROMO1
RALY
FAM220A
PYM1
NACA
COPZ1
IGBP1
ATOX1
PCNA
DRAP1
COX6B1
MRPS16
SAE1
UBE2M
EIF6
ATP6AP2
LYRM4
FARS2
NSMCE3
DEDD
IMMP1L
RBM42
MRM2
HNRNPU
COA4
GRN
RPUSD2
LAGE3
EXOC4
HDGF
LIAS
CYB5R1
CHMP2A
RNF187
CENPB
MRPL11
SYF2
ADRM1
ERI3
GPAA1
TBC1D22A
MPC2
GPATCH3
TPRA1
NSL1
MEPCE
IER3IP1
XRCC1
ZMAT2
TBCC
TIPRL
HSPB11
NFKBIL1
ABT1
MAGOH
PSMG3
SEMA3F
ZNF593
PHAX
AAR2
GTF2H5
PDAP1
NUCKS1
EIF3M
NAA20
PPIH
NDUFA6
ZNF775
DAD1
RPP38
CCDC22
CRNKL1
RPL26L1
POLR3C
LCMT1
RUVBL2
LSM3
RPS23
THOC7
NUP37
BRK1
DOLK
BCL7C
TSR3
MAPK3
LMAN2
KHDRBS1
SLC35B2
TIMM29
CHCHD4
KEAP1
RPL30
ZNF622
PWP1
DRG1
PFDN2
TSEN15
CHCHD6
RALA
PPP1CA
CCNB1
PDCL3
CHMP6
TTC27
NOL7
UBE2D2
PFDN4
RPS21
DAXX
AAMDC
CLTA
SNF8
NDUFA8
RHNO1
RBP7
COX8A
PPP1R11
KIF22
C15orf61
GLMP
TIMM10
PEX11B
PIGM
SCAF1
METTL23
PTGES3
MCTS1
ELOC
RNASEH2A
BPNT1
ARMC1
RFXANK
RHOA
TIMM9
CDKN3
UBD
LSM4
TMEM14B
CUEDC2
DDX54
SLC38A6
COX7C
UQCR10
CSE1L
PRCC
TIGD5
IFI27L1
BAG6
PTTG1
BLOC1S3
PARL
TNFRSF4
SPC24
CHAF1A
GNL1
FAF1
CENPW
ZCRB1
GMNN
SHARPIN
GEMIN6
SUMO1
CHCHD5
CDKAL1
MIF4GD
SLU7
NDUFB4
HSPA4
RBMX2
PPP2R1A
APEX1
DNTTIP1
TRAPPC9
NPC2
WDR83OS
TSR2
TRAPPC3
TATDN3
ZNF706
POLR2J
GPC3
ARPC1A
TMEM50A
PFDN6
ARF1
ALG14
RAB13
THEM5
TRMT12
METTL18
MRPL17
CAPNS1
KDELR1
THAP8
MAD2L1BP
MND1
CDH13
TBC1D7
COPS9
MRPS33
MRPL48
DYNLL1
ALG6
KCMF1
UBE2C
EIF3H
ATP6V0E1
CFL1
RPN2
ADSL
CHRAC1
CETN2
RNF7
GRK6
COX7A2L
CAP2
HIGD2A
MRPL58
TIMM17B
VPS28
MED7
ADCK2
COPRS
TRIM11
CCDC34
PECAM1
NCAPH2
DDRGK1
COX6C
C20orf27
GGCT
NDUFB6
UBA52
RAC1
BPGM
BROX
PTOV1
RPS20
TPM3
EMC7
ARV1
NUB1
UBAC2
CDKN2C
TTC9C
VPS29
UTP14A
SIL1
PEX2
MYL6
USE1
NOP10
PXMP4
BUD13
ZC3HC1
SPSB2
EDF1
BRMS1
RNPEP
RRP9
TMEM258
DRAM2
MRPL55
TMED4
POLR3F
CKS1B
POP4
FEN1
AIP
HSPBP1
PSMA7
CAPZB
CCDC167
PCIF1
GEMIN7
PSME1
RRP36
RAD51C
PSMD8
SNAPC2
E2F1
PQBP1
SMUG1
SPATA24
MED27
ISCA2
FKBP1A
TMEM203
EIF3K
SRP9
MRPL15
ANP32A
TIMM23
NUP133
PSMC2
LRPAP1
GID8
ANXA11
SNRPD1
NSUN5
LYPLAL1
SLC35C2
MRPL47
PIGX
TXNL4A
TXN
ZBTB22
TSG101
MRPL27
CHMP4B
NOL10
RAB11A
RPL23A
CEP131
NOC4L
ZDHHC12
BLOC1S4
EXOSC5
MTIF3
LENG1
HMGA1
ANO10
MIER2
LAMTOR1
ELOVL1
RBBP5
CWF19L1
TK1
C1orf35
ALKBH4
BFAR
SKP1
COL15A1
HINT1
DNAJC8
CD63
NCKIPSD
TMEM109
MRPL10
VBP1
PYGO2
HNRNPUL1
CCDC97
TDP2
KIFAP3
MSH2
RRM1
EMC3
CRIPT
PHF14
SF3A3
VRK1
RPP30
HPS6
FAM104B
C6orf89
HRAS
MRPS14
MYL12B
XRCC6
TMEM223
HTATSF1
ZCCHC17
CTNNBL1
PSMC3
ZNF574
VWF
CDC20
WDR53
SAYSD1
TRIP4
CDPF1
TXNDC12
OLA1
TRIAP1
GRB2
PDE6D
FAU
TAF11
CWC27
CBX8
NUDT2
HDAC8
ITGA6
APH1A
EDEM2
BUD31
CLIC1
EIF1AD
VAT1
SNX8
GUK1
POLR2D
MCM6
ZWINT
ARL3
PPP2R5A
ESM1
RFX5
PUF60
NELFB
RRP15
ACTR1A
ATP6V1C1
DPM3
NDRG3
AURKA
ERH
NFU1
IFT52
ELOB
MRPS34
BUB3
KIFC1
SLC39A1
SDHAF4
RALBP1
IL10RB
UBL4A
FAAP24
RING1
HSP90AB1
GOLPH3L
KLHL12
NSFL1C
EXOSC4
DDX41
ASNSD1
USP5
FAM200A
PSMB2
GMPS
TFPT
PSMF1
BCCIP
NDUFB3
BOD1
STAMBP
YWHAB
RSL24D1
LAMTOR4
EFCAB11
GON7
LAMC1
PABPC1
DCTN3
BSG
EIF2AK1
GSS
ZNF174
MCM3
DNPH1
NAIF1
PIGN
RFT1
RTN3
EFNA4
CANT1
COMMD7
PLGRKT
RPS4X
TTLL1
GTF2F1
NOA1
C16orf91
NDUFAF2
SMARCAL1
HS1BP3
NUDT5
PRIM2
DARS2
UBOX5
FIS1
ZNF277
HAX1
CD2BP2
FKBP8
PTK2
CDKN2A
ZDHHC24
FBXO45
C6orf226
DUSP12
ZBTB45
ECD
NCSTN
RPS27
PEX16
TLCD1
NDUFB7
DSN1
TMEM38B
SAMD1
SNRPG
TAX1BP1
ATG10
COMMD9
ZNF787
SUV39H1
SDF2
MZT1
RNF220
METTL21A
AP3B1
RACGAP1
COX7B
STX5
CNOT10
CCDC51
HDAC11
PRAF2
SAP18
CCT4
SLBP
SYNGR2
COPG2
MRPL36
MRPL51
SMS
BRAP
NDUFS4
NDUFA3
SUV39H2
TSN
MAP1S
RSRC1
IMMP2L
SMARCB1
ACBD6
FXR1
PDCD5
TOP2A
TMEM161A
CDCA5
QPCTL
LRRC42
ARL15
NIF3L1
CHTOP
UQCRB
PFDN1
PYGB
UBE2V2
KPNA2
MIS18A
POLDIP2
APIP
MRPL9
SLC9A6
MKRN1
TMEM106C
DNTTIP2
ABCF2
EIF3D
NDUFB9
CLN3
DEAF1
ADIPOR1
SKA2
ACAD9
TXNL1
DNAJB12
EXOSC9
AATF
NBAS
CRTAP
SMIM4
AIMP1
C8orf33
SLC35F6
MCM2
PSMB7
MTIF2
C14orf93
BOP1
WDR46
RPN1
NDC80
BYSL
UBTF
AGBL5
TBL2
POLR2L
ZNF766
ERAL1
LANCL2
ATRAID
MECR
USP39
NEK2
RHOG
PSMB3
ALYREF
IRF2BP2
MRPS7
ANAPC15
ABCF1
CNPPD1
PDGFB
EIF3I
SRD5A3
NUDCD3
FRG1
PCGF1
ATG7
EIF2B1
MRPS15
MTMR14
MRPS10
DPH3
YPEL5
ZCCHC10
ATP6V1D
NONO
MRPL43
PPP2CA
GRPEL2
CCNB2
TRAPPC2L
UBE2R2
APEX2
ZNHIT2
BIRC5
ENAH
RPTOR
C9orf16
CBX1
B4GAT1
TMEM68
ENOPH1
ZNF48
CDT1
COPS7A
CCDC127
PET117
SREK1IP1
DTYMK
MRPL42
RSL1D1
ITPA
SF3B6
PRPF19
CETN3
URI1
IP6K1
TFG
RGCC
TXNDC9
SLC35A2
FAM83H
RAB10
CSTF1
DGUOK
EBAG9
LSM6
ANAPC11
COL4A1
LYPLA2
FAM174A
HNRNPA0
TRNAU1AP
INTS7
CSTF2
GPX4
DTL
ZCCHC7
MRPL21
PSMG2
NDUFB5
MAD1L1
TERF2
RPL8
CIZ1
NSMCE1
XRCC4
VPS26A
PTRH2
STOML2
RNF8
RFC2
TRAF2
TSEN34
WRNIP1
RIOX1
MED20
RPL31
DDX49
NRAS
BCAP29
GSK3A
POC1A
PTRHD1
XYLT2
TCF19
ASF1B
HGH1
SLC50A1
MRPL57
EIF1
ZNF282
DDX10
RBM22
PHF5A
FLVCR1
AAGAB
VAMP5
METTL2A
UTP11
SLC25A6
HDAC5
TOMM34
HSBP1
RNF20
LASP1
SPG21
FBL
OLFML2B
SAAL1
SLC39A7
OPTN
MRPL45
ZFP64
CDK1
PIGBOS1
RIOK2
SAP30L
RPIA
RNF5
CCDC71
ISG20L2
CLN5
TBCA
COX5A
SFR1
DNAJC21
BAX
URM1
GRWD1
CLN6
CAPRIN1
DYNC1H1
CUL4B
GNL2
PCLAF
DSCC1
FARSB
RPL11
CEP68
GINS2
SPTAN1
GNS
GNB1L
IQGAP3
GABARAPL2
RPL10A
FN3KRP
STN1
RRM2
PRC1
VPS16
DYM
PSMB4
GTF3C5
CBX3
DCTN4
GTF2A2
VPS18
NDUFA4
CDC42
OTUD5
THAP4
EHMT2
MTCH1
CENPM
PSMA5
ZKSCAN5
TMEM183A
GLRX3
TPX2
PIN4
NEDD8
GLA
STX6
PANK2
MFAP1
PSMA4
CCT7
FUNDC1
TRMT6
TRMT61A
AARS2
CDKN2B
RPL27A
CEBPZOS
UBB
SLC41A3
COIL
PPP1R7
HDDC3
EAPP
NDUFA1
GTF2F2
TUFM
IRF2BP1
UCHL5
CKS2
CDC5L
ACTR8
FLYWCH2
DCTPP1
DPY30
SNAP29
PA2G4
TMEM230
CCHCR1
TPRKB
CLTB
TMEM209
GLRX2
MCRIP1
SF3B5
MAPKAP1
NLK
KIF4A
CCDC86
MOCS3
SEC22A
ZSCAN2
NSF
PSEN1
NUP155
ZNF777
P4HA2
RPL32
POMP
HM13
AGGF1
COQ7
IPO9
MRPL30
UBE2S
MKKS
MTERF3
C6orf62
WASHC2A
CISD1
SLC25A39
LARP1
AK6
CKAP4
CASK
GHDC
IDH3G
RBM15B
OLFML2A
CD320
PRPF31
JAGN1
HCCS
BLVRA
COL4A2
VDAC1
PARP1
HMCES
GLB1
UBAP2L
HACD3
UBALD2
YWHAH
LYNX1
CCNY
TMEM219
TRIM28
CHID1
PRUNE1
PKN1
NDUFS5
ANP32B
TMEM60
TAGLN2
RRS1
ZNF428
TMEM248
MRPS30
MRPL40
SNRNP27
RPL36AL
CTBP1
RNF14
MCM5
CANX
ERLEC1
PAF1
ITGB3BP
ZDHHC3
RAB1B
RPL28
NUTF2
TSSC4
PSMC4
STYXL1
NUP93
PARS2
SPATS2
RAB4A
TMEM59
AMBRA1
BNIP1
FOXRED2
KIAA1522
XPR1
PET100
ZMPSTE24
NDUFV3
KLHL7
TOMM7
LMF2
NACC1
SVBP
PPT1
PDCL
CENPF
CDCA8
RHOC
SEC61B
USF1
C2orf68
UNC13B
INTS5
SNRNP35
LSM10
PODXL
MTX2
BLZF1
TMSB10
SPC25
TOMM40
TMEM69
NDUFAF3
EIF2S3
SNW1
MCUR1
CCDC124
TDP1
PSAP
ITPK1
ELAVL1
ASF1A
ORAI1
PEF1
PAIP2
DOHH
PRKD2
PPP1R35
SNX12
SUMF1
TYMS
EXOC6
SLC35A4
NXT1
C15orf39
CDC25C
LRRC8D
FANCF
MCRS1
PPP1CC
IK
RPL35A
RECQL4
SAR1A
MRM1
MRPL18
DHX30
SHISA5
ACVRL1
WASHC5
CDC37
NES
ARF5
SNAP47
CDCA4
PIGF
ZNF672
PIK3R3
RPP25L
PSPH
CD99
COPS6
MANEAL
FARSA
TAF12
COPE
UBA1
MAGOHB
RAD21
TMEM9B
GAA
CCT6A
SELENOF
SSR1
CTNNBIP1
SNRPD3
TBL3
SWI5
MPND
CDK7
ZNF398
TMEM126A
RPL14
SERPINB6
RPP40
OPA3
RPA2
STXBP6
YEATS4
CCDC61
HNRNPC
LANCL1
RAP2A
CENPL
NUDCD2
LYSMD1
ATP6V1G1
MCM4
RPS11
GLO1
ANKRD16
TRAM1
MGME1
YTHDF1
SMAD2
RPS6
SND1
STT3B
SSR3
ASPM
PHF20
POLR3K
PTPRA
ATP6V1H
TTC33
PBK
NECAB3
S100A10
YIPF1
CLPTM1
RTCA
GLTP
PDCD2L
C6orf47
RACK1
TRAPPC2B
SKA3
MBLAC1
LIX1L
AP2S1
COMMD2
NUDCD1
RPL27
EIF3F
HMGN2
TMEM179B
RWDD1
SNX11
MELK
RPS8
SUB1
NHP2
DGCR2
RTN4IP1
SCRIB
ZNF581
AIMP2
DPH5
ATF6
CLP1
THAP11
ATP1B1
CLCN2
PAFAH1B3
SMDT1
NDC1
SDC2
SYPL1
RAD18
TIMM50
TAPBP
KIF2C
YWHAG
ZNF138
SKA1
UNG
SLC25A3
TP53I3
GTF3C6
SLC25A17
ANP32E
RPUSD1
UXT
SURF6
PCDH12
CHCHD2
ZNF416
MEF2D
FUCA2
DNAL4
HPF1
TCTN3
RPS9
ARF3
CUL2
DNAJC30
COA7
CKAP2
DPM1
FKBP2
PSEN2
POLA2
TPP1
DPCD
MRPS35
UXS1
TSFM
PPP1R8
KIF20A
MAPRE1
MYBL2
TRMT10C
PARN
SEPHS1
REXO4
TUBB
HEXB
MRPS26
SMIM15
KIF11
RPL15
NCAPH
LBR
RAB2A
RNF139
SS18L2
CEP250
TCFL5
VPS25
SLC25A5
ZNF544
ROBO1
NAT10
METTL15
TIMM17A
OSER1
MAD2L1
ALG5
CCT8
SURF2
CACYBP
SMIM10L1
MED19
CENPH
EEFSEC
MTPN
AGPAT1
ACLY
MCM7
B3GAT3
NDUFAF8
ORC5
NDUFS2
SSNA1
OGFOD3
RMI2
CDC42SE2
DDOST
COMMD1
C1orf56
AP2B1
UROD
ALKBH2
CISD2
PES1
ELOF1
EXOC2
HMMR
RNF115
STT3A
EDC3
STAU2
ATP6V1E1
DENND1A
RAP2B
EMD
TMEM267
DDX59
NUF2
NCLN
HYAL2
SLC35B3
RSU1
LAMP2
MRPS9
CENPN
TMEM187
CDC23
GMEB1
DYNC2LI1
CTNNA1
SLC30A6
PPP2R5D
UBXN1
GNG5
STIP1
TMEM14A
C6orf136
NEU1
DCK
NUSAP1
PFN1
HSPB1
LAMA4
CDS2
RPS19
MKI67
SET
VMA21
IPO13
UBA2
C17orf80
EIF2S2
YARS2
FHIT
ARMC7
VPS35
CAMTA1
IARS2
ETV2
IGSF8
EFL1
CEBPZ
IPP
TMEM127
SLC29A2
BTG3
NECTIN2
UBAC1
AKT1S1
DCLRE1B
GINS1
PAPSS1
KLHL22
C3orf38
PLEKHF2
C1GALT1C1
CERS5
SERGEF
UBIAD1
NRM
THOC3
PLOD3
HAUS1
ZNF687
MRPS36
PRR11
GDI2
NAP1L1
RPL29
RGS10
MRPL35
IKBIP
IDH3B
PARD3
TOR1AIP2
CD58
DHX9
SLC39A3
ERP44
SELENON
GOLT1B
CEP89
STRBP
SMG7
WDSUB1
KATNA1
TCF3
USP14
HMGB2
POLE3
CCDC43
RBM3
DEDD2
YWHAZ
ATXN10
CDC45
UBTD2
RPS3
HLA-A
RPL12
EXO1
SLC39A11
AURKB
TNPO3
NDUFS3
DESI2
RNF121
GPBP1
ZNF696
CHST14
ARHGEF9
SH3BGRL3
DDX56
CSPG4
MEAF6
SMU1
REEP5
CHMP5
RPRD2
BLOC1S2
RPL39
MRTO4
FBXW9
TREM2
UTP18
HNRNPAB
BLOC1S5
MRPL2
SERBP1
PIGP
ZNF517
RPF1
CCDC134
DLGAP5
ACTB
RNASEH2B
KPNB1
DDX50
FAM98B
CENPU
CDC73
NFKBIE
EMC10
UCK2
NDUFB10
RNF216
RPAP3
LIN9
ECSIT
PSMB1
SCAMP1
NCAPG
TMX4
ERGIC2
TOR3A
SNN
PPP6C
ALG3
EXOSC3
CEBPG
DDAH2
RRNAD1
NDUFB2
CDK5
HNRNPLL
SUCO
RNF26
CNP
CDYL
PRIM1
B3GALT6
RFC3
CHPF2
SPATA2
ATAD2
RFC4
STX8
PPP3CB
WARS2
FAM120AOS
BLOC1S1
DEPTOR
NF2
TIMM8A
OPN1SW
TRIM24
MRFAP1
DENR
TMEM164
DAG1
SORT1
FOXP1
ZNF768
POLD1
MPZL1
SCFD2
NLE1
NXT2
ZNF524
CENPQ
RRP7A
ARF6
BRI3
ANXA7
KIF3B
TAF9
SNTA1
STX10
FAM222A
BCL2L12
PPIC
ITM2B
KHSRP
SPDL1
C17orf75
UBE2E1
RAB22A
PYURF
HJURP
TRAPPC6A
DUSP23
DDX1
DPP3
BCL6B
SVIP
VOPP1
MARCKS
PRDX6
SQSTM1
RUFY1
NMB
NINJ1
POP7
MYL6B
LRP11
RPS24
WDR76
TAB1
ASB8
TPGS2
CAP1
FAM89B
THG1L
GIT1
COPA
GTF2E1
UMAD1
NIFK
GALNT1
LZIC
TWF2
RHBDD1
SOWAHA
AHSA1
ATG5
UBE2L3
NAA50
MSRB2
FAM83D
SLC38A9
SMARCC1
KNL1
SNRNP40
RGS5
CENPA
OXLD1
ZWILCH
PPP1CB
GMEB2
YBX1
UNC50
WDR1
COX15
CCDC137
TRIM26
UBR7
SHC1
TOP1MT
CCNA2
CTSA
CLEC14A
RFC1
PELP1
CD200
MIEF2
KCTD2
XXYLT1
HMGN4
HRCT1
CALM3
ACP1
PIP4K2B
GJA5
PSMD10
PSME3
PGRMC2
BAD
BCAS2
FTSJ1
ZDHHC5
MTX1
AP2M1
ADAR
SURF1
AVL9
KIAA1143
TP53RK
SNX27
ZCCHC3
GTF2B
PPIL1
SEMA3G
BUB1
PPP2R5C
LGALSL
CAPG
ERCC2
UGGT1
FHL3
NEDD4L
ATIC
CYC1
PTDSS1
POGK
CHD4
CAPN2
PARPBP
ANLN
CALR
IQSEC1
GLE1
CPPED1
LAPTM4A
LAPTM4B
ARL8A
PRDX1
FGD1
CYYR1
DIMT1
COMMD6
ISCA1
SPTSSA
ARL1
SZRD1
PGP
SLC26A2
TMEM104
SERINC3
FAAP100
RPA3
TDRKH
TMEM251
SIPA1
UBC
RAB5B
RAB11FIP4
C5orf15
RAD51
CORO1B
PLBD2
B9D1
CHCHD3
MRPL54
FTO
SPA17
GAPDH
RPL7
DYNLT1
NR1H2
SFXN4
CCNG1
TM9SF2
PKIG
SOX18
KTI12
STAU1
SSB
PSPC1
MRPL1
FAM189B
SPRYD3
NPLOC4
PIP4K2C
CSNK2A1
WDCP
SPCS2
FTSJ3
ATP6V0B
SDHC
ACTR2
ANXA2R
ATRN
COMMD10
DBNDD1
SMYD5
MRPS18B
SP2
PAK1IP1
RPL7A
OGDH
SLC52A2
TCF20
CBLL1
SERPINI1
SNRPF
NPTN
SLC35D2
GADD45GIP1
RNF113A
SYS1
ZNF362
MAPK1IP1L
UPRT
SMG9
CCDC47
SAP130
BOLA3
NCAPG2
HPRT1
TXNDC15
FAM111B
FAM50A
IFI35
DSTN
TMEM201
TRAPPC1
DUSP7
TMEM167A
NDUFAF6
ZNF34
ARPP19
RASL12
MTA3
TMEM150B
ACBD3
PAFAH1B2
TM9SF4
KNOP1
OTUD7B
DMWD
KPTN
COPS8
VAC14
MAP4K2
MAPKAPK2
EIF4EBP2
TMEM126B
ICMT
GDPD1
RAD1
C5orf22
TMEM19
SDCCAG8
EMCN
PCNX3
RPLP2
CSDE1
VAMP7
GNPDA1
ZFAND3
ZBTB33
POMGNT2
MED8
GNAZ
MET
TROAP
UMPS
NOTCH3
DFFA
GTF3A
CHEK1
RPL37A
MED4
PNO1
NANS
CNPY4
TAF5L
PPM1G
TMEM205
LMNB1
RPL19
TMX2
WDR12
RIC8A
ARL8B
SLC39A6
SH3KBP1
DTNBP1
RRAGD
SPR
FAM222B
VPS72
VIM
MOB3A
YKT6
LCLAT1
MAN2A1
NDUFAB1
FBXL17
TTF1
UBXN2A
EID2
MYH9
STAG2
FAM110A
MYL12A
RAD51AP1
WASL
SMIM20
TRAIP
SH2D3C
NFE2L1
FUCA1
HAUS2
LEO1
PRELID3B
NPM3
RCC2
THUMPD3
EFHD2
RPAP1
MARK4
DDA1
SOX12
UQCRC1
RBM18
HNRNPR
CD248
DNASE2
ECE2
MBD2
MYPOP
APEH
ZNF689
SPTLC2
SAMHD1
HNRNPH2
RAB7A
DCAF7
PRKCD
JUP
METTL1
DEGS1
PUDP
TBCD
CBX4
NVL
SHQ1
HLA-DPB1
MRGBP
MTCH2
PSENEN
CLNS1A
TALDO1
UQCRH
POLA1
ARHGAP11A
CDC42EP4
MSH6
PTBP3
RPA1
ATP6V1A
CFDP1
GSTA4
PEX19
EIF3E
EEF1AKMT1
CUL7
ZDHHC9
GNAI3
SLC39A13
EXT2
DNAJC1
GEMIN5
TBC1D16
STX4
USP19
PTGES2
ADAM15
SPAST
C1orf198
ANAPC13
SMC2
CCDC77
MEX3D
B4GALT3
UQCR11
COX20
TIMM13
ATP1A1
DET1
TSEN54
GPR108
C5orf34
MIIP
VCP
MLH1
ERMP1
CLTC
RNPEPL1
MMGT1
CEP350
SSBP4
SH3BP5L
DEXI
SMIM13
GPR137
AURKAIP1
FAM110D
SGO2
USP11
PEX7
PPCS
SUMO3
TCEA1
PLCB3
FOXP4
TMEM11
FAF2
DUT
DHX57
DDX27
CPNE3
WDR4
GALE
ORC3
TTL
AP4M1
ARL6IP5
UHMK1
IRAK1
RITA1
SLC25A43
TMEM62
POFUT1
NSDHL
MMP11
PDLIM1
DYNLL2
LSM14A
YIPF6
SOGA1
RMDN1
TPI1
PIR
PDRG1
PDSS1
ENTPD6
MOSPD3
SCRN2
ZSCAN16
ZC3HAV1
BAZ1B
PCDH17
PPCDC
PRKDC
GANAB
CKAP2L
HNRNPA1
LSM5
PATZ1
WASF2
[truncated: 1,967 more rows]

## Sheet: Downregulated Gene List
Upregulated Gene
CLEC4M
ACAD11
EEF1G
TEN1
PLA2G4B
APOC4
JMJD7
PTH1R
C11orf52
ATRIP
INS-IGF2
TRPV1
PLSCR3
ARL6IP4
ADAMTS13
VIPR1
GDF2
TRAPPC5
ITIH4
CDRT4
EIF4A1
SPSB3
STARD5
SERPINA3
ZNRF3
CLEC4G
ZNF23
NPIPB5
SAP25
LAT
RTEL1
TUBE1
ANKHD1
CYP2C19
HAMP
PTRH1
SNX15
RNASE4
SEC16B
CELF6
STAB2
SARNP
PRSS53
TSSK3
AGAP5
BCO2
ANGPTL6
IFI30
CAPN3
BCKDHA
GALNT4
ACY1
PILRB
TXNDC5
BBS1
FCN2
ZNF410
ZNF564
MUSTN1
CDK3
LIME1
KLRK1
CCL14
PRG2
BMPER
NDST2
SHPK
GPS2
DNLZ
PIK3R2
TICAM2
TIMP3
IRF9
CPT1B
COLEC10
ECHDC2
RNASEK
CXCL14
IGFLR1
SPNS1
TTC4
FCN3
CHMP4A
SCLY
CCBE1
CFHR2
ADRA1A
DBH
NDUFV2
CD68
MEF2B
EGFL8
GSTZ1
OGFOD2
RPL17
HBA1
C7orf25
S100A12
CLEC1B
ASPG
HBB
UBE2V1
CHKB
LRCH4
MT1H
APOC2
NTF3
AS3MT
MTG1
MRPL38
BMP10
GIMAP5
ZGPAT
RDH5
CCDC117
CNDP1
BSCL2
CHRD
IGF1
A1BG
VKORC1
NHEJ1
MT1F
C17orf49
NPIPA1
CRHBP
LY6G5B
FXYD1
GTF2H4
ALLC
MRPS24
ABHD16A
STBD1
CFB
TIAF1
NDUFA7
FITM1
PSMA6
MT1M
PDF
MT1G
MT1X
AARSD1
RBM4
ADCY1
C18orf32
HBA2
NAT2
HAND2
GLS2
CXCL2
GCGR
CSF3R
CHRNA4
NPHP3
KRT4
KRT13
CDK11A
VEGFA
WBP1
EMC6
ARHGAP10
MST1
ILK
MTCP1
CCNL1
SLC25A37
PLGLB2
MFSD2A
KDM8
PZP
RSPO3
ECM1
SEC31B
KBTBD11
AGAP9
ABCA9
SARS2
FAM180A
KCNN2
HBD
TM9SF1
FAM163B
C1R
HHIP
SMPD3
ADRA2B
MTHFS
SYT9
NFKBIZ
PCSK7
S100A8
ACAA1
TENM1
INO80B
SLCO1B3
NPEPL1
HGFAC
FCGR2B
PRSS1
ALKBH6
DES
XAF1
MZF1
LCAT
MYL2
IDO2
CFP
RAPH1
CAMK1
CYP2E1
IGFALS
DEFA3
CPA1
SLC25A47
ABCB6
TBC1D3L
SPRR3
IL1RL1
GNAO1
NKTR
MOGAT2
NGFR
CD302
MICAL3
SLC13A5
TNFSF13
RAB43
ACADL
SAA4
PRSS2
GH1
LMNTD2
CTRB2
ABCA8
TTC36
CYP26A1
SRXN1
GRHL1
HP
ENO3
HGF
TPGS1
PLIN5
AGAP6
MT2A
PLIN4
MARCO
GSDMB
SLC25A27
MT1E
LIFR
GCKR
DDX39B
CCL23
STEAP3
SLC39A14
TMEM45A
ATF5
C9
DHODH
CYP1A2
CCNL2
IPO4
ACACB
CES4A
RCAN1
SLC22A1
GGT5
STEAP4
AADAT
FAM229A
ADGRG7
NPY1R
PLIN1
SAA2
CKM
CELA3A
ZC3H13
CXCL12
SRPX
SLC11A1
C7
LRCOL1
SHMT1
HOGA1
HAO2
UROC1
APOF
SLC6A13
DEPDC7
AGXT2
EPO
LYVE1
DNASE1L3
RAVER1
ESR1
NR1I2
DIRAS3
ACSL1
PCK1
CD1D
INMT
TMEM25
RDH16
SLITRK3
ACSM2A
OXT
AKR1C8P
SULT1A1
CYP2C8
SAMD5
AGXT
AP1G2
TNFSF14
TDO2
DCN
MAPK8IP3
SLC27A5
DPT
SLC28A1
SAA1
GLYATL1
MPPED1
C11orf96
CDHR2
PBLD
GREM2
WDR72
KMO
TM6SF2
LPA
CYP2B6
ATOH8
EXOC3L4
SLC7A2
SFRP5
AVPR1A
NAMPT
PROZ
LY6E
PPP1R3C
IGSF9
ADAMTSL2
THRSP
PDGFRA
MUC6
CYP8B1
CYP21A2
NR4A1
NR1I3
NPC1L1
GHR
NEU4
F9
NNMT
IGFBP3
TGM2
AASS
MAMDC4
OIT3
S100A9
SLC25A18
PHYHD1
SDS
ALPL
GYS2
FOS
CYP39A1
ANXA10
MFAP4
TMEM82
AFM
MUC3A
GPD1
MT1A
ACSM5
TAT
CYP2A7
CRP
AMN
HAL
SRD5A2
SYT7
CFHR3
HSD17B13
CYP2C9
GLYAT
ADH1B
CYP3A4
MT1B
CYP4F2
HPGD
BHMT
CLRN3
CYP4A22
CYP2A6
PRSS8
G0S2
CPS1
HPD
APOA4
ADH4
PLA2G2A
GSTM1
