# Supplementary material for: FANCI is Associated with Poor Prognosis and Immune Infiltration in Liver Hepatocellular Carcinoma
Source: Int J Med Sci. 2023 May 12;20(7):918–32. doi: 10.7150/ijms.83760 (PMC10266051; doi:10.7150/ijms.83760)
Supplement: Supplementary file 2 — Supplementary tables. [file ijmsv20p0918s2.zip › Supplementary Table 1-3/Supplementary Table 3.xlsx]

## Sheet: Overlapping Up-DEGs
Only GEO	Only TCGA	GEO AND TCGA
KIAA0101	C12orf45	PTTG1
BOLA2B///BOLA2	NAXE	KPNA2
H2AFX	COA6	CCT3
SMC4	NSMCE2	ASPM
CPSF6	GBA	CAP2
ZNF207	ABHD12	RACGAP1
UBE2C///PAK3	AP1S1	PRC1
SSR2	NR2C2AP	CCNB1
EPRS	CDKN2AIPNL	RRM2
TBCE	MRPS21	SNRPE
LOC652826///PSMC4	PDZD11	CENPF
RBM34	MANBAL	PSMD4
CKAP5	SNAPIN	NUSAP1
HN1	C17orf58	CNIH4
MEIS3///HSPB1	TMEM9	ACLY
VPS45	SPDYE3	GMPS
PSMD14	TMEM101	CDKN3
NME1-NME2///NME2	C12orf73	TOP2A
PRICKLE4	PIGU	RFC4
BTRC///TPR	CAMLG	CDK1
GBAP1///GBA	IL3RA	SAE1
LOC731059///MSTO1	OST4	ILF2
TCEB1	C1orf43	SNRPD1
SLC12A4	GABRD	NME1
DBF4	UBL7	PPIA
H2AFZ	ZNF526	MRPL9
MAPK9	NDUFA2	AURKA
INTS8	CMSS1	ZWINT
H2AFV	CPSF3	CKS2
EEF1E1	UQCC3	SUCO
METTL5	NKAP	GMNN
DIEXF	NTPCR	GINS1
PUS7	HIGD1B	NUP205
COG2	ERCC5	PARP1
GARS	TMEM14C	NELFE
PRMT3	TEX264	FEN1
HNRNPA3///HNRNPA3P1	KLHDC3	TUBG1
SHFM1	C11orf68	DAP3
RPL38	UBE2T	GPC3
FAM208A	APOO	SF3B4
H2AFY	CHCHD1	HEATR1
SRRD	FKBPL	SAC3D1
DNAJC9	COMMD5	DTL
XPOT	GPANK1	TP53BP2
RPSAP19///RPSAP58///RPSAP12///RPSA	C2orf76	TUBA1B
EIF2D	SEM1	PSMB4
FABP5P2///FABP5P7///FABP5	PRDX5	ENAH
LOC653972///CBX3	LAS1L	UBAP2L
KIAA0196	MRPS23	SNRPD2
WHSC1	COX4I2	NUP37
DLG5	CYSTM1	SNRPB
DNAJB6	MAF1	VPS72
SEC61G	NDUFA12	CCT6A
NOL11	RNF181	ECT2
DNAJC2	MRPL14	IRAK1
H2AFY///TLR4	MED29	MCM6
METTL13	PRKCSH	CKS1B
RPS10	MGAT1	PEA15
NUP62	ROMO1	RRP15
TRIM37	FAM220A	HMMR
HSPA14	PYM1	SQLE
PSMA6	NSMCE3	ACSL4
LOC731049///UBE2S	IMMP1L	UCK2
H3F3AP6///H3F3AP4///H3F3A	RPUSD2	KIF20A
IARS	EXOC4	CBX1
HAT1	HDGF	EZH2
DENND5A	LIAS	NPM1
GORASP2	CENPB	NEK2
HMGN1	SYF2	GMFB
USP3	TBC1D22A	CSE1L
WDYHV1	GPATCH3	PSMD10
ZNF143	TPRA1	TUBA1C
CCNE2	IER3IP1	MCM3
TAF2	ZMAT2	POLR3C
SOCS5	HSPB11	PIGC
KIAA0907	NFKBIL1	PRKDC
ANXA2P2	PSMG3	HSP90AB1
AGO2	ZNF593	RFX5
UFD1L	PHAX	ACBD3
H3F3AP4///H3F3A	GTF2H5	PRIM1
UBR5	NAA20	SUB1
ATP5J2	ZNF775	MELK
PPP4R1	BRK1	ISG20L2
DNAAF5	BCL7C	NUP107
ZFR	TSR3	BIRC5
RPL36AP37///RPL36A	MAPK3	HSPA4
ATF2	SLC35B2	NUP133
CASC3	TIMM29	UBE2Q1
PRRC2C	CHCHD4	SNRPC
XPO1	KEAP1	CACYBP
UBE2N	ZNF622	DYNLL1
PPOX	TSEN15	LPGAT1
EIF5B	CHCHD6	CCT5
RBX1	PDCL3	GOLPH3L
TBC1D31	CHMP6	CDC20
FOXK2	AAMDC	PLCB1
KNTC1	RHNO1	ITGA6
MRPS17	RBP7	UTP18
RBBP7	KIF22	NVL
NCKAP1	C15orf61	NCAPG
RPLP1	GLMP	CANX
KIF2A	TIMM10	AKR1C3
LOC728825///SUMO2P3///SUMO2	PIGM	BUB1B
SSBP1	SCAF1	RPN2
UPF3B	METTL23	CKAP2
TSNAX	ELOC	RRM1
NUP85	BPNT1	CANT1
TUBB3	TMEM14B	OLA1
UBE2A	CUEDC2	RPL30
GPSM2	DDX54	DTYMK
COG5	COX7C	SCAMP3
EED	TIGD5	PSME3
FAM21A	IFI27L1	NEU1
PARP2	BLOC1S3	ADSL
DNAJC13	TNFRSF4	MSH2
HMGXB4	SPC24	ROBO1
C7orf49	GNL1	PFDN4
CSNK2B	CENPW	CENPU
BRIX1	ZCRB1	SCNM1
R3HDM1	SUMO1	TPX2
NARF	CHCHD5	CTNNA1
SUZ12	CDKAL1	ATAD2
ATR	MIF4GD	XRCC6
FAM21D///FAM21A///FAM21C	SLU7	RHEB
SPAG5	DNTTIP1	DESI2
SSRP1	WDR83OS	SNX27
PRKCI	TSR2	DUSP12
CCDC93	TATDN3	PBK
TPD52L2	ALG14	STMN1
KIN	THEM5	MDK
CCZ1	THAP8	GNPAT
MOB4	MND1	RABIF
FIBP	CDH13	NOL7
CALM2	TBC1D7	MEA1
SDF2L1	COPS9	DDX39A
HNRNPA1P59///HNRNPA1P51///HNRNPA1P53///HNRNPA1P33///HNRNPA1P50///HNRNPA1P27///HNRNPA1P10///HNRNPA1P35///HNRNPA1P52///HNRNPA1P12///LOC642817///HNRNPA1P30///HNRNPA1P8///HNRNPA1P39///HNRNPA1P56///HNRNPA1P4///HNRNPA1L2///HNRNPA1	UBE2C	MAPK1
EIF4A3	CHRAC1	KIF4A
ZNF318	GRK6	TTK
EIF3B	COPRS	LYRM4
FTH1P5	TRIM11	TTC13
PDCD2	CCDC34	MCM2
TARDBP	DDRGK1	SNRPG
E2F6	NDUFB6	SLBP
RBCK1	BROX	RBM12
ILF3	PTOV1	VBP1
PRPF4B	TPM3	GTPBP4
SRPK2	ARV1	STIP1
GTF2IP1///GTF2I	NUB1	NUP155
LARP4B	UBAC2	FOXM1
TROVE2	TTC9C	WIPF2
WDR26	VPS29	MAPRE1
NIPA2	SIL1	TMEM147
RPS7	USE1	TMEM267
SMARCE1	BUD13	NSF
MAPKAPK5	ZC3HC1	TMEM106C
SRP19	SPSB2	CFL1
FAM49B	EDF1	CDK4
MFF	RRP9	CCNB2
VARS	DRAM2	RFC3
RECQL	MRPL55	LAPTM4B
TRRAP	TMED4	LMNA
C20orf24	AIP	INTS7
FTH1	CAPZB	CDKN2C
DNMT1	CCDC167	PLVAP
RTFDC1	PCIF1	UBA2
NME7	GEMIN7	HMGB2
PAXIP1	PSME1	UFC1
NEK4	RRP36	DYNLRB1
LSM8	SNAPC2	CSTB
NCBP2	E2F1	SPDL1
UTP6	SMUG1	CDC23
LOC648152///ATR	SPATA24	LAMC1
ABCC10	ISCA2	SMARCC1
GPN1	TMEM203	MRPS14
BCOR	TIMM23	HNRNPU
RPLP0	LYPLAL1	RPS6KC1
EMC2	SLC35C2	LBR
STARD7	MRPL47	DROSHA
RPS10P4///RPS10P15///RPS10P3///RPS10P12///RPS10	PIGX	TXNDC9
CCZ1B///CCZ1	ZBTB22	MCM5
FAM21D///FAM21C	MRPL27	FDPS
PARP12	CHMP4B	RFC1
GTPBP2	NOL10	NDC80
STIL	ZDHHC12	DRG1
VPS13B	BLOC1S4	RCN2
RPS16	MTIF3	NPC1
PHB	LENG1	ITGB3BP
HDAC2	MIER2	TYMS
ALMS1	LAMTOR1	POLR2K
SYNCRIP	CWF19L1	KIF18B
HGS	ALKBH4	POP4
SP3	NCKIPSD	ANXA2
DONSON	MRPL10	TMEM258
LOC105373045///SREBF2	PYGO2	SAP130
C6orf48	CCDC97	LSM4
RNF4	PHF14	USP1
MED24	HPS6	AGFG1
NUPL2	FAM104B	CCT4
YEATS2	C6orf89	CKAP4
TRAPPC4	TMEM223	RAD51AP1
ACACA	ZCCHC17	HMGN4
SFPQ	CTNNBL1	C5orf22
CAPZA2	ZNF574	SSR1
EIF4G2	WDR53	MCM4
RPS5P8///RPS5	CDPF1	PSMD1
ADSS	TXNDC12	RAN
GTF3C3	TRIAP1	TXNRD1
HSPH1	FAU	CALU
C14orf166	CWC27	MFSD5
TCERG1	CBX8	MAD2L1
RPL37A///PLK1	HDAC8	PTGES3
MORC2	EIF1AD	PCNA
BMI1	SNX8	PIK3CB
DUS4L	ELOB	CDC27
SAMM50	MRPS34	FANCI
U2SURP	SDHAF4	FAM189B
TEX10	IL10RB	ELOVL1
SNRPA1	FAAP24	HLTF
TULP4	RING1	FBL
MYO5C	USP5	DKC1
NKIRAS2	FAM200A	ACTL6A
EIF2B2	PSMF1	PSPH
IGF2BP3	BCCIP	MCM7
STK24	BOD1	RAD21
UBE2D1	LAMTOR4	MID1IP1
ICE1	GON7	CCL20
NAE1	DCTN3	STAM
SLC26A6	GSS	MPZL1
ACTR3	ZNF174	CLIC1
NAA10	NAIF1	TARBP1
FUBP1	RFT1	NRAS
RPL17	COMMD7	TACC3
PSMA1	TTLL1	LRRC59
C11orf57	GTF2F1	BUB3
BARD1	NOA1	DLGAP5
UBAP2	C16orf91	CAMSAP2
COPS5	NDUFAF2	PDCD5
ARID4B	NUDT5	NCAPG2
MARS	UBOX5	POLE2
CS	FIS1	COL4A1
RPS18	FKBP8	RNASEH2A
GNL3	ZDHHC24	PRCC
RPS7P11///RPS7	FBXO45	RBM42
FAM134A	C6orf226	SMYD3
LGALS8	ZBTB45	ATP6V1E1
HSF2	NCSTN	ATIC
CSNK1D	PEX16	TAF9
RPL27AP6///RPL27A	TLCD1	GGPS1
ANGEL2	NDUFB7	CCNA2
HIKESHI	SAMD1	RMI1
CNPY2	ATG10	SMAD2
RINT1	SUV39H1	PWP1
SEPT8	MZT1	TXNL4A
RNF34	METTL21A	ANP32E
FAM208B	COX7B	HNRNPC
RPL36AP7///RPL36AP51///RPL36AP48///LOC643505///LOC641903	STX5	TRIP4
MAPK6	CNOT10	SLC38A6
ELOVL5	HDAC11	FAM50A
TLK2	PRAF2	WDR12
RPS27A	SAP18	TKT
AP3M2	COPG2	SLC1A4
RAB1A	MRPL36	RPS21
NARS	MRPL51	YWHAZ
TNPO1	NDUFA3	CEP350
ZNF217	SUV39H2	LANCL1
ATP2A2	IMMP2L	HJURP
PPP2R3C	ACBD6	DDX10
NUP153	CDCA5	ITGB1BP1
DDX18	QPCTL	SETDB1
TDG	ARL15	POLR2G
SLC33A1	POLDIP2	TUFT1
SEH1L	NDUFB9	NONO
CHD7	DEAF1	ORMDL2
NOL12///TRIOBP	SKA2	TRMT112
SRPRB	ACAD9	TPRKB
PTCD1	DNAJB12	RPL27
FASTKD3	SMIM4	MARK4
C1orf27	SLC35F6	TMPO
MTR	PSMB7	SRPK1
PTBP1	C14orf93	UBE2E1
MPV17	ZNF766	RRAGD
MEX3C	MECR	GEMIN6
SLC35E3	ALYREF	DCTN2
POP5	IRF2BP2	CENPA
DPAGT1	ANAPC15	NDRG3
MFN1	PDGFB	KIF14
TUBA3C	EIF3I	CLTA
QARS	SRD5A3	NECAB3
DYNC1I2P1///DYNC1I2	NUDCD3	PODXL
RPRD1A	FRG1	SPINK1
PDCD6	MRPS15	FLAD1
TRMT61B	MTMR14	NACA
SLC36A1	DPH3	ZNF706
KBTBD4	MRPL43	CDC73
TMEM189-UBE2V1///UBE2V1	GRPEL2	MED20
RPP21	TRAPPC2L	STT3A
FAM216A	UBE2R2	CPD
VDAC2	APEX2	LAGE3
PSMC6	ZNHIT2	LRRC1
LOC643287///PTMA	RPTOR	TMEM38B
DYNC1LI1	TMEM68	NCOA6
THOC2	ZNF48	RPP40
LOC731832///FAM45A///FAM45BP	CDT1	COPS6
CDK16	COPS7A	VRK1
GTF3C2	CCDC127	NEK7
TUBA3D	PET117	SMARCA4
GOSR2	SREK1IP1	AZIN1
AGK	RSL1D1	SUMO2
LBHD1	SF3B6	SNU13
DHX15	FAM83H	PTK2
BAG2	RAB10	RUVBL2
RPL7P52	EBAG9	GOLT1B
RAE1	LSM6	UCHL5
VAPA	ANAPC11	MTX1
KIDINS220	LYPLA2	USP39
TATDN2	FAM174A	PSMB5
PUS1	GPX4	PSMD2
LIMK2	ZCCHC7	TMCO1
KDM3A	MRPL21	SPATS2
HSPD1	NDUFB5	EHMT2
TAF10	MAD1L1	RPP30
C10orf88	TERF2	RPL23A
METTL3	NSMCE1	TFRC
PSMD11	TRAF2	NXT1
BORA	WRNIP1	FNBP1L
FKBP11	RIOX1	CCT2
NMT1	GSK3A	PDIA6
HARS2	POC1A	B4GALT3
SRSF10	PTRHD1	SLC35A2
SKIV2L2	XYLT2	TUBB4B
MRPS12	TCF19	YWHAQ
COPB2	MRPL57	CLTC
NUP160	ZNF282	C8orf33
PABPC3	PHF5A	GM2A
TMA7	FLVCR1	MFAP1
GNB1	METTL2A	ATP6V1C1
UBP1	RNF20	ARF1
TACC2	SPG21	TBC1D16
NCSTN///IKBKB	OLFML2B	BTG3
ZBED4	SAAL1	RPS20
QTRT2	MRPL45	CTSA
RALGAPB	PIGBOS1	DARS2
NDRG1	RNF5	RRS1
WAPL	CCDC71	GPKOW
MNAT1	CLN5	RAB11A
LOC652607///PABPC1P4///PABPC1///PABPC3	SFR1	BPGM
DDB1	DNAJC21	NEDD4L
ZBED8	URM1	SULT1C2
NGRN	GRWD1	YWHAB
ARPC2	CLN6	ABCF2
C7orf25	PCLAF	RFXANK
KXD1	FARSB	KLHL23
SMG1P5///BOLA2///SMG1P2///CTNNB1	RPL11	PEG10
STAG1	GNB1L	PSMC2
SLC4A1AP	IQGAP3	DENR
VEZF1	GABARAPL2	MSH6
PTPN12	STN1	CHD1L
MDC1	DYM	MRPL13
CSNK1E	GTF3C5	TOPBP1
WASF1	CBX3	RNF8
PARG	VPS18	DHX9
COX11	CDC42	HS2ST1
FBXO5	OTUD5	ARMC1
EXOSC7	THAP4	NOP56
DPF2	FUNDC1	HNRNPR
TTF2	TRMT6	CCDC86
STK17A	TRMT61A	PFDN2
NDUFAF5///PAK1IP1	AARS2	TSN
SPATA5L1	CDKN2B	UBE2Z
IL17RB///HSPB11	RPL27A	TMEM184B
AP3S1	CEBPZOS	RNF187
CAPZA1	UBB	BOP1
PPME1	HDDC3	PLXNC1
CIAPIN1	EAPP	COIL
RPS2	GTF2F2	LARP1
B4GALT5	TUFM	ENSA
TRIM33	IRF2BP1	PNO1
RANBP1	ACTR8	TIMELESS
ANKLE2	FLYWCH2	MOSPD1
TCAF2P1///ARHGEF5///CAD	DPY30	RAD51C
MED28	SNAP29	SAP30L
C1orf109	PA2G4	UBE2D2
SLC35B1	TMEM209	SEPHS1
HNRNPA1P33	MCRIP1	TPGS2
EIF2B4	MOCS3	SMG5
RRAGC	SEC22A	EIF2S2
AMMECR1	ZSCAN2	BLZF1
TSSC1	ZNF777	RPL7
TFIP11	HM13	MANF
RARS	COQ7	GTSE1
SRSF9	MRPL30	SYPL1
C14orf169	UBE2S	DNM1L
HNRNPA1P59///HNRNPA1P51///HNRNPA1P22///HNRNPA1P53///HNRNPA1P33///HNRNPA1P50///HNRNPA1P10///HNRNPA1P35///HNRNPA1P52///HNRNPA1P12///LOC642817///HNRNPA1P30///HNRNPA1P8///HNRNPA1P39///HNRNPA1P43///HNRNPA1P56///HNRNPA1P4///HNRNPA1P20///HNRNPA1L2///HNRNPA1P60///HNRNPA1	WASHC2A	FAM20B
AACS	CISD1	HSPA13
ACTR6	SLC25A39	YWHAH
VPS37C	AK6	SNRPF
TEFM	GHDC	KIF2C
SATB2	IDH3G	CHCHD3
RIF1	RBM15B	CLN3
QRICH1	CD320	TRIP13
SEPT9	JAGN1	UBD
MORF4L2	HMCES	RBM3
HYOU1	HACD3	CDC123
SRSF2	UBALD2	POGK
PSMD13	LYNX1	PDSS1
ASRGL1	CCNY	CENPM
PGS1	TMEM219	NBAS
AQR	CHID1	MKI67
ARFGEF2///RARA	NDUFS5	DRAP1
IVNS1ABP	TMEM60	RUFY1
DDX52	ZNF428	PAFAH1B3
THAP12	MRPL40	ANKRD27
PDS5B	RPL36AL	CDK7
BECN1	ERLEC1	OXLD1
UBE2E3	PAF1	DR1
ARMC8	RAB1B	NHP2
DVL2	TSSC4	PUF60
NPVF///KIF15	PSMC4	SND1
ARHGAP19	STYXL1	ATP6V1F
TRAPPC2B///TRAPPC2	PARS2	CREB3L2
IL17RB	TMEM59	E2F3
EIF4ENIF1	AMBRA1	CUTA
THOC5	BNIP1	P4HA2
PNKP	FOXRED2	METTL18
ATP5E	KIAA1522	SRM
UIMC1	XPR1	PABPC1
RCOR1	PET100	NEMP1
SLIRP	NDUFV3	COL15A1
GTF2H2C_2///GTF2H2C///GTF2H2B///GTF2H2	TOMM7	BCAP31
SNRNP200	LMF2	PDCD10
ANAPC1	NACC1	RPAP3
HDAC1	SVBP	SNF8
RPL13A	USF1	TIMM9
JMJD4	C2orf68	CCT8
TTLL4	SNRNP35	RPL19
UPF2	LSM10	DDX1
SSSCA1	TMEM69	TOMM20
ZNF146	CCDC124	RPL37
HILPDA	PSAP	BZW2
PRKAB1	ITPK1	MTERF3
P2RX4	ORAI1	PIGT
JMJD6	PEF1	TOMM40
LOC730429///UBR5	PAIP2	MRPS16
C17orf62	DOHH	CNOT6
USP21	PPP1R35	GYG1
HAUS3	SNX12	MRPL42
PIAS3	SUMF1	DOLK
SRSF1	EXOC6	SEC23B
FNDC3B	SLC35A4	RNASEH1
TAF1A	C15orf39	GLRX2
PHIP	MRM1	FKBP1A
TMBIM1	SHISA5	CKLF
ZNF189	ACVRL1	NIF3L1
COMMD8	WASHC5	MIS18A
GABPB1	CDC37	SHC1
CD3EAP	ARF5	AKR1B10
CDK5RAP1	SNAP47	GNS
CCDC91	RPP25L	ATP6AP1
PPA1	CD99	STX6
LETM1	MANEAL	MAP4K4
PIAS4	GAA	PAIP1
AMD1	SELENOF	RPL8
RPE	CTNNBIP1	RAB22A
BAZ1A	TBL3	BUB1
PON2	SWI5	UXS1
ZNF107	MPND	GGCT
TWF1	ZNF398	MRS2
MAP3K7	TMEM126A	ARL8B
EMG1	SERPINB6	TBCB
ASCC3	OPA3	BUD31
RBBP4	CCDC61	PSMB3
RUVBL1	CENPL	ZWILCH
DCP2	NUDCD2	JADE3
HTRA2	LYSMD1	ADNP
DHX8	ATP6V1G1	CETN2
CAMSAP1	ANKRD16	TMED9
MPHOSPH9	MGME1	EIF3D
DLST	RPS6	LRRC42
SRSF3	STT3B	ARPC5
MRPL3	YIPF1	TMEM185B
IMMT	GLTP	LAMP2
MED12	PDCD2L	PPP2R5A
MRE11A	C6orf47	RALY
GART	TRAPPC2B	KHDRBS1
ATG3	SKA3	WSB2
ENY2	MBLAC1	USP14
PPAT	LIX1L	TUBB
C1orf106	AP2S1	CD2AP
KBTBD2	COMMD2	ZNF623
WDR61	NUDCD1	AP3B1
SERP1	TMEM179B	SPC25
TTC37	RTN4IP1	NF2
TM9SF1	ZNF581	ELAVL1
GOLGA3	DPH5	SCRIB
ZNF200	THAP11	COX6B1
RABGGTB	CLCN2	EIF3H
IRGQ	SMDT1	UBL4A
COMMD3	RAD18	PLEKHF2
CLASP2	TIMM50	KLHL7
LTA4H	TAPBP	C17orf75
ZNF322P1	YWHAG	DEK
SEC23IP	ZNF138	EIF2S1
HNRNPA2B1	SKA1	RIC8A
CGRRF1	GTF3C6	RUSC1
PRPF3	SLC25A17	FANCG
MATR3	RPUSD1	UQCRB
TMEM39A	SURF6	PTRH2
TMEM41B	PCDH12	GNPDA1
PAPOLA	ZNF416	DCK
MSH5	MEF2D	IPO9
APAF1	FUCA2	CDC25C
CRKL	RPS9	UMPS
POLG2	DNAJC30	SERPINB1
CCNK	COA7	KIF11
ATP2B1	FKBP2	BANF1
TAF5	POLA2	SLC26A2
HOMER1	DPCD	COMMD4
ARFGAP3	TSFM	HEXB
PRPF40A	TRMT10C	RAC1
NPAS2	PARN	SRP14
FASTKD5	MRPS26	PRELID3B
CASP8AP2	SMIM15	NSL1
FAIM	CEP250	NDUFS6
IRAK1BP1	VPS25	TAF6
MRPL43///SMARCA4	METTL15	LASP1
LIN37	ALG5	CDC6
RNMT	SURF2	SMC2
STK25	SMIM10L1	RALA
GEMIN2	MED19	RPIA
RBM4	CENPH	SWAP70
RPL9	EEFSEC	CHMP3
TRIM16L///TRIM16	MTPN	RFC2
USP24	B3GAT3	SMC3
LOC653888///ARPC1B	NDUFAF8	CDC7
DDX23	OGFOD3	SNRPB2
TRIP12	RMI2	APIP
QKI	CDC42SE2	YTHDF1
PHTF2	COMMD1	PRUNE1
RPL23AP7	C1orf56	GLA
ZNHIT3	UROD	TRIM24
SMC1B///RPS3	ALKBH2	COX6C
PRKAR2B///ME2	CISD2	AURKB
LAMTOR5	ELOF1	FLOT1
TNIP2	EDC3	DYNC1H1
KIAA0368	DENND1A	ZFP64
NAA35	EMD	TIPIN
XPO4	DDX59	SMG8
DNAJC25-GNG10///GNG10	NUF2	ARPC1A
ASNS	HYAL2	OIP5
SAP30BP	SLC35B3	RRP1B
JRKL	MRPS9	PRPF6
PMF1	TMEM187	PPP1CC
BCO2///CDK2	GMEB1	DAD1
UBE3B	SLC30A6	SLC39A1
TCOF1	PPP2R5D	NAP1L1
PA2G4///DLST	C6orf136	LSM14A
TRIM27	PFN1	GPAA1
NIPBL	HSPB1	IFT52
SEC13	VMA21	RAB29
SMNDC1	IPO13	FADS1
TIMM10B	C17orf80	UGGT1
44261	YARS2	HAX1
NF1	ARMC7	CSNK2A1
DGCR14	CAMTA1	SUPT16H
CAND1	ETV2	SF3A1
RCBTB1	IGSF8	DCTPP1
ARFGEF1	IPP	ALG6
SETD2	TMEM127	ALDOA
SMURF2	SLC29A2	ESM1
PDS5A	UBAC1	ASPH
SPCS1	AKT1S1	TK1
KDM1A	DCLRE1B	HSP90AA1
WAC	KLHL22	UQCRH
SF3B2	C3orf38	CRNKL1
TBC1D12	CERS5	PLOD3
BMPR1A	SERGEF	KDM5B
SLC7A1	NRM	PES1
EDEM3	THOC3	VPS26A
SFT2D2	HAUS1	CLGN
TMF1	ZNF687	TMEM97
MRPL49	MRPS36	TGS1
RPLP0P6///RPLP0	PRR11	TTC27
INHBC	GDI2	ADAM9
MTMR1	MRPL35	SHQ1
ATP5SL	IKBIP	RPS27
ATG13	TOR1AIP2	ZMPSTE24
FAM60A	SLC39A3	ARPP19
NCOA2	SELENON	HELLS
ZFYVE26	CEP89	CAPRIN1
HNRNPA3	STRBP	CDCA3
PPP1R12A	WDSUB1	TP53I3
KRT10	CCDC43	HTATSF1
ICK	DEDD2	TXN
IQCB1	UBTD2	TCP1
IFT81	RPS3	COPS8
HSPE1	HLA-A	YY1AP1
CHMP2B	SLC39A11	NANS
MED22	TNPO3	TMEM183A
WBSCR22	NDUFS3	COPA
MED17	RNF121	ALG3
HDAC4	GPBP1	AVL9
RAD54B	ZNF696	CDKN2A
LOC647859	CHST14	STAMBP
HIPK1	ARHGEF9	NUAK1
KDELR2	SH3BGRL3	TSG101
STK26	CSPG4	HNRNPA1
APC	SMU1	RAP2A
DERL1	REEP5	WFS1
CHUK	BLOC1S2	ADAR
TOX3	RPL39	MAGED2
ACTR10	FBXW9	EHD4
RC3H2	BLOC1S5	NCL
RPS17	MRPL2	OSBPL3
GABRE	PIGP	LPCAT1
EIF3J	ZNF517	SORT1
MAP3K9	CCDC134	HEY1
MORF4L1	RNASEH2B	RALBP1
LOC731896///LOC729334///RPS6KB1	FAM98B	DUT
ZBED5	EMC10	FBXW11
SUGP1	NDUFB10	UTP14A
ZNF410	LIN9	HMGA1
APPL1	ECSIT	NELFB
OTUB1	EXOSC3	RPL39L
ZMYM1	RRNAD1	SSB
CEP83	NDUFB2	RTCA
SEC11A	HNRNPLL	SYNJ2
WDR70	RNF26	SLC9A6
TRA2B	B3GALT6	NAT10
NEB	STX8	PIGF
LSM12	FAM120AOS	SQSTM1
GPATCH1	BLOC1S1	NPC2
RMND5B	TIMM8A	IMPDH2
MAP4K3	OPN1SW	IPO7
SPIDR	MRFAP1	PPM1G
C12orf4	DAG1	FANCF
TMEM50B	FOXP1	DDOST
AP3D1	ZNF768	POP7
LINC00111///IFT27	SCFD2	CCT7
UNC119B	ZNF524	TRMT12
FRAT2	BRI3	SRP9
MINA	KIF3B	ADCK2
AP5Z1	SNTA1	DDX41
TBCCD1	FAM222A	PPP3CB
FAM193A	BCL2L12	E2F8
THUMPD2	ITM2B	RPS11
RBM28	PYURF	IER5
TARS	DUSP23	VPS54
WNK1	BCL6B	DNAJC6
SUMO4	SVIP	PARPBP
GPN2	PRDX6	PSMA7
ZBTB11	NINJ1	TRIM28
LOC728849///ATRX	LRP11	TMEM251
LOC731863///ZNF282	WDR76	RPL23
TRAK2	TAB1	LSM7
ZNF271P	ASB8	ALG8
TMEM165	FAM89B	SET
MAP2K2	THG1L	URB2
DARS	GIT1	IDI1
CEP170	UMAD1	BTBD3
CDK8	NIFK	PCGF1
GPATCH2	LZIC	SPAST
POLD3	TWF2	IGSF3
UBE3C	RHBDD1	AHSA1
TMEM14B///NDUFAF5	SOWAHA	BLVRA
PSMC5	ATG5	YEATS4
ZNF518A	MSRB2	RPLP2
RPS13	FAM83D	RBBP8
TLK1	SLC38A9	ADAM10
NELFA	KNL1	CSTF2
TTLL5	COX15	IARS2
GBAS	CCDC137	SPCS2
USP46	TRIM26	MPC2
PRPF18	TOP1MT	SFN
PSMD6	CLEC14A	ARPC3
IFI30	PELP1	RAD1
KAT7	MIEF2	CUL4B
POLR2H	KCTD2	S100A10
ASUN	XXYLT1	ECD
TAF4	HRCT1	ERH
PPFIA1	GJA5	ARL1
KATNB1	PGRMC2	TROAP
MIEF1	BAD	ARHGEF11
GINS4	ZDHHC5	CDYL
ZNF7	SURF1	CNP
MOSPD2	KIAA1143	PLXND1
VGLL4	TP53RK	THOC7
PRDM4	ZCCHC3	MGAT4A
GTF2H1	PPIL1	SNRPD3
ATP5G1	SEMA3G	TMEM160
CDK5RAP2	ERCC2	GNL2
UGDH	FHL3	ASF1A
LRIF1	ANLN	TUG1
ENOX2	GLE1	BYSL
COPS3	CPPED1	ABCF1
XK	LAPTM4A	EXOSC4
PPIP5K1	ARL8A	POLA1
TAF1D	FGD1	DDX27
STAM2	CYYR1	DPP3
SLC22A5	COMMD6	TRAM1
TMEM168	ISCA1	COPZ1
CORO1C	SZRD1	JTB
RPL13AP5///RPL13AP6///LOC387930///RPL13A	PGP	PAK2
WDR74	TMEM104	ACP1
CASD1	FAAP100	CEP55
LOC644132///MAFG	TDRKH	NDUFA1
LIG3	SIPA1	EFNA4
PLOD2	UBC	GTF2E1
TSTA3	RAB11FIP4	BRAP
ROCK2	C5orf15	MED7
SMCHD1	PLBD2	SRI
TAX1BP3	MRPL54	AAGAB
SLC30A5	FTO	SNW1
IKBKAP	NR1H2	DSN1
SF3A2	SFXN4	AIDA
TMED5	TM9SF2	PEX11B
MED14	PKIG	LRPPRC
HMGB3	SOX18	IGF2BP2
SEPT7	KTI12	LSM2
GMPPA	PSPC1	EIF3K
MROH7///TTC4	MRPL1	NABP2
C21orf59	SPRYD3	NUP43
RPL5	ANXA2R	ANKRD40
ZNF606	DBNDD1	MRPL24
RAD17	SMYD5	BLM
PPP2R5E	PAK1IP1	AGBL5
LOC81691	OGDH	EFCAB11
STRN4	SYS1	NEDD8
HPS4	ZNF362	GSTA4
UBL5	UPRT	DLAT
RPL6	SMG9	ABI1
TOMM70	BOLA3	ODC1
NAP1L4	TXNDC15	RNF220
RNF6	FAM111B	AGAP1
PDCD6IP	TMEM201	YME1L1
PRPF4	TRAPPC1	EFL1
HIC2	TMEM167A	EIF3E
NOSIP	NDUFAF6	NCAPH2
C2CD5	ZNF34	ACSL3
MRPS27	RASL12	TAF5L
METTL4	MTA3	GBP2
DLEU2L	TMEM150B	ENPP4
BABAM1	PAFAH1B2	POLR2D
BAG3	KNOP1	EGLN1
ASNA1	OTUD7B	ALDH18A1
ZNF764	DMWD	PPP1R11
TFPI	VAC14	MPP6
POU2F1	MAP4K2	DEGS1
NGDN	EIF4EBP2	DPY19L4
RPL14P1///RPL14	ICMT	MED27
ZNF329	GDPD1	TOP2B
IPO4	TMEM19	SUMO3
DENND4B	SDCCAG8	RSU1
DEF8	EMCN	PSMD12
PPIB	PCNX3	RNF115
ANAPC5	CSDE1	SKP1
RFK///LYZ	ZFAND3	EIF6
RPL4	ZBTB33	PPP1CB
PLXNA1	POMGNT2	HNRNPAB
ACTR5	MET	PPARG
TUBB2B///TUBB2A	DFFA	AHCTF1
RCOR3	GTF3A	ME2
ROCK1	CNPY4	LIG1
TRMT1	TMEM205	HCFC1
EXOC7	SH3KBP1	AATF
RPL18	DTNBP1	CASK
UBA3	SPR	ENOPH1
LDAH	VIM	MCTS1
ADAM17	MOB3A	CHCHD2
SPCS2P4///SPCS2	LCLAT1	MTDH
KIF16B	NDUFAB1	PIR
RNF219	FBXL17	PRPF31
PAPOLG	TTF1	MRPL17
RPL35	UBXN2A	ESF1
KCTD7	EID2	CHAF1A
GLMN	MYH9	MRGBP
PRKRIP1	FAM110A	SOX13
CSRNP2	MYL12A	JARID2
SART3	WASL	ATP6V1H
RAB28	SMIM20	SMAGP
ATP5L	TRAIP	GNAI3
IMPAD1	SH2D3C	DIMT1
DEPDC1P1///DEPDC1	NFE2L1	RFC5
HMGCR	FUCA1	CDCA8
RHOQ	HAUS2	C20orf27
TERF1	LEO1	TAX1BP1
NCK1	NPM3	HNRNPUL1
FPGT	RCC2	SMYD2
PCID2	THUMPD3	NFYA
E2F5	UQCRC1	RIPK2
AARSD1	RBM18	BOLA1
TRAF5	CD248	LOXL2
DMXL2	DNASE2	NENF
C11orf58	ECE2	CD58
LOC731429///SMURF1	MBD2	SOAT1
H1F0	MYPOP	MTIF2
NSMAF	APEH	TOMM34
TIAL1	ZNF689	TMED3
ADNP2	SPTLC2	CUL2
CYHR1	SAMHD1	EXOC2
U2AF2	JUP	VPS35
GCOM1///POLR2M	CBX4	PPP1R2
ATP5H	HLA-DPB1	CD34
ACD	MTCH2	GLRX3
ABCC5	ARHGAP11A	DDX49
ABCC6P2	CFDP1	KPNB1
PALB2	EEF1AKMT1	POLD1
SCFD1	ZDHHC9	PEX2
RCC1L	SLC39A13	ABCC4
XPNPEP1	DNAJC1	MRPL11
KIZ	GEMIN5	ZNF468
MMS19	USP19	RPL32
AREL1	PTGES2	SMC1A
APITD1	ADAM15	MRPS10
TRMT5	C1orf198	FXR1
MEMO1	ANAPC13	PPM1D
ERO1A	CCDC77	FOCAD
GDI1	UQCR11	PARL
FAM114A2	COX20	CDC45
SYS1-DBNDD2///DBNDD2	DET1	ASF1B
VPS33B	TSEN54	MICALL1
ZDHHC6	GPR108	KIF23
MRPL22	C5orf34	RPL28
RPL10	MIIP	GTF2IRD1
ACAP2	RNPEPL1	CAPG
ARIH2	MMGT1	MTFR1
DNMT3B	SSBP4	NXT2
WDR47	SH3BP5L	SPON2
MGA	DEXI	SOX4
SNHG17	SMIM13	CDC25B
KDM6A	GPR137	PGK1
C12orf10	AURKAIP1	CDCA4
MZT2B	FAM110D	SNRPA
FAM127A	SGO2	PUDP
CYB561D2	PEX7	CYB5R1
RAB15	PPCS	POLR3F
CYP51A1	PLCB3	PKM
DCLRE1C	FOXP4	COCH
VAMP4	TMEM11	TCEA1
TOX4	WDR4	MTCH1
ZBTB24	GALE	RAB3GAP2
RPS15	TTL	KIF5B
VPS11	AP4M1	WDR45B
BRCA1	ARL6IP5	IP6K1
ZNF813	UHMK1	CDC25A
INPP5F	RITA1	DEDD
ZNF432	SLC25A43	GAPDH
GON4L	TMEM62	ZNF544
ASXL1	POFUT1	SLC50A1
EEF1B2	PDLIM1	VPS16
KDELC1	DYNLL2	SLC4A2
HUWE1	SOGA1	APEX1
CLK2	TPI1	NUP93
C10orf2	PDRG1	AGPAT1
CXorf57	MOSPD3	SMAP1
MAPK13	SCRN2	ANO10
PRDM10	ZC3HAV1	SMG7
COA1	GANAB	RPS23
MPHOSPH6	CKAP2L	TMEM115
EMC8	PATZ1	VRK2
CYTH2	TCTA	GPR107
TRAF3	KAT14	YIPF3
ATF1	SGO1	G6PD
KIAA1462	FAM120A	CENPE
OPA1	DNAJC5	NPTN
ATG12	NDUFC1	SSNA1
LSG1	CNOT11	YKT6
PIGH	ARSA	TAGLN2
FAM53C	DAPK3	LSM3
PRMT1	IL27RA	TRIM32
TRIO	RAMP2	SLC39A6
ZNF292	AIFM2	NDC1
TSR1	CTCF	MRM2
PFAS	CREB3L4	RPL15
TCF12	CCNF	ENTPD6
SPHAR	MRPL37	IDE
ZNF692	NUDC	SPTAN1
RBM48	FBLN7	UBXN2B
CTTN	SCARB2	PDGFA
DALRD3	ZNF260	MRTO4
FKTN	ATF6B	PPP2CA
NOL8	SEMA5B	SLC25A3
PYCRL	PRX	SMS
NR5A2	RHBDD2	ATP1B3
NOP2	HPS3	KPNA4
GPATCH8	DTX3L	C9orf16
BCR	TIMM22	RPS12
NOP16	GUF1	DSCC1
CASP3	TSPAN6	PSRC1
NSA2	NIPAL2	ZKSCAN5
C10orf76	YIPF5	PNMA1
TRIB3	C1orf53	MAGOHB
RAB11FIP2	FBXO4	FN3KRP
TFDP1	MSH3	NSDHL
CAPN7	DYRK1B	PPM1F
PGAP1	CHPT1	COPE
ZNF267	MYH14	PSMD8
HIST1H2BG	COA3	RNF113A
GLRX3P2	DCAF12	OPTN
LOC150776///SMPD4	AKIRIN2	CENPQ
ITGA5	ZKSCAN3	IK
CNOT4	RHBDD3	TPR
VPS8	UFSP1	S100P
EFCAB2	NOB1	GNAZ
MYCBP	VAMP3	CORO1B
ERV3-2	FOXS1	RIOK2
RNF44	MESP1	SEMA3F
TMED7	ABCB10	PKN1
THADA	FDXR	GFPT1
PELI1	RHEBL1	NFU1
HIST1H3H	P2RY8	RGS5
ABHD3	RPF2	SERBP1
CCDC59	PRIMPOL	RBM8A
MECOM	ORC1	NT5DC2
NAA40	B4GALT2	PPP1R7
FAM149B1	ABCD1	AGPS
ACYP1	AGTRAP	CEBPG
NUDT4P1///NUDT4	PHF23	SNRNP27
EIF4G3	MCAT	FTSJ3
DDX46	VAMP8	CTR9
HLA-F-AS1	CD74	SLC52A2
LOC729998///EEF1G	RPS15A	SGCE
LYRM2	RAP1A	UTP11
LRRC31	SHKBP1	GJA1
CDC42SE1	ZNF669	MCRS1
MYBL1	PRPF38A	STK39
EPS15L1	SLC25A1	MTMR2
AMZ2	LYZ	SERPINI1
CSNK1A1	TRMT1L	SRP72
MTPAP	HLA-G	PPT1
FAM175B	RAD23A	ORC3
LOC729316///POM121	RELB	GTF2A2
ZSCAN9	TCEAL4	RAP2B
POLR2B	MPLKIP	MYL6B
MED1	RNF2	PTPRG
MAGED4B	TYSND1	RPRD2
MTF2	TAF9B	MAP4
NPRL2	STK32C	FADD
MFN1///SYT7	ZNHIT1	TMEM50A
BBS10	TRADD	ZNF672
STK3	RASSF3	TMEM70
GPI	C12orf57	ERAL1
BRE	INO80C	HRAS
UBE2I	CLCN4	HMGN2
ACP6	SPATC1L	PLPPR1
EFNA1	PIGK	PHF20
FADS2	SMARCD2	SPATA2
SRGAP2	ANGPT2	CCHCR1
ATAD2B	ARHGAP18	TCFL5
GATAD1	HSDL1	NOLC1
FASTK	RRAGA	CHEK1
TBPL1	NHLRC1	ENO1
ZMIZ1	HES6	THY1
CDK12	BRSK1	RNF7
TBRG4	MORN2	GRN
PUM2	UBLCP1	LAMTOR2
GPR89A///GPR89B	MARVELD2	CHTOP
POLR2F	FTL	KLHL12
FBXL18	RAB9A	GNG5
NOMO2	POLR1A	MRPL48
RAB5A	HSPA12B	KDM3B
LINC00869	MESP2	PJA1
INTS9	ALG1	PI4KB
PREPL	MSX1	CHEK2
TRMT13	NAGA	TFG
WDR55	DLL4	LCMT1
NELFCD	FANCD2	ZYX
GAPVD1	PGAM5	FTSJ1
ORC4	RRM2B	MED8
CEP76	MMP14	GINS2
DIDO1	IFT22	SYNGR2
DUSP11	SEPHS2	DHX29
GGNBP2	MPG	MARCKS
LOC653256///RABL3	INAFM2	UBE2K
SMARCD1	PLOD1	VAT1
MYL12B///MYL12A	SMAP2	STXBP6
BACH1	APLN	REPIN1
RBPJ	SSR4	DGCR2
UNC45A	SAMD10	CEP131
MRPS11	TSACC	CD2BP2
HTT	NIN	NSUN5
PHF21A	ABL2	TPD52
EXOSC8	DDX28	MAPKAPK2
SSX2IP	RAD23B	BRMS1
ASAP2	FANCE	TIMM17B
RAB21	C4orf46	DPH2
NOC3L	ZBTB12	SLC41A3
TUSC2	BCL2L13	PRMT5
MYNN	RPS6KA4	CLP1
ATP13A1	PXN	TCF3
FAM136A	TAF8	RRP12
ARID1A	MRPL44	MMD
CCNG2	DAPK2	AIMP1
PSMD3	NOMO1	GGCX
ATP5G2	IQCE	CD46
STOML1	NEDD1	POLE3
RDH14	VKORC1L1	HSPA5
SEPT6	MIA3	FAF1
NETO2	EEF2	TMEM164
DBR1	HINT3	BAZ1B
TULP3	HLA-DRA	BSG
ZNF148	BTBD10	TLE1
CPNE9///PLCG1	ACOT13	TCEAL9
DHX16	C5orf51	PSEN1
FAM98A	TXNDC16	CYCS
MAP4K5	LYAR	UBA52
OGG1	GATAD2B	FKBP9
TJAP1	RARS2	GNA12
CREB1	KCNE3	PSMA4
LOC643287	SUMF2	RBMX
ZNF532	UBE2Q2	SIPA1L3
RAB40B	ARPIN	SNX3
DHX40	BAK1	SLC17A5
TM2D1	GSTO1	RPS19
CSGALNACT2	EXOC3L1	PRKD2
NUAK2///AKIP1	CCM2L	RPL31
ACOT9	TSSK6	FAM168B
GSPT1	DTD1	ACTG1
TEAD3	ARPC1B	TBL2
POLR1C	PLAU	LMNB2
PWP2	SAMD4B	NDUFB3
44262	YBEY	TIPRL
H3F3B	FAM53B	PIK3C2B
SACS	RPS27L	RAD51
SMARCA5	PAK4	ATRAID
WDR77	ADAT1	PLP2
CXorf40B///CXorf40A	DISP1	RPA2
TMCC1	SLC44A3	RAD50
TRPC1	CFAP36	UBR7
RABGEF1	RASGRF2	ACTN4
CPSF1	DCUN1D5	PFDN6
CUL3	ZNF319	KIAA0100
RRP1	ST13	ANP32A
SUZ12P1///SUZ12	C19orf25	VDAC1
TP53BP1	ASMTL	SOX12
DPP8	TM4SF18	CLNS1A
CRY1	ZCCHC9	STOML2
EXOSC10	LEPROT	PPP2R1A
ALPK3	MCMBP	EIF2AK1
NAT9	MGST3	MRPS18A
TRIM52	TONSL	NCAPD2
OCRL	MINDY1	TES
KCNMB3	JAG2	NPLOC4
PPARD	RGS19	PPIH
TBL1XR1	SLC35E1	SAP30
ATP5C1	OSTC	FZD6
SMAD3	ZHX1	EIF3A
ZDHHC13	MTHFD1L	LPL
MAML1	GINM1	SF3B5
PKNOX1	PHPT1	EIF3M
EIF3L	LRRC14	TUBB2A
ERCC1	FRMD8	TSEN34
DNAJC10	SHISA4	SPARC
NUP188	DOCK7	RB1CC1
ELF3	OTUD6B	CRIPT
TUBG2	TTC9	C1orf216
GATAD2A	NFKBIB	MICB
SF3B1	SLC39A10	GLS
HIST1H2AG	SESTD1	ADA
METAP2	CENPX	OSER1
OPN3	FAHD1	MTX2
WASH3P///CAMLG	FBXO6	ASAP1
YAP1	ESD	RPP38
CIT	ZNF71	CDK5
PDCL3P5///PDCL3P4///PDCL3	GLRX5	CYC1
DCTN1	TOMM40L	APOLD1
SLC7A6	C9orf40	GCN1
EDRF1	NFKB2	UNG
HIST1H2BH	LRRC58	PACSIN2
PSMA3	ZIC2	MRPL18
ALG9	DEPDC1	UBE2J1
FBXO28	C1orf54	ASNSD1
TMEM135	ARHGDIA	SLC29A1
WTAP	CBR1	NOP10
ZFAND1	HNRNPF	PHLDA2
SBF1	MEGF8	PRIM2
RBBP8///GALK2	SH3PXD2B	VPS28
C2CD3	PIP5K1C	NQO1
DCLRE1A	CHMP1B	NDUFA6
MTOR	MFSD13A	DYRK2
NOMO3///APOO	YIF1B	TMEM248
SNX13	INCENP	MCAM
ASXL2	CERK	SLC1A3
BTF3	ATP8B1	COPB1
TASP1	PKMYT1	COA4
EXOG	GPRIN1	TTC39A
ERCC3	LYSMD2	SUPT4H1
PTMAP8///LOC728026///LOC643287///LOC442727///LOC441454///PTMA	FAM199X	NSFL1C
P3H1	MFSD14B	ZC3H15
KHDRBS3	TARS2	ANXA11
DHX35	AHCY	TRNAU1AP
RBM39	MCU	RBMX2
PRPF39///TAF13	TRIM8	ATP1A1
SNX16	INTS13	KIF18A
RAF1	WDHD1	PAPSS1
EIF1B	HCFC1R1	TTI1
SEC61A1	HLA-F	SREBF2
AIM1L	FOXO4	TIGAR
YTHDF3	BCL9	ETF1
ANKRD49	GNAQ	VOPP1
ZNF45	DEPDC1B	ATXN10
SLC25A16	BCAS4	SEC61B
ARL2	PDHA1	PDE6D
ALG12	ANO6	ATP6AP2
CELSR3	SPPL2A	SAR1A
UPF3A	SPACA9	ZNF184
MORF4///MORF4L1	TSPAN17	ARHGAP12
POGZ	MRPL50	ATP1B1
NOMO3///NOMO2///NOMO1	ING2	RTCB
SENP5	UBE2H	DZIP3
MAT2A	TNRC18	VNN2
HMBS	TTC30B	RPS4X
MIR21///VMP1	NCOA5	TM4SF1
CRLF3	RALB	MMP11
RWDD2A	CNPY3	UBE2M
WRB	SERTAD3	PPP1R8
WDR5B	STK4	ITGB1
CARM1	SURF4	NDUFA8
GTF2H2B	UHRF1	TDP1
RASA1	DNMT3A	DGUOK
CHFR	SNCG	TMEM126B
NUP98	TRIM65	MRPL58
BRD7	RPL22L1	YIPF6
RPS4XP7///RPS4XP13	FAM162A	PSMB2
RNPS1	AHCYL1	TALDO1
RPL24	BLVRB	OSTM1
RPS14P3///RPS14	SRBD1	COPS2
RAI14	GJC1	DAXX
MAGEA6	DHRSX	CAP1
MAGEA3	AIFM1	COL4A2
CXorf40B	WWC3	STAU2
ZFC3H1	PXYLP1	MKKS
EWSR1	ZFP41	ZSCAN16
CSPP1	TAF13	AAR2
RNF24	RHOU	VAMP5
PI4K2A	MTFR2	TMEM9B
HK2	EME1	ATP6V0E1
C12orf49	PLEKHM2	ENPP2
FBXW2	STIM1	GID8
COL21A1	NBDY	MOB1A
PSMC3IP	CIB1	PQBP1
FBXO9	SLC43A2	CCDC47
DFNA5	SIGMAR1	COMMD10
CYB5R4	KCTD20	NUDT1
ARIH1	NT5M	CCNE1
RBM15	SUGCT	TAF12
SOBP	SLC51B	PPCDC
GOLPH3	NDUFAF1	ITPA
GREB1	ATP23	URI1
SMAD5	CCSAP	SHCBP1
LRP12	CUEDC1	TDRD7
STX7	TRAFD1	CDV3
ATP2B4	PGAP3	KDELR3
HAUS6	MBTPS2	LGALS3
TAOK2	EID1	COMMD9
RNGTT	RBL1	STX10
TMEM5	PPP1R10	MRPS30
U2AF1	ESYT1	TAF11
TDGF1P3///TDGF1	CENPI	CHAF1B
PREB	CREG1	GNB5
SLC39A4	NAA38	SLC39A7
PIK3C2A	ETV3	TM9SF4
CYB5B	POLH	REXO4
TRIM68	TRIM21	TXNL1
FKBP3	TATDN1	POLDIP3
GGA3	DCAKD	WWP1
SYNGR1	KIF15	ATP2C1
ZNHIT6	SPRYD7	FAM222B
FNTA	CHMP4C	TIMM17A
IP6K2	TOR1A	EXO1
PAGR1	ADPRHL1	HTATIP2
POT1	LMO2	LIMS1
PPWD1	TMEM98	MRPL15
SLC35G2	KCNJ5	TFPT
PAFAH1B1	SF3B3	KCMF1
HIST2H2BE	CPVL	LRRC8D
SLF2	LRRC8A	CD63
INTS3	MFSD6	AFP
MAPK14	HADHA	PCDH17
MTMR6	PSKH1	PTDSS1
TAOK3	TMOD3	RHOA
MAPK1IP1L///FCF1	MFSD3	NFKBIE
FEM1B	NARS2	DHX57
HIF1A	TSNARE1	CEP68
WBP4	SDE2	DUSP9
TMEM131	SRFBP1	ACTR1A
CEP290	HLA-DRB1	GMCL1
RHOT1	ZNF629	EIF1
ADGRG2	CTHRC1	RPA1
DOCK9	ALDH7A1	MYL12B
PITRM1	SEC11C	HPS1
CEP192	MAGT1	EPPK1
NUDT15	MAP3K13	HNRNPA0
CXorf40A	NIP7	DHX30
SEPT2	KNSTRN	PYGB
MUS81	CAMK2N1	G3BP1
TJP1	GUSB	SDF2
LOC730744///MAEA	ERAP1	NCAPH
FASTKD2	NEIL3	PTP4A3
UVRAG	LZTS2	ZNF787
PRKAG1	SLC10A3	WASF2
S100PBP	TSPAN14	NUTF2
ERGIC3	RBM24	LMNB1
CREBZF	NOP14	NLE1
NDUFS8	ZBTB41	DBN1
ZZZ3	BBC3	HCCS
ZNF529	FABP5	CETN3
POLR2I///RPSA	FXYD5	PIK3R3
HEATR3	PHF19	RFWD3
FBXO46	SLC25A40	KIFAP3
KLC1	SNX18	UBE2L3
GIPC1	WWOX	RRP7A
MYL12BP1///MYL12A	MOAP1	STC1
HIST2H2AA4///HIST2H2AA3	IRF5	CTNNB1
HMGCS1	ATE1	SLC35D2
MAPT	PBDC1	XRCC1
SSX1	RIOK1	DHCR7
IMPA2	CSTF2T	COL1A2
TIMM8B	ZNF563	APOBEC3B
ERBIN	TMLHE	SNRNP40
SLC6A10PB///SLC6A10P///SLC6A8	MAP3K7CL	EPS8L3
ADD1	SYAP1	DDX50
CSNK1G2	MMRN2	ARF4
TRAPPC13	CMTM3	PLK1
KIF1BP	PARK7	ATP9A
TSPAN3	ZNF219	BID
DLEU2L///DLEU2	TMCC3	VIL1
PIGG	GPD2	EIF2B1
SYNM	SP1	MRPL33
GNAS///FGB	KIF13A	TTC1
ZNF3	CDCA2	STX3
CBFA2T2	MASTL	AGGF1
UTP14A///UTP14C	CENPK	MYDGF
FLOT2	VASP	NUDT2
UBFD1	PWWP2B	DNTTIP2
THAP1	OS9	MRPS35
MAP1B	C7orf50	CGREF1
RABGAP1	ANKRD29	SMARCAL1
CLCC1	CASKIN2	SART1
UGDH///PGD	CBX2	TAF1B
CDK19	ITPKC	CAB39
HNRNPM	RDM1	SCAMP1
SUPV3L1	EBF1	CD93
SFI1	SCAMP5	MAPK1IP1L
KPNA3	HLA-DMA	SPP1
ARG2	ARID1B	PCNP
IL17RB///YIPF1	BTD	PTBP3
DNAJB2	GALNT11	HSP90B1
DOPEY2	PKN3	PFDN1
ABCE1	LZTS1	CEP72
KANSL2	PSMB6	CENPN
METTL9	DNAJA1	UBE2V2
UBXN7	RRAS	LMAN2
RCE1	MGST2	MMP9
MFSD10	ZP3	ABT1
ZNF16	ZFP62	TMEM14A
FGF13	CD163L1	MYL6
TXNDC5	NTMT1	CEBPZ
HYPK	CCDC28B	RPS24
PTBP2	XRCC2	FAM131A
GAS2L1	RAB7B	TMX2
EIF4H	NAGLU	KIF20B
TRAPPC2	SEMA7A	CBLL1
DUSP22	P4HB	MAD2L1BP
RPS2P53///RPS2P12///RPS2P29///RPS2P48///RPS2P21///RPS2P8///RPS2P17///RPS2P40///RPS2	AFAP1L1	ARHGEF3
ARNTL2	JAZF1	PIP4K2C
ITGAE	SLC35A3	SEMA4F
SOS1	UTP4	GLB1
LOC728210	PEX6	TBCC
BAG5	KDM4A	MED21
ATG101	TMSB4X	TTC33
GSDMD	CCND3	STAG2
ICAM1	TM4SF4	ACTR2
SOD2	ETV4	DCAF7
CCDC6	MCM8	NRBP1
MED23	USP13	GALNT1
DOCK4	EIF2AK2	RPL7A
LOC730976///RPS10P9///RPS10P4///RPS10P15///RPS10P13///RPS10P22///RPS10P7///RPS10P30///RPS10P3///RPS10P12///RPS10	SEMA6B	SP2
NDUFA7	SNX4	NECTIN2
ARMCX5	XPO5	NBN
44258	MAGEF1	LSM5
LEMD3	TTC7A	MORC4
ALDH1A3	TSPAN15	COX5A
RASGRP3	TPT1	METTL1
BTN2A1	TOR1AIP1	IDH3B
ZNF551	LRRC45	PSEN2
TFAM	HOMER3	TNFSF4
AGTPBP1	DIAPH3	SSR3
LOC730101	RTN2	ORC5
RBM10	KLHDC8B	ZSCAN31
PRR13	TAPBPL	KATNA1
ZFX	TMEM65	ARID3A
PI4KA	PEX12	PRPF19
USP16	APBB1	IFNGR2
EOGT	F2RL3	THEM6
FEZ2	SPOCK2	LCN2
OSGEPL1	XRN2	ITGAV
ZNF131	ARSB	TUBA4A
HARS	TP53I11	SPA17
VDAC3///ITPR2	EDIL3	OLFML2A
G6PC3	GALM	LRP10
PLAG1	VMP1	SLC25A5
YY1	AGRN	SHOC2
NFYC	THRA	RPAP1
ZBTB10	MYO1C	KPTN
RNF114	CPXM1	PCBP1
ARHGEF18	ESYT2	NEDD9
MLH3	GLB1L	RBBP5
LOC732402///HACD3	CHML	DPM1
EEF1DP1///EEF1D	RNF213	PLXNA2
LRRC8B	BRIP1	ATP6V1A
C12orf43	ZBTB42	DDAH2
MAGEA1	CMTM8	COX8A
AKAP8	NUDT19	DTNA
BRF2	ERF	EXOSC5
EXOC3	CXADR	FARSA
ATP11B	TSPAN33	MEX3D
IDH3A	PTTG1IP	SLC6A8
MAGEA5	TGM3	MUC13
MLLT11	MRAS	UNC50
ZNF516	TWNK	COPG1
BRD8	TMEM254	NOC4L
C5orf30	NUDT18	DNAJC8
APPL2	RBBP9	DDA1
FMR1	KDM1B	CA12
SDAD1	CTSS	COL5A2
BLMH	NOP58	CMTR1
MAGEA12	CARHSP1	AIMP2
NUP214	PLXDC1	IFI35
RAB11FIP1	PHF13	RPL26L1
PCDHGC3	HABP4	VSIG10
KTN1	PSMD7	MAGED1
CNOT3	EPHX1	NAA50
MPHOSPH10	ZBED3	MARCKSL1
CEP63	MR1	FAT1
MPZL2	HLA-E	KHSRP
GOSR1	ARL5A	ERMP1
ACVR1	ARHGDIB	SPATS2L
OSBPL2	FBXO32	HPF1
RPL15P7///RPL15P18///RPL15P17///RPL15P3///RPL15P20///RPL15P11///RPL15	FBLIM1	PDXK
TTC23	LSM14B	COX7A2L
CPNE1	KRT8	DKK1
BTBD1	PLEKHO2	GADD45GIP1
GLCE	UNC93B1	PLGRKT
ARFIP2	PALD1	GLUD2
RBM4B	FRZB	RMDN1
PMS1	CD109	SDHC
SSX2	NUDT9	PLAA
HIST1H2BE	CCDC112	RHOC
ATP5F1	ZNFX1	TMEM33
ATP9B	TGFBR1	WDCP
HSPA1B///HSPA1A	ARHGEF39	MYBL2
PIGZ	MRAP2	ELOVL2
FGF21	PITPNC1	CAPNS1
PDCD4	B9D2	GPN3
WWC1	BMF	DNPH1
CNOT2	CDH24	TMSB10
HAUS7	HLA-DRB5	RPS29
C1orf174	KLF16	RPL35A
NUP50	GNG11	PXMP4
LINC00094	EIF4B	GNPTAB
HIST1H2BI	AKR1A1	PLK4
HSPA1A	STAP2	UBXN1
BICD2	TMEM88	WDR43
HNRNPL	VSIR	TOR3A
ZNF419	PAQR9	HSPBP1
PSME4	CNNM3	RFK
DVL3	IQCD	CAPN2
RRAS2	NUDT14	HGH1
RPL17P16///RPL17P36///RPL17P50///RPL17P22///RPL17P39///RPL17P34///RPL17P25///RPL17	IFIT5	MMP12
LOC654342	TMEM245	AGA
BTAF1	MAN2B1	ANP32B
RALGAPA1	ZMYND11	MKRN1
ZNF239	LAPTM5	EXOSC9
SMN2///SMN1	LSP1	NUCB2
SNX24	HIP1	SNX11
DDX21	LGMN	ORC6
NUP58	PLEC	C19orf53
POLR3E	BCAR3	TDP2
MDM1	CALCRL	MEP1A
NSUN5P1	ITM2A	KIFC1
ANKHD1	PIK3IP1	DNAL4
PRSS3	RPS5	SERPINH1
EXOSC2	PTGFRN	PDCL
ATP5B	FITM2	PALLD
SSH1	F5	DRAM1
NPEPPS	SLC29A3	TMCO3
UCKL1	FAM210B	ADRM1
NT5C2	CXCL9	THBS4
ELMO2	BCORL1	RPL10A
TBK1	C8orf82	RNF216
EIF4E	GSR	ADIPOR1
DHRS11	C9orf64	CERS2
PI4KAP1///PI4KA	HNMT	DYNC2LI1
SCAF8	GPIHBP1	PDCD11
MEIS2	HOXA13	NDUFAF3
PIGA	FIGNL1	ATP6V0B
44454	TIE1	PARVB
SNUPN	VPS52	LAMA4
BMS1	RNASE6	CPNE3
ARID5B	CD3D	RACK1
NSUN5P2	CBR3	HSPA8
PLAGL2	PAK1	EFNB2
MCTP1	RAD54L	RNF144A
PIK3C3	PLCXD2	TFCP2
EGLN3	SMURF1	CDC5L
DIS3	RAC3	PTMA
PPRC1	HSD17B10	GNAS
YTHDF2	GPR176	MAGOH
MYCN	ARCN1	POLR1D
RAPGEF6	GAS2L3	PPP1R14B
PGAP2	HSD17B11	SSUH2
HIST1H4C	NFIX	MDH2
CCSER2	HOXD9	TPM4
ARPC5L	IKBKE	PDIA3
DAZAP1	ZNF664	CHD4
COL2A1	LGALS1	CCDC22
DRG2	E2F2	TPM1
SEC24A	UGT2B11	KLC2
PGLS	CD276	ZHX2
NFRKB	HCST	GPX7
HIST1H2BK	APOOL	RTN3
STX18	UCP2	WARS2
UBR2	LRRC61	GAL3ST1
MPPE1	GNA13	PRDX1
LOC440434	RHBDF2	ACTB
REST	HLA-C	TOMM22
UHRF1BP1L	ZSWIM5	LRRC20
SLC9A3R1	ANKH	HACD2
HERC2	ABHD17C	PRKAR1A
RPS3AP5///RPS3A	AIF1L	SNTB1
SNX2	GPSM1	HHAT
OGT	MYADM	TMEM106B
TTC28	IGSF6	PDZK1
EIF1AX	PREX1	RAB4A
EML4	EVA1B	COQ10B
PLEKHA5	TMEM43	CNPPD1
FBXL6	ISG15	MRPS7
LUC7L3	CTDSPL	CPQ
TPTE///PCM1	ATP13A2	GPD1L
FRRS1L	SLC3A2	MKRN2
ZC3H3	AP1S2	FDFT1
SSX4B///SSX4	LZTS3	RAB5B
RPL18AP3///RPL18A	CXCR3	CALM3
MTHFD2	PACS1	CDK2AP1
NEMF	FOXN3	ACOT7
SLC16A3	MSANTD3	HNRNPH2
FOXA1	RNF157	ZNF165
RNF111	CCDC170	NLK
HSPA1B	MGAT5	RPS8
CDC16	MAP2	MLH1
PLEKHB2	SMO	SDCBP
CERS6	CD99L2	RPL29
NMI	IGF2R	VCP
C1GALT1	GALK2	DSP
DCUN1D2	CCDC88A	MIF
SEC24C	IFI6	LEF1
HOXD4	GALK1	ATG7
CDK17	CABLES2	BMP2
TRA2A	ERBB3	ARL3
STEAP1	SAPCD2	EFHD2
BRD9	FN3K	GNAI1
MED6	PDGFRB	AKIP1
HIST1H2AC	CDC42EP2	PTPRA
REXO2	MIB1	ESPL1
LOC644124///SIRT7	ABHD11	INTS1
MTMR3	KITLG	ATP6V1D
ZCCHC11	EEF1A1	C6orf62
IDUA	CDH5	PIEZO2
PELO	ABI3	ZCCHC10
SGMS1	ITFG1	SF3A3
SUN1	ABHD4	C1orf35
NDUFA13	C1QA	BCAP29
TARBP2	PRTFDC1	C1GALT1C1
NCBP1	PARD3B	RPA3
LAMTOR3	PRR7	PBXIP1
B4GALT4	DERA	RPL14
DLG1	PAQR8	RPS6KA3
CARD10	PRKAA2	PAQR4
NAV3	FBXL5	GAB2
UBQLN2	HYAL3	TRAPPC9
MFSD1	PARP10	GALNT10
SSX3	RAMP1	SH3GLB1
MSL1	NEO1	RGCC
KARS	IFIH1	CLDN15
HUS1	SRC	XRCC4
C3orf14	PRKACB	MID1
PCGF2	NIPSNAP1	TFB2M
DDIT3	LITAF	INTS5
H2AFY2	PIM2	WDR46
ZNF195	PAQR7	AP2M1
PCM1	CD52	KCTD3
RNF38	USP22	FLT1
ACKR3	LFNG	NDUFB4
RANBP2	USP27X	MNS1
SLC26A3	CTSH	YBX1
THSD7A	ESAM	ERGIC2
IMP4	PTPRK	DLGAP4
FRYL	RIBC2	ELP4
FZD5	RHOBTB2	MLEC
RARA	CAMK2N2	NCLN
SPAG1	FSCN1	PSMG1
RASA4	COQ8A	EDEM2
PFKFB2	MAPK11	LGALSL
BET1	ETFB	RIT1
YIF1A	ELFN2	SLC7A11
CHCHD7	EEPD1	CSTF1
CACNA1D	CDH2	C1orf112
EIF3CL///EIF3C	C3orf18	MAP1S
SNAPC5	NUDT17	DUSP3
TFDP2	GIMAP4	BCAT2
GGA2	TNFRSF18	DSTYK
C4orf46///TOMM7	MAPK8IP2	BAG6
KLHL21	TBKBP1	TRIM31
MDH1	KCTD17	SPTSSA
PCMT1	EFNB1	LHFPL2
RAD9A	AIG1	TPP1
RUBCN	RASIP1	RECQL4
LOC727901///VWA1	WDR62	MCM10
CAMK1	HLA-DQB2	FAF2
PTGFR	ZNF704	UBTF
CUL4A	C12orf75	CTPS2
GCA	PGD	NAGPA
TMEM87A	TOP1	DYNLT1
ZNF83	TSPAN18	RBM22
EIF2AK3	REEP4	CREB3
SNAP25	FOLR2	DUSP7
CBX6	CTTNBP2NL	GUK1
RAP1GAP	IL4I1	RSRC1
LOC642502///SDHC	CCNI	B9D1
MXRA7	B3GALNT1	SLC25A44
CIAO1	PARP4	BCL10
ZNF302	KAZALD1	UXT
SAPCD1///MSH5	JAK1	ME1
BBX	ITIH2	PIN4
BIN1	GPR4	NUPR1
CDC42EP1	TSTD1	ALCAM
ZMYM4	OSBP2	SCD
ZNF232	S100A4	PRKAR2A
DAP	GMFG	MBNL3
ZNF14	RCAN3	SOX9
SLK	RHOJ	SNX7
ZNF814	KPNA7	CTSV
DDX18///WNT8B	PRR12	WBP11
PIH1D1	CIB2	BIRC3
NCOR2	BRPF3	WDR1
SMPX	MPP7	NCOA3
TRIOBP	ZNF385A	PSMA5
CUL5	TPPP3	PSMG2
SLC30A10	IFIT3	HEG1
PHF3	ALDH1A1	DNAAF2
SP110	CDC42EP5	PIGN
TLR5	CCDC102A	ITPKA
SETP4///SETP14///SET	RNLS	RPF1
PIGB	LY86	EXT2
UBE4B	CRB3	CLTB
DYRK1A	GIMAP7	CUL7
PSMD9	TCN2	EFR3A
SARS	LYPD1	SAYSD1
HIST1H2BF	SMARCA2	BCAS2
WDR48	LAMB2	HDAC5
YARS	EHD2	PKP4
IPO5	TTC32	CIZ1
APPBP2	INHBB	TM9SF3
OSBPL8	TADA1	BTN2A2
CXCL5	FAM8A1	NMB
DKFZP564C152	RNF19B	PCOLCE2
LYPLA1	SVIL	NDUFS2
CTNND2	BCAN	RANGAP1
LRRC37A2	MAP10	SS18L2
SLC25A32	NAT14	MANSC1
MED26	GCLM	HSPA9
RANGRF	ITGA2	PIP4K2B
HMGA2	RNF128	TMEM109
PCSK1N	ENTPD2	XRCC5
HIST1H2AE	SLC25A33	RAB13
UBE2B	ADM2	EMC1
FRAT1	CD83	DCTN4
RABEP2	GCNT4	GOLM1
PEG3	HSD17B8	PPIC
HOXA5	TMEM198	ARL4A
NAA15	HLA-DQA1	EEF1A2
KIAA0895	BDKRB2	CHMP2A
GABBR2	IFITM3	RSL24D1
EP400	DHCR24	QRSL1
PTH2R	OLFM2	PEX19
SLC4A7	TRPV2	ZC3H11A
DHFR	MOB3B	RNF14
ETNK1	HLA-DQB1	TRAPPC3
MAP3K4	TNFAIP8L1	PRRC1
PRKD3	PPP1R9B	LRPAP1
ADAMDEC1	MYO1A	AP2B1
OAZ1	KCNQ1	FARS2
DDHD2	ZSWIM4	PARD3
SLC12A8	TGOLN2	EMC7
TCEAL1	LTBP2	ZW10
NACA3P///NACAP1///NACA	GYPC	HSPA2
MAGEA2B///MAGEA2	NECTIN1	ARF6
PLPP2	LIMK1	CHPF2
HIST1H4J///HIST1H4K	AGT	POLR2L
CSNK2A3///CSNK2A1	GDAP1	ANXA9
PTPN2	CLDND2	APH1A
NINJ2	IRS1	NDUFS4
EIF3G	C1QC	CDS2
PCSK5	CRIP2	SKAP2
CHKA	ERICH2	PAICS
MRPS28	OXR1	LEPROTL1
NACC2	IDO1	ERI3
LARS2	IGF2BP1	SLC2A6
CCNC	LINGO1	USP11
SELT	TSPO2	STRAP
PGBD5	TEAD2	SULF1
RHOBTB3	CENPV	TOR1B
UBE2V1P2///TMEM189-UBE2V1///TMEM189///UBE2V1///RNPEP	LRRCC1	TBC1D5
ABL1	B3GNT5	SPTLC1
ARPC4	CD2	RCC1
HNRNPD	TRIM45	MEAF6
USP25	SP5	GLO1
MEN1	SYCE3	LAMA3
UBE2G1	APOE	MEPCE
PKIA	EBP	CLIP2
TNFAIP3	MARVELD3	TREM2
CBFB	SH3BP4	SHARPIN
SNURF///SNRPN	A4GALT	RNF139
MYO6	PRLR	HKDC1
GULP1	B2M	GPNMB
GTF2E2	ITGB4	ABCG1
DNAJB9	PCYOX1	STAU1
NUDT21	LGALS2	STXBP1
CDK2AP2	RTN4	NDUFA4
MCUB	NCOA4	HINT1
PTPN11	LDLRAD1	UPK3A
C1QBP	GPR160	EMC3
CNOT8	TMEM64	UNC13B
POLR2J2	EMILIN2	CAV1
NASP	FBXL7	NRP1
MGAT2	FN1	DPM3
RAB5C	PRCP	HS1BP3
LOC642732	ADRA2C	STC2
AASDHPPT	CTSF	ARF3
WDR3	SLC44A2	RPS14
CLIP1	ZBED6CL	MAPKAP1
ANKRD28	KISS1	PECAM1
WARS	F10	SMARCB1
ERO1B	TNFAIP8L2	MAZ
ANXA5	PRAG1	GMEB2
PGC	CHADL	CCDC51
OFD1	RAVER2	CLSTN1
WNT5A	HOXB7	FGFR4
ELF4	COL8A1	EEF1D
CRTC3	BIK	ITGB5
RASSF4	ZNF28	ASAH1
SLC25A24	B3GALT4	EFCAB14
UCHL1	TTYH2	RAB7A
WIPI1	DUSP8	CPE
ABCB6	LGALS9	SUSD4
CADPS2	GPX8	GGH
ANKMY2	BAIAP2L2	SLC38A1
TXLNA	ST14	FERMT1
ZIC1	SDC3	P3H4
ATP10D	GPR34	OSGIN2
ZNF652	PDGFD	TCF20
MAP3K8	ACP5	RANBP9
CSRP2	LPCAT2	NDUFAF4
TTC3	SFRP4	TNFRSF21
PGM3	SPIN1	TAP1
FCGR2A	NRARP	RPN1
MAGEC2	ZNF367	JOSD1
ISG20	TCEAL8	UTRN
GAGE2A///GAGE12H///GAGE12E///GAGE12B///GAGE12C///GAGE12G///GAGE12I///GAGE7///GAGE6///GAGE5///GAGE4///GAGE2C	ARRDC2	CTNNAL1
PCMTD2	RFLNB	POLR3K
C14orf1	FPR3	SPHK1
GAGE7	HS3ST2	STX4
PDE9A	RAB11FIP5	PRPSAP1
LRP4	KLHL5	VPS41
UPP1	CLDN7	PMVK
NET1	CX3CL1	RAB3B
DCAF16	TNFRSF12A	BRCC3
C2orf54	CA11	BAX
INTS12	VASN	UQCR10
PRKAB2	TMEM238	SCCPDH
SERPINE2	ANKRD65	TMX1
LAMB1	NEURL1B	COX7A2
TACC1	KCTD12	GOLGA7
ANGPT1	CLIC2	PRAME
MAMLD1	GLIPR2	TBCA
TCF7L1	HLA-DQA2	FUS
ARHGAP5	MID2	MBOAT7
HIST1H2BC///HIST1H2BG	ARL2BP	SCARA3
FRG1JP	TMEM132A	TBC1D13
FRY	CROT	ZBTB18
SMAD4	ZNF703	LGR5
ETV1	B4GALNT1	SLC2A5
PPIP5K2	EGFL7	MRPS33
CEMIP	DNAJC3	RPL12
PLBD1	LTB	CALR
CYB561	PTGDR2	NES
GAGE2A///GAGE12H///GAGE12E///GAGE12B///GAGE12C///GAGE2D///GAGE12J///GAGE12G///GAGE2E///GAGE12I///GAGE7///GAGE6///GAGE5///GAGE4///GAGE2C///GAGE1	TST	FHIT
TIMP3	KRT18	CRTAP
IPW	NTHL1	DDX56
FASTKD1	SELPLG	SNN
GAGE12J///GAGE12G///GAGE12I///GAGE6///GAGE5///GAGE4///GAGE1	EPDR1	UBA1
TCIRG1	EIF5A2	PSIP1
ATP2B2	C3AR1	GSTM3
TMC5	MSI1	NOTCH3
TNNC1	ISX	SLC25A6
VPS13A	C4orf48	VCAN
FXYD3	BATF	STAT1
WEE1	SIT1	RAB2A
C6orf120	FOXC1	SLC48A1
TMEM2	TBC1D9	HOXA10
LSS	LGALS3BP	PLIN3
RAB32	TEF	RWDD1
HCP5	CTSL	MTMR11
CTAG1A///CTAG1B	BMP4	EXT1
CYP26B1	ACBD5	RHOG
HOXC6	PLCD3	FIG4
MYO1D	TRIP6	RPL36
GALNT2	SLC45A4	BCL7A
ZMYND8	MEX3A	SERINC3
COL4A5	CLDN5	DLK1
SEPT11	TRNP1	RABGAP1L
TIMP2	PRDX4	PDIA4
RPL31P4///RPL31P31///RPL31P17///RPL31P39///RPL31P10///RPL31P18///RPL31	MPV17L	IGSF1
MAGEB2	DAGLA	CD200
TCAF1	KLHDC9	LANCL2
MFHAS1	CD86	BEX3
REG1A	HSD17B12	IGBP1
DAZAP2	TM7SF3	PLA2G7
ABLIM1	SIPA1L2	CDC42EP4
GAGE2A///GAGE2D///GAGE12J///GAGE12G///GAGE2B///GAGE2E///GAGE12I///GAGE7///GAGE6///GAGE5///GAGE4///GAGE3///GAGE2C///GAGE1	MPEG1	HFE
RB1	VDR	ATOX1
TGIF1	SLC40A1	MAP7D1
MALL	OAS2	MRPS18B
NRXN3	HLA-DOA	FLNB
NPTX2	KLF13	EIF3F
GAGE3	UGCG	ZDHHC3
NFYB	IRAK2	PRRC2A
CD59	PANX1	BCAM
SLC12A1	FNDC10	CBX5
BCLAF1	DDX60	POLR2J
POPDC3	CXCL16	ATXN7L3B
HIST1H2BD	NCEH1	NRCAM
GPR88	S100A16	TGIF2
HIST1H1C	FGGY	TBCD
AKAP12	GBP4	ELK3
TMEM243	C1QB	CUL1
GPR37	DPYSL2	LMCD1
CTAG2	UNC5B	CABYR
DNAJB1	TCEA3	UBIAD1
PAK3	ONECUT2	LYN
RBPMS	KLB	ETV5
AGPAT5	SLC1A5	GLUL
SPOCK1	TUBB2B	FGD6
GALNT7	ERICH5	DHRS7
ZNF331	TEAD4	PDZK1IP1
SNCAIP	WWTR1	TCTN3
MAFF	PLEKHO1	PANK2
PSMB9	ANXA1	SPAG4
OXCT1	S100A1	TESC
CCDC134///KIAA0100	AIF1	TIMM13
GUSBP1	ACO2	KDELR1
TMPRSS3	TLX1	CASP8
GALC	HADH	VWF
CDH11	TLDC2	POMP
FAM129A	S1PR2	CHD8
GLYR1///SEPT6	NRSN2	ADO
GPX2	GJB1	RNPEP
FKBP1B	LAIR1	NCF2
C10orf10	SIGLEC15	CKB
LOC729030///NCK2	SKP2	REG3A
CXCL8	AJUBA	ZNF277
SCRN1	TRIM16	PPP2R5C
CYP1B1	TYROBP	LIPA
CXCL13	PHYHIPL	CUX1
DDIT4	PGM2	COLGALT1
ALDOC	PGRMC1	PPP1CA
ADM	DYDC2	PRKCD
BEX1	TSPO	PPP6C
MEG3	CD48	GNG4
	PARM1	ERP44
	SNRPN	ACSM1
	TCEA2	KIAA0232
	PHLDA3	MVP
	IGFBP7	YPEL5
	C1orf210	ATRN
	NEDD4	NDUFA4L2
	DCDC2	CD47
	TOX2	DYNC1I1
	TYRO3	PSMC3
	CCL25	MAPKAPK3
	FUT2	RPL37A
	RAB31	HIGD2A
	GALNT18	TP53
	CHST11	PRKCA
	IRF6	TPM2
	CD9	SOAT2
	ALDH3B1	HSBP1
	NPM2	PTPRF
	VSTM4	TICAM1
	GIMAP6	JADE2
	OCLN	TGFBR2
	EPHB2	IL22RA1
	CD24	ATF6
	RENBP	EIF2S3
	CDCA7	GMDS
	IL32	GRB2
	PNMA6A	SCPEP1
	S1PR1	FKBP4
	WNK4	ANXA7
	ADGRF5	GTF2B
	IL34	SNX6
	PAQR5	PRPS1
	MAL2	CHMP5
	NID1	GCNT3
	FAM89A	SDHAF3
	HLA-B	CTSC
	PTK7	LAMP3
	ADGRL1	PSMB1
	SMOX	AGR2
	GRK3	NUCKS1
	HCN3	CTBP1
	SSC4D	BFAR
	CNN2	AHNAK
	TMEM119	KRT23
	NCS1	ARHGEF2
	METTL7B	SECTM1
	ESPN	CCL8
	TMEM45B	TAF7
	TOM1L1	FBLN1
	SERINC2	RARRES1
	BICDL1	GRINA
	IFI27L2	GPR137B
	ASPHD1	SEZ6L2
	FAM43A	HEXA
	B3GNT3	TMX4
	SLC22A11	FMO1
	AKR1B15	TMEM161A
	PROCR	CD151
	NXPH4	CXCL11
	C15orf48	SLAMF8
	CNFN	B4GAT1
	FAM3B	SMARCA1
	SLC16A11	TMED10
	AQP8	AP1M2
	CRIM1	SDC2
	IFI27	DSTN
	PTAFR	BICC1
	PITX1	PYCARD
	OAS1	SCGN
	RASEF	DDR1
	TMEM171	DPP4
	AGMO	MED4
	SMOC2	TRAPPC6A
	TMEM54	LY96
	MSR1	LAD1
	BTG2	TUBA1A
	OASL	TMEM230
	CXCR4	DSG2
	IFIT2	CTSD
	SLC22A9	IQSEC1
	ITM2C	PRPS2
	TGFBI	COPS4
	CDR2L	CCL18
	SLCO2A1	F13A1
	CD44	CYP17A1
	FBXO27	NPL
	TFF3	MCUR1
	IRX3	PPDPF
	CCL5	GPX1
	PLEKHG6	POSTN
	SH3BGRL	PLS1
	ETV7	KLF5
	SLC7A9	PSENEN
	GLIS2	OAS3
	GZMA	CD36
	MFGE8	PDAP1
	ARHGEF37	RNASE1
	GPRC5B	COL1A1
	GOLT1A	CLPTM1
	QPCT	CADM1
	DPYSL3	PLA2G4C
	CYGB	S100A11
	ITPR2	NREP
	CCDC80	EMP1
	GPR143	CCNG1
	MYOF	RGS10
	SERPINA6	ADGRG1
	COTL1	TMED2
	OSGIN1	HPRT1
	IL2RG	PLPP1
	TMEM51	TUBB4A
	S100A13	ADGRL4
	SALL2	VAMP7
	LXN	CNN3
	FABP3	ABCC1
	PECR	JAG1
	APOBEC3C	LOX
	AKR1C1	FASN
	METTL7A	MSN
	TM7SF2	MAN2A1
	F2R	BEX4
	LOXL4	RTP4
	CCNO	DEPTOR
	MDFI	TM4SF5
	IFIT1	TM4SF20
	CITED4	TERT
	EHF	PAGE4
	TDGF1	MYH4
	PLA2G12B	C1QL1
	CNNM1	FBN1
	SERPIND1	EPCAM
	CPLX2	ACTA2
	NAALADL1	DAB2
	PKIB	EPB41L1
	AQP1	FABP4
	MS4A4A	ALDH3A1
	RAB34	BAMBI
	LBH	FH
	NCK2	CEBPA
	TRIM71	GDF15
	DKK3	CYP7A1
	MYCL	NTS
	TGFB1	TSPAN8
	CADM4	SPARCL1
	ARL4C	SEL1L3
	EBI3	CSTA
	ELOVL7	S100A6
	HSPB8	LGALS4
	APP	CXCL10
	FAM167B
	GZMH
	PPP1R14D
	ST6GALNAC4
	HEYL
	HSPG2
	NPNT
	APOC1
	PMEPA1
	BEX2
	VSNL1
	NUAK2
	CLDN1
	TNFRSF19
	SLC16A1
	UGT1A6
	MMP1
	SNAI2
	SLC6A11
	FCER1G
	GBP3
	PTGES
	PFKP
	FMO5
	RNF43
	CCL4L2
	IHH
	CLDN4
	UGT2B4
	HLA-DPA1
	NEURL3
	KDR
	PYCR1
	REN
	CSF1R
	CREB3L1
	CDS1
	FAM133A
	IFI44
	TTYH3
	ALAS1
	CDH1
	DKK4
	ANXA13
	TINAG
	CTSK
	ERAP2
	FGL2
	RAMP3
	SLC22A12
	FBLN2
	LAMB3
	VEGFB
	FOXP3
	CACNG4
	F13B
	APOA2
	KRT17
	IGSF23
	COL5A3
	PRR15L
	APOM
	VCAM1
	BST2
	TIMP1
	BACE2
	CYBB
	TNFSF10
	AKR1B1
	TRIM50
[truncated: 38 more rows]

## Sheet: Overlapping Down-DEGs
Only GEO	Only GEPIA	GEO AND GEPIA
EGR1	ACAD11	ECM1
CD5L	EEF1G	VIPR1
ADH1C///ADH1B///ADH1A	TEN1	CXCL14
N4BP2L1	PLA2G4B	STAB2
FAM149A	JMJD7	FCN3
PER1	C11orf52	CYP1A2
TBXA2R	ATRIP	LCAT
F11	INS-IGF2	FCN2
MAN1C1	ARL6IP4	CLEC1B
CYP2A13///CYP2A7P1///CYP2A7///CYP2A6	ADAMTS13	PTH1R
NDRG2	GDF2	ESR1
CYP4A11	TRAPPC5	CLEC4M
FYN	CDRT4	NAT2
ACADS	ZNRF3	FOS
PAMR1	CLEC4G	APOF
GCDH	ZNF23	CYP2B6
SYNE1	NPIPB5	LPA
RCL1	SAP25	SRD5A2
CYP2B7P	LAT	CYP39A1
CHST4	RTEL1	MT1F
ASS1	TUBE1	HAMP
BDH2	ANKHD1	DNASE1L3
SMAD6	PTRH1	KDM8
KLKB1	SNX15	CXCL12
ACSM3	SEC16B	GSTZ1
MT1HL1	CELF6	CYP2C9
LOC654164///CYP4A22///CYP4A11	SARNP	SRPX
GBA3	TSSK3	CFP
ID1	AGAP5	RDH5
CD4	BCO2	CDHR2
CPEB3	ANGPTL6	ZGPAT
C1QTNF1	IFI30	ADRA1A
FAM13A	GALNT4	DCN
SORL1	TXNDC5	GLYAT
CCL15///CCL14	BBS1	IGFALS
GRAMD1C	ZNF410	MT1M
OLFML3	ZNF564	MT1G
FBP1	MUSTN1	KMO
ASPA	CCL14	CRHBP
CIDEB	BMPER	HGFAC
ST3GAL6	NDST2	MT1X
RND3	GPS2	CD1D
MFAP3L	DNLZ	GLS2
LPAL2	PIK3R2	STEAP3
FOLH1B	TICAM2	MT1H
FAM134B	CPT1B	C7
ID2B///ID2	RNASEK	GPD1
C8A	IGFLR1	GCGR
CBR4	SPNS1	MT2A
C8orf4	TTC4	GYS2
ZFP36	CHMP4A	CYP2A6
ETFDH	SCLY	KCNN2
AKR1D1	CCBE1	CYP3A4
RNF125	NDUFV2	MARCO
FAHD2A	CD68	MT1E
MAT1A	MEF2B	HAO2
PDE2A	OGFOD2	GCKR
SPATA6L	RPL17	DPT
AR	C7orf25	ADAMTSL2
ANKRD55	S100A12	RDH16
ALDH2	ASPG	ANXA10
CSAD	UBE2V1	STARD5
HAAO	CHKB	IGF1
PDLIM5	APOC2	HGF
GABARAPL3///GABARAPL1	AS3MT	ACAA1
GCH1	MTG1	RCAN1
SLC23A2	MRPL38	SLC22A1
SIGIRR	BMP10	ECHDC2
LILRB5	CCDC117	SLC6A13
KAZN	CNDP1	NGFR
C1RL	BSCL2	PROZ
MTHFD1	A1BG	TAT
AKR7A3	NHEJ1	DBH
CDC37L1	C17orf49	C1R
MASP2	NPIPA1	IGFBP3
GABARAPL1	LY6G5B	CYP2C19
LHX2	GTF2H4	NPY1R
OGDHL	MRPS24	ACACB
ALDH6A1	ABHD16A	LY6E
NAAA	TIAF1	SLC27A5
IVD	NDUFA7	GHR
PRKAG2	FITM1	ABCA8
SKAP1	PSMA6	GGT5
EPB41L4B	PDF	C9
IL1RAP	AARSD1	NR1I2
IER2	RBM4	GNAO1
PLAC8	C18orf32	CXCL2
FOSB	HAND2	NTF3
CYP3A43	CSF3R	PBLD
KIAA0922	CHRNA4	SLCO1B3
NAT1	NPHP3	KBTBD11
TNS2	KRT4	LYVE1
FOLH1	KRT13	ITIH4
SLC35D1	CDK11A	ACADL
GRHPR	VEGFA	PDGFRA
BCKDHB	WBP1	AFM
GPM6A	EMC6	CYP26A1
HMGCL	ILK	ACSM5
FTCD	MTCP1	CYP2C8
GNE	PLGLB2	ENO3
CETP	MFSD2A	HBA2
SLC4A4	RSPO3	AASS
GADD45A	AGAP9	FXYD1
NMRK1	ABCA9	SLC28A1
BBOX1	SARS2	CHRD
TBC1D2B	FAM180A	TRPV1
CTH	HBD	CAPN3
MACF1	TM9SF1	PCK1
ADH6	FAM163B	HBA1
SARDH	HHIP	COLEC10
HDAC6	SMPD3	ALLC
ECHS1	ADRA2B	SEC31B
LONP2	SYT9	FCGR2B
ABHD6	NFKBIZ	SULT1A1
C6	PCSK7	MOGAT2
EPHX2	TENM1	ACSL1
FARP2	INO80B	CYP4F2
DHRS1	NPEPL1	MPPED1
KLHL2	PRSS1	ADH1B
CYP2C9///CYP2C19	ALKBH6	F9
ALDOB	DES	SPSB3
GNMT	MZF1	HPD
CD14	MYL2	SHPK
PLGLA	IDO2	SAA4
INPP5B	RAPH1	MFAP4
IGHA2///IGHA1	CAMK1	BHMT
GOT2	DEFA3	SDS
ALDH8A1	CPA1	NNMT
TTC38	SLC25A47	MST1
DUSP1	ABCB6	TDO2
BGN	TBC1D3L	SFRP5
NR3C2	SPRR3	PLIN1
GPHN	IL1RL1	HBB
FANCC	MICAL3	ZC3H13
CA5A	SLC13A5	CYP2E1
TPMT	TNFSF13	NR4A1
CDC14B	RAB43	SLC25A37
EXPH5	PRSS2	NR1I3
HBA2///HBA1	GH1	HP
CYFIP2	LMNTD2	CD302
TNXB	CTRB2	LIFR
PLPP3	TTC36	APOC4
BCHE	SRXN1	LIME1
CYP4F12	GRHL1	GSDMB
RAB17	TPGS1	PZP
SEC14L2	PLIN5	DHODH
CLU	AGAP6	AGXT
TSHZ1///BGN	PLIN4	SHMT1
SLC16A2	SLC25A27	KLRK1
ADAMTS2	DDX39B	EIF4A1
RHOB	CCL23	BCKDHA
MSRA	CCNL2	HAL
SULT1A2	IPO4	CDK3
COLEC11	CES4A	PRSS53
AZGP1P1///AZGP1	STEAP4	DIRAS3
EHD3	AADAT	ACY1
DCXR	FAM229A	ARHGAP10
CYP2J2	ADGRG7	ADCY1
GNA14	SAA2	SLC39A14
ALDH1B1	CKM	MUC6
ACADVL	CELA3A	TMEM45A
CPT2	SLC11A1	RNASE4
SLC46A3	LRCOL1	CFB
HAND2-AS1	HOGA1	MUC3A
SAT1	UROC1	ALPL
ACBD4	DEPDC7	LRCH4
ACAA2	AGXT2	CPS1
FXN	EPO	GREM2
PDXDC1	RAVER1	NPC1L1
ABAT	INMT	XAF1
SVEP1	TMEM25	HPGD
ITSN1	SLITRK3	PLSCR3
GADD45B	ACSM2A	ATF5
PLGLB1///PLGLB2	AKR1C8P	PILRB
SLC10A1	SAMD5	PRG2
MPC1	AP1G2	G0S2
RBL2	MAPK8IP3	MTHFS
CYR61	GLYATL1	SAA1
MLYCD	C11orf96	SERPINA3
EIF5	WDR72	CCNL1
CD160	TM6SF2	OXT
SERPINA4	ATOH8	EGFL8
XDH	EXOC3L4	GSTM1
FAXDC2	AVPR1A	VKORC1
EDNRB	PPP1R3C	GIMAP5
CFI	IGSF9	PRSS8
STAB1	THRSP	CFHR2
IRF8	CYP8B1	NAMPT
SLC6A16	CYP21A2	TNFSF14
MACROD1	NEU4	NKTR
MUT	TGM2	SLC7A2
SIGLEC1	MAMDC4	STBD1
CAT	OIT3	IRF9
PEMT	S100A9	TIMP3
PCK2	SLC25A18	CRP
MST1L	PHYHD1	S100A8
PON1	TMEM82
CYP4F2///CYP4F3	MT1A
RGN	CYP2A7
AZGP1	AMN
SATB1	SYT7
ZNF330	CFHR3
ALAS1	HSD17B13
TCF21	MT1B
GPT	CLRN3
RHEB	CYP4A22
ADH1A	APOA4
ACADSB	ADH4
KLHL36	PLA2G2A
SRD5A1
ADGRA3
PRODH2
LINC-PINT
LOC727893///PDE4DIP
IGFBP4
GAGE2C///GAGE1
CDA
NFX1
SLCO2B1
SPP2
PLA2G5
C19orf66
TRIM22
MGMT
FEZ1
MBL1P
GLI3
SUN2
SPG7
PRELP
PXDC1
JCHAIN
FAAH
HADH
C21orf33
C8B
ANK3
ABHD2
SLC6A12
LRRN3
MASP1
RAMP3
HPX
PTGIS
SOCS2
CFLAR
AQP7
SCP2
MS4A6A
ZCCHC24
SPTBN2
SIRT5
PHGDH
MIR22HG
ID2
SORBS3
HSD11B1
PGM1
SHBG
CYP2A13
CBFA2T3
AZGP1P1
PCOLCE
SERPING1
EHHADH
TKFC
MXRA5
PSD3
MPDZ
SERPINF2
ETNPPL
CPED1
SEC24B
NCOR1P1///NCOR1
TRANK1
PINK1
CFHR4
ENPEP
PIGV///GFRA1
PIK3R1
ADIRF
AGL
BAIAP2
CBS
SUOX
PON3
FXYD6
MBL2
RIDA
RNASE4///ANG
PFKFB1
FAH
ASL
PTMS
ECM2
UGT2B28
FCGRT
PAIP2B
ARMC6
NDEL1
FOXP1
MAP2K3
CPN2
SULT1A4///SULT1A3
FAS
HAO1
HAGH
BMP1
DNAJC12
KCNMA1
RASGRP2
LONRF1
DMD
RBPMS
CYP3A5
LOC652993///PHLDA1
NSUN6
MAGI1
SULT1E1
B3GAT1
METTL7A
C14orf159
ALB
USO1
SORBS2
PDXDC2P
LTBP4
ABCA6
ZBTB20
CD81
QDPR
LECT2
FOXO1
SLC38A2
TRIB1
SLC22A7
MYOM2
PLCB2
LEPR
SLC25A15
JUNB
TMEM47
AIM1
HGD
COMT
CTSO
SLC16A4
CROCCP2///CROCC
HTR6
DDX19A///DDX19B
PLSCR4
IGHM
DUSP6
PRB2///PRB1
ETS2
DCAF11
CTBS
CYP2C18
C1S
BDH1
MYO1F
NXF1
FRMD4B
CD244
SCARB2
FETUB
SMARCA2
AQP9
LHPP
SGMS1
PCDH9
TNXB///TNXA
HEXIM1
MTTP
FNDC4
ABHD18
WFDC1
SCARF1
NAB2
EPHA2
COBLL1
AVPI1
PROC
NPIPB6///NPIPB8///NPIPB7///PDXDC2P
HMBOX1
CAMK2B
RANBP10
DHTKD1
CA2
SLC37A4
LRAT
MYLK
ENTPD5
TSPAN9
TSC22D3
SLC17A2
RECK
CYP4F3
LIPC
IL17RC
RCN3
SUCLG2
MRC1
FBLN5
MYO9A
TMEM53
SLC1A2
COX6A2
KDM6B
KRT81
P3H2
SIGLEC7
DAPK1
CD300A
SFXN1
PIPOX
MYD88
N4BP2L2
ARHGEF26
MAF
MYO10
MME
RUFY3
ADAMTSL3
ERLIN1
ACSL5
FMO2
CCL21
HIGD2B///PMPCA
ADI1
REPS1
GAS1
CCL19
ABCG2
RAD54L2
ADK
THSD4
METAP2
PRG4
KLF2
FERMT2
KLF6
TREH
A2M
SLCO1B1
AOX1
CHP1
PLG///LPA
GFOD2
PTPRO
POLR1E
PHF2
GK
FAT4
EI24
ACSM2B///ACSM2A
SLC17A3
ENG
DAO
SLC1A1
MICU1
PLG
SOX5
DHRS4
TPD52L1
SLC38A4
STOM
DACH1
FTO
TTR
AXL
CDH19
ASGR1
CRAT
RORA
GAS6
RUNDC3B
LYRM1
HLF
CYLD
LILRB3///LILRB2
RAB26
PIK3C2G
ITIH1
CCDC25
EGR2
CP
MRC2
ABCC6
AQP3
MXRA7///TCF25
ACOX2
KCNJ15
PDE8B
PEBP1
BSDC1
ZFP36L1
NXF3
APOC1
HRG
ASPN
PXMP2
RAB33B
PSD4
CLUH
CLEC3B
CCS
NTRK2
CLDN10
DTX2P1-UPK3BP1-PMS2P11
ZCCHC6
ABCB4
ATMIN
HBG2///HBG1
LILRA2
ATG2A
SPAG7
ACAT1
POU6F1
EMILIN1
HEMK1
SPAG8
PDGFC
HYAL1
CDK10
EDEM1
SLC25A20
GPLD1
SLC27A2
SLC39A8
CRYL1
LOC727882///MXRA8
FMO4
CES2
ALDH1L1
HPR
KIAA1217
CEMIP
CUX2
KIAA1109
UBE2D3
SORD
RPH3AL
CD163
ALDH9A1
SRRM2
FMO3
PLA2G12A
MYL6
AGPAT2
LIMS2
SLC17A1
SERPINA10
ASGR2
GRB14
PROS1
PDK2
LILRB2
KHK
RBP1
AMT
PLA2G16
KLF9
SRSF5
CACNG4
SFRP1
PLCG2
NCOR1
PPL
ACADM
HSD17B6
MAP2K1
HPN
TF
APOL1
ANO1
ZFPM2
P2RY13
VSIG4
RCE1
EFHD1
SAMD4A
ALDH4A1
COL6A1
ANKS1A
PROSC
CTSB
ART4
SGCD
TMBIM6
EPM2A
CDHR5
IGKV2-24///IGKV1-5///IGKC
NIT2
EPOR
KIAA0894
SNRK
PCSK6
ID3
LIPG
MAG///CD22
TMPRSS2
AK2
UGT2B15
KCNK5
AMOTL2
DPYS
F12
PQLC1
ALAD
C11orf24
RNF123
ID4
NEAT1
CYP27A1
HPR///HP
HSD17B2
RBP4
OAT
PCTP
TSKU
UGT2B17///UGT2B15
HNRNPD
SULT2A1
LOC100507424
HEBP1
ESRP2
IL18RAP
PHLDA1
PAPSS2
KLF12
COQ4
HMX1
TARP///TRGV9///TRGC2
FBXW11
IFT46
TMPRSS6
FGA
ABLIM3
PRRG4
OTC
SLC5A3
TK2
IL18R1
FOXF1
COMT///ARVCF
WAS
ECE1
PDLIM2
ALDH5A1
SELENBP1
MARC2
RUNX1T1
GOT1
HLA-C
PDK4
CLN8
NR0B2
KANK1///ACO1
CDRT1
HABP2
CYP1A1
ZBTB16
GADD45G
ANGPTL4
IGLV2-14///IGLV3-25///IGLV4-3///IGL
COQ9
ARHGAP25
CA6
RBMS3
SLC16A3
CD44
UPB1
APOA1
WBP1L
CCL16
SLC47A1
COL18A1
CFTR
POR
PDPK1
MCC
PPFIBP2
IFITM1
KLRB1
KCNJ8
GZMK
CTIF
TMEM212
BHMT2
PTN
F8
CYP2D6
HECTD3
IGL
TEK
NEIL1
MGST2
NR4A2
CRISPLD2
STAG3L1
OPHN1
GUCY1A3
IGLJ3///IGLV2-14///IGLV3-25///IGLV4-3///IGL
ACOX1
G6PC
ZFAND6
IGHV4-31///IGHM///IGHG3///IGHG2///IGHG1///IGH///IFI6///F7
PPARGC1A
PNPLA3
SIRT3
GATA3
RREB1
CEPT1
PHYH
FGB
IGLJ3///IGLV2-14///IGLV3-25///IGL
TRD///TRA
CNGB3
ANGPTL3
ASB13
SRSF4
RBKS
HIBCH
BIN2
CLDN14
STAT4
IGKV1-5///IGKC
DAAM2
SNED1
ADGRG6
ORM2///ORM1
FCMR
ST3GAL1
SLC13A4
TFR2
VNN1
HCLS1
PQBP1
LTBP1
GAMT
LAMA2
SLC17A9
PEX14
PAH
ZNF395
LMF1
LRP6
CD82
LINC01314
ABCG5
PTS
DGCR6L///DGCR6
SARAF
KIAA0485
NRG1
MAOB
RETSAT
C14orf105
TG
GLUD1
CHST7
RXRA
GRIK5
LURAP1L
KLF11
PC
EIF5A
SORD2P///SORD
SDHA
NEK1
ASMTL
CCDC28A
SDHAP1
USF2
PLA2G3
EPHA3
SMAD7
GPSM3
PPIG
FZD4
AOC3
SLC19A3
IL7R
CLEC10A
SORBS1
CASP10
MYO1B
RER1
IL13RA1
AKAP13
SLC7A8
PNP
COPZ2
SDC3
ZBTB48
ITFG2
MCCC2
SPON1
UGP2
PLA2G15
LPIN2
TXNIP
FPR1
CTAGE5
ZBED1
AKAP9
DLC1
ABCC9
KCNJ16
IFT74
SLC2A9
CSF1R
SEMA5A
CAMTA2
GABRP
APOC3
HERPUD1
AUTS2
CPN1
LOC730444///FKSG49
DNMT3L
DHX58
ARG1
PLK3
SLC31A2
MBTPS1
SYTL2
IL4R
ICAM3
NR1H4
PAN2
CEACAM1
LOC730107///LOC654085///GCSH
SULT1B1
ESD
IL1B
TNFRSF10B
TMEM57///ADD3
NFATC3
RAB2A
CDADC1
PCBD1
PSG4
BACE1
COL6A2
SMIM14
LRP1
IL16
DBT
SLC9A3R2
APCS
TNP2
BAAT
FHL1
ABCB4///ABCB1
HMGCS2
AMFR
PTPRD
SOD1
DGCR5
C9orf3
RCBTB2
SRPRA
SLC16A10
LOC728965
FUT6
CPB2
ADGRE1
SIDT2
FKSG49
MLF2
CYB5A
LDLR
ZC2HC1C
LOC729222///PPFIBP1
GFOD1
HSD17B10
SEPP1
TMEM92
CYP4F11
SLC2A2
LOC55338
PARVA
CES1
NFIC
AGTR1
WDTC1
FLRT2
NR2F2
DIP2C
PTPN13
CALM1
SLA
SH3BP2
GSTA3
ARHGAP15
LILRB1
KYNU
SPG20
DHRS12
KRAS
CD33
LAMC3
PALM2-AKAP2///AKAP2
DDB2
ETNK2
CDO1
DECR1
DSE
SUPT20H///DES
MAOA
RNF24
MGLL
GSTA1
IL2RB
ROCK1
AMACR
PPFIBP1
SELP
TMF1
GOLGA4
DNAH3
WNT2
MXI1
PNPLA2
NAXD
TSPOAP1
WNT10B
INO80D
USP15
MYL10
ANXA8L1///ANXA8
PLIN2
SIK1
LAMA4
A1CF
TRAPPC10
CNGA1
CDK9
PARP6
TMEM100
AKR1C4
ERN2
ELN
LUC7L
ACYP2
GABBR1
CNDP2
ATXN7
CDH1
INF2
KLC1
ORM1
LST1
AFF1
ELK1
LINC01482
MSRB1
LAT2
HLX
ZNF358
PPP1R1A
PRODH
MYO18A///TIAF1
PRB3
LDB2
COX4I1
RSL1D1
RWDD2B
VPS9D1
LOC652626///LILRA6///LILRB2
PARP3
BCO2///DGKA
ENPP1
TACSTD2
CHAD
IL10RA
TREX1
MUC3B
SEC62
AHDC1
ALDH7A1
PER3
F2
TMEM204
IQGAP2
PBX1
AOAH
AEBP1
EZR
MTHFD2L
ERBB2
CDKN2A
FCGR2C
WDR59
CRY2
SCAF4
HERC5
LUM
UGT1A6
CPS1-IT1
SGSM2
SRSF7
CX3CR1
TRIM66
RAB3IL1
CYP7B1
SPRY2
PTPRB
CFD
NTHL1
LOC727825///CPTP
CISH
N4BP1
UGT1A4
IGFBP1
SLC31A1
DRP2
CHD9
IL33
SS18L1
UGT1A3///UGT1A1///UGT1A4///UGT1A9///UGT1A5///UGT1A6///UGT1A7///UGT1A8///UGT1A10
REC8
VAMP2
CYP3A7
CLK4
CFDP1
NPDC1
HAB1
SH3YL1
EYA2
ABO
MRPL57
ADAMTS1
ALDH3A2
COL14A1
LAMC2
LOC653879
ARSE
EXT1
MLXIPL
LRP5L
HSD17B8
ANPEP
SELE
ARVCF
CSRP1
ZNF862
VWA8
AQP1
MYH11
CCL5
SHC2
RRN3P1
SETBP1
F7
LOC730924///AMY2B///AMY2A///AMY1C///AMY1B///AMY1A
JUN
SPATA2L
C1QA
GSAP
LOC730107///GCSH
STARD7
RORC
CH25H
PSPC1
WWC2
ABCB11
MBD4
NUDT6
SHMT2
CASP4
LOC728830///CCL3L3///CCL3L1///CCL3
STAG3
SIX3
CD1C
SYT2
HIBADH
PECR
FN1
C4BPA
TGDS
SCD5
NOL4
ECHDC3
GLRX
ISOC1
MVK
THBD
CD69
POLH
PRR5
ACOT1///ACOT2
AMBP
TTPAL///ART4
INS-IGF2///IGF2
PCCA
CCL4
GALNS
RNF130
CCPG1
SERPINC1
MMACHC
PPP2R2A
GJB6///NTN3///IGKC
TRAF3IP3
FZD1
ADGRA2
TRIM15
SC5D
AOC4P
TNFRSF1B
TRAM2
SEC14L4
CCL2
MREG
PAOX
SDHB
IL11
RIOK3
PTK2B
MAT2A
ORAI3
ZKSCAN1
GPR171
LRRFIP1
CPZ
MDM2
TST
FUCA1
NADK
SERPINE1
FYB
THBS1
IGHG1///IGHA1
PDE8A
KIAA0040
KAT8
ACOT13
DIXDC1
AKT1
GLT8D2
TNFRSF1A
PPIF
C11orf71
SCG5
LCP2
CARHSP1
GCHFR
MCM3AP
TGFBR3
IGKV1D-13
GZMH
AHI1
COL4A3
DDR2
PTGS2
REEP5
ARHGEF17
ZCWPW2///IGHV4-31///EXOC7///RAC1///SIX6///CXCL8///IGHM///IGHG3///IGHG2///IGHG1///IGHD///IGHA2///IGHA1///IGH///IFI6
HES1
THYN1
APOL6
PELI2
RGL1
SMPD1
GATM
GBP1
LLGL1
FAM46A
MAP4K1
MBNL2
IL6ST
AVIL
LIPE
APLNR
LINC00574
DMP1
PLXNB1
MUC5AC
TAF1C
MITF
SERPINA5
MAD1L1
XPNPEP3
FGFR2
SH3PXD2A
MTMR9
TSPAN12
IGKV1OR2-108
DNAJC22
WWOX
SDC1
HPS5
TACR1
FST
RAPGEF2
NFASC
DNAJB12
CACNA1H
FABP1
EGFR
SYBU
TFPI2
GSTM2
A4GALT
TRBC1///TRBV19
RUFY2
CD79A
SEPT4
RPL35A
HCG2P7
TSPYL5
CD247
CALD1
EHBP1
FBXO21
FOLR1
GEM
NDUFB8
ARID4A
DERA
ARHGEF10L
F3
PCYOX1
IFNAR2
ENDOG
ARHGAP32
OAZ2
NFKBIA
ADRB2
RIPK4
CLMN
BLVRB
NUP210
ENOSF1
MYH10
ANGPTL2
KDM4B
UBL3
GIMAP4
NAT8
BCKDK
CCDC69
ADIPOR2
GCAT
TESK2
USP34
PIK3CD
MCCC1
TERF2IP
ARL6IP1
PGRMC2
MYO7A
AHSG
ANKRD10
RNF128
IGFBP6
RAB14
DDT
AADAC
EDN1
SPHK2
SERPINA6
GPR153
TBX5
GSPT2
SDPR
EPAS1
AP3S2
MPDU1
PTPN3
TJP2
C4B///C4A
FNDC3A
RBBP6
PEPD
PEX11A
NPIPB6///NPIPB8///NPIPB7
GGT1
TIAM1
PAFAH2
TMEM163
FAM193B
CENPC
ERCC5
MRPL34
ABCC3
PPP2R1B
C16orf45
PXDN
DUSP2
ZC3H12A
SOWAHC
SERPINF1
ZEB2
IRF2
C8G
NFIB
BLNK
USPL1
FAM162A
BLCAP
LPXN
DICER1
CLPP
CREBL2
MAP7
EGR3
MUM1
PCBP2
EFEMP2
TBC1D9
PKD2
CTSF
SERPINA7
CEBPD
PCCB
GOLGA8EP///GOLGA8G
PDE4DIP
ATF7IP2
HSD17B4
KIAA1551
GYPC
MYO1C
PDZRN3
SNX9
GRAMD4
FGG
ABCD3
CLEC7A
TAB2
SAP18
ANXA6
PDE3B
IRF7
BASP1
ATF3
DCHS1
FCGR3B///FCGR3A
PLAUR
ISOC2
MKNK1
AIF1
HNRNPL
CCNB1IP1
NAGLU
IFT88
LINC01558
CRYM
CELF2
MDN1
MZB1
SF1
VTN
IGLL3P
IL1R1
UBQLN4
THEMIS2
DPYD
GLOD4
RPS6KA2
SALL1
PRCP
HOMER2
DEFB1
TP53TG1
GLDC
MEF2A
UBE2D2
NCAM1
IL1RN
ADAP2
LRRC32
TNS1
TOB1
ISLR
METRN
POLR1B
RHNO1
BPHL
GAS2
PGRMC1
CREM
SLC38A3
BST2
TNFSF12-TNFSF13///TNFSF13
CCDC92
INPP1
ABCC2
MYCL
EVI2B
GC
CHI3L1
CFH
GCLC
TLR3
TMEM254
TTC31
GPRC5C
CACNB4
PDE4C
FLJ12151
STAT6
GSN
DNMBP
PTPRC
CCDC90B
ARHGEF6
SYNE2
HNMT
BMS1P20
KAT2B
TSR1
GDF7
DIO1
DYSF
MAN2B2
PDIA5
TRIM14
CLK1
SAA2///SAA1
RRN3P1///RRN3P2///RRN3
RARRES3
MLPH
FOLR2
PCDHGA1///PCDHGA2///PCDHGA3///PCDHGA4///PCDHGA5///PCDHGA6///PCDHGA7///PCDHGA9///PCDHGA10///PCDHGA11///PCDHGB1///PCDHGB2///PCDHGB3///PCDHGB5///PCDHGB6///PCDHGB7///PCDHGC4///PCDHGC5///PCDHGA12///PCDHGA8///PCDHGB4///PCDHGC3
C4orf19
CCND1
LGSN
TOLLIP
ZZEF1
CHN2
PNPLA4
BACH2
TANK
CFAP20
KIF13B
PLK2
PRF1
RBM6
F13B
APOH
IGLV2-14
GATA6
TCEB3
NAT8B///NAT8
TMEM30B
DAAM1
KNG1
H6PD
WDR45
PTPRCAP
NFAT5
ITFG1
ZDHHC11
OCEL1
PAPD4
DNAJB14
BHLHE40
TNFRSF14
CCR1
GGT2///GGTLC3///GGTLC5P///GGTLC2///GGT3P///GGT1
PSAT1
GBE1
GPER1
SLC3A1
DUSP10
IGHV4-31///IGHM///IGHG3///IGHG1///IGHA1///IFI6
FRA10AC1///GALT
SCNN1A
PTP4A1
SLC6A1
GPRASP1
HLA-DPB1
GK3P///GK
DCTD
C16orf62
NKG7
SFPQ
MCL1
SIK3
NXN
SDHD
TMOD1
SERINC1
NR2F1
SLC25A10
RAB20
FGL1
SLC35E1
CCNI
MSMO1
RGS1
CCDC68
LPP
FURIN
KLF10
CAMKK2
REPS2
TMEM259
VPS37B
SRRM1
NPIPB11///NPIPA2///NPIPA3///NPIPB3
UBXN8
IFIT1
PNPO
RTN4
DSG1
SLAMF7
ANXA3
ITPR2
CTPS1
ECI1
ZNHIT1
MARC1
NR4A3
ZFAND5
PGF
CD8A
TRIM2
NNT
ELOVL6
TRA2A
NQO2
RPL5
FDX1
BTN3A2///BTN3A3
ZC3H14
MAGEA4///IL6ST
MEIS3P1
IGFBP2
MPRIP
PEX3
COX7A1
MLIP
PPP2CA
CST7
DIAPH2
GIMAP6
DECR2
FGL2
PLEK2
SNRNP70
LAMB2
CD40
HDGFRP2
ENGASE
TLE2
PROM1
IL13RA2
RAB27A
HNF4A
NIPSNAP1
TBC1D3H///TBC1D3///TBC1D3D///LOC653498///LOC653380///TBC1D3C///TBC1D3F
HMGN3
INHBC
EVI5
SESN1
LOC648390///UBB
CBX7
C5
ZNF451
ALDH1A3
CRYZ
MAFB
INSIG1
RAI2
TCEA2
GMFG
RARRES2
OASL
GAREM1
NPIPB11///LOC613037///LOC440353///NPIPB4///NPIPB3
HLA-DRB1
SERPINB9
CTBP2
PRKCZ
GHITM
NUCB1
BNIP3L
SLC35A3
PRKAR2B
CYTIP
RSRP1
GGTLC1
GALNT3
TTC19
SYNPO
AKAP7
PTGDS
SLC25A13
NDUFAF1
KIAA0141
APOM
GLUD2
FRMD4A
TNFSF10
SSFA2
GSE1
ZNF160
RFTN1
SPATA20
COL3A1
FMO5
MYCBP2
GRAMD3
DACT1
LAP3
NAV2
GIPC2
TNFAIP2
CLCN3
CD48
IL15
TRIM38
LY86
TRAC
IGFBP5
PNISR
PDGFD
TAGLN
ST7
TMEM176B
SRGN
SHB
PLLP
C1QB
SCHIP1
COBL
PER2
THNSL2
CA14
ACOX3
ITIH3
GUCY1B3
GUSBP11
RND1
CD52
ZC3H7B
IGLL5///IGLV@
TRBC1///TRBV3-1///TRBV5-4///TRBV7-2///TRBV19///TRBV21-1
ST6GAL1
FAM171A1
C4BPB
GPC1
KCTD12
ECI2
SSBP3
TMED5
MRPS31
ACSF2
SELL
PPP1R15A
OAS1
CFHR5
IFI16
FSTL1
FOXA2
OLFML1
NUDT9
ALG13
KLHDC10
WSB1
SPRY4
PPP1R10
MTMR4
FLJ21272
HNF1B
TGFA
DCPS
DOK4
KLF4
IFI44L
MICALL2
FAM69A
SOD3
MAPRE2
RAC2
MOCOS///PTHLH
MPHOSPH8
SEC24D
ETFA
BCL3
NECAB2
RELN
TOB2
POLR2C
UGT2B4
CRK
STAT3
HLA-DRB3///HLA-DRB1
LAMP2
ITGBL1
CLN5
TGOLN2
ATP7B
ZMAT3
GJB1
AK4
SLC16A1
TTPA
GYG2
KDM5D
STAP2
SMPDL3A
LOC727877///CCNL2
MTUS1
PID1
HDHD3
TAPBPL
CPT1A
INSIG2
HMOX1
KALRN
ANXA4
EMP2
GSTP1
ADGRL2
GGCX
CD74
CITED2
WIPF1
PLA1A
DHRS2
HLA-DPA1
ARMCX3
IL6R
PALMD
EVL
FBXO2
PRNP
CDKN1A
NRIP1
MYL9
SLC16A7
IFI44
SRSF11
CECR1
MMP2
CYBB
CBR1
IGFBP7
NFIL3
DNAJC15
IRS2
PYGL
SH3BGRL
FILIP1L
ARMCX6
OBSL1
APOL3
LBP
GPX3
PKLR
IGLJ3
ATP6V0E2
DDX3Y
SECISBP2L
SLC17A4
XPNPEP2
SLPI
SERPIND1
RGS2
TYROBP
F5
CD53
HLA-DQA2///HLA-DQA1
ANGPTL8
CXCL9
HLA-DRA
FXYD2
SLC2A10
AKR1C2
PROX1
MYRIP
UGT2B17
UNC93A
CXCL6
UGT1A9///UGT1A8
LGALS3BP
HLA-DRB4
